# Supplementary material for: A cell state-specific metabolic vulnerability to GPX4-dependent ferroptosis in glioblastoma
Source: EMBO J. 2024 Aug 27;43(20):4492–521. doi: 10.1038/s44318-024-00176-4 (PMC11480389; doi:10.1038/s44318-024-00176-4)
Supplement: Supplementary file 5 — Dataset EV1 [file 44318_2024_176_MOESM5_ESM.xlsx]

## Sheet: DEG
N1IC_up ((l2fc≥1)	N1IC_down (l2fc≤-1)	N1IC_up (l2fc≥0.5)	N1IC_down (l2fc≤-0.5)	N1IC_up (l2fc>0)	N1IC_down (l2fc<0)
Abcg1	Aard	Abcg1	Aard	Abcf1	Aak1
Abracl	Abhd17c	Abracl	Abce1	Abcg1	Aard
Acot1	Abhd2	Acaa1a	Abhd17c	Abracl	Abce1
Acss1	Adam22	Aco2	Abhd2	Acaa1a	Abhd17c
Agt	Agap3	Acot1	Adam22	Aco2	Abhd2
Aim1	Ak5	Acss1	Adgrb2	Acot1	Acaca
Akr1e1	Akap7	Aebp1	Ado	Acss1	Adam22
Aldoc	Akt1s1	Agt	Agap3	Actg1	Adgrb2
Ankrd46	Aldh1a3	Aim1	Ago2	Aebp1	Ado
Apbb1ip	Alyref	Akr1e1	Ajap1	Agt	Agap3
Apobec1	Amz1	Aldoc	Ak5	Ahsa1	Ago2
Arhgef28	Anapc15	Ankrd46	Akap7	Aim1	Ajap1
Arpc5	Anapc7	Apbb1ip	Akirin2	Akr1e1	Ak5
Atp10b	Ankib1	Apoa1bp	Akt1	Aldoc	Akap7
B230118H07Rik	Ankle2	Apobec1	Akt1s1	Ankrd46	Akirin2
B2m	Ano8	App	Aldh1a3	Ap2m1	Akt1
Bfsp2	Ap1s1	Arhgef28	Alyref	Apbb1ip	Akt1s1
Bst2	Aplp1	Arpc2	Amfr	Apoa1bp	Aldh1a3
Btbd17	Arf6	Arpc5	Amz1	Apobec1	Aldoa
C4b	Arhgap21	Atp10b	Anapc15	App	Alyref
Cacna1e	Arhgap33	Atp1b2	Anapc7	Arhgef28	Amfr
Cald1	Arhgef11	Atp6v1a	Ank2	Arpc2	Amz1
Capg	Arl8a	Atp6v1e1	Ankib1	Arpc5	Anapc15
Car8	Armc10	Atrx	Ankle2	Atp10b	Anapc7
Ccdc134	Armc8	Atxn10	Ankrd13a	Atp1b2	Ank2
Ccser2	Armcx4	B230118H07Rik	Ankrd17	Atp5b	Ankib1
Cd200	Arnt2	B2m	Ankrd28	Atp5c1	Ankle2
Chrm3	Arpc3	B9d1	Ano8	Atp5d	Ankrd13a
Cited1	Arrb1	Bcan	Ap1s1	Atp5f1	Ankrd17
Clvs2	Arxes2	Bcas1	Ap2a1	Atp5j	Ankrd28
Cmtm5	Asap2	Bfsp2	Ap2a2	Atp6v1a	Ano8
Cnn2	Ascl1	Bhlhe40	Apba2	Atp6v1e1	Ap1s1
Commd7	Asphd2	Blcap	Api5	Atp6v1g1	Ap2a1
Coq3	Aspscr1	Bst2	Aplp1	Atrx	Ap2a2
Cpped1	Asxl1	Btbd17	Arf6	Atxn10	Apba2
Cpq	Atp13a3	C4b	Arhgap21	Atxn7l3b	Api5
Creb3	Atp2a2	Cacna1e	Arhgap33	B230118H07Rik	Aplp1
Creg1	Atp8b2	Cald1	Arhgap35	B2m	Arf6
Cryab	Atxn2	Capg	Arhgef11	B9d1	Arhgap21
Csad	Bax	Car8	Arl8a	Bcan	Arhgap33
Csrp1	Bbc3	Casp3	Armc10	Bcas1	Arhgap35
Cst3	BC030336	Ccdc134	Armc8	Bfsp2	Arhgef11
Ctnnbip1	Brdt	Ccdc174	Armcx4	Bhlhe40	Arl8a
Cyb5r3	Btbd1	Ccnd3	Arnt2	Blcap	Armc10
Cyp2j9	C1qb	Ccser2	Arpc3	Brk1	Armc8
Cyr61	C2cd3	Cd200	Arrb1	Bst2	Armcx4
Cystm1	Cacna1c	Cdc42se2	Arxes2	Btbd17	Arnt2
Ddx58	Cacna1h	Cdc5l	Asap2	C4b	Arpc3
Dhrs1	Cacng7	Cdk11b	Ascl1	Cacna1e	Arrb1
Dlc1	Cadm4	Cetn2	Asphd2	Cald1	Arxes2
Dtx3l	Cand1	Cfap36	Aspscr1	Calm1	Asap2
Dusp15	Cand2	Chrm3	Asxl1	Calm2	Ascl1
Echdc2	Cblb	Cited1	Asxl2	Capg	Asphd2
Edf1	Ccdc38	Clu	Atp13a3	Car8	Aspscr1
Ehd3	Ccl3	Clvs2	Atp1b1	Casp3	Asxl1
Eif2ak2	Ccl4	Cmtm5	Atp2a2	Cbx5	Asxl2
Eif2s3y	Ccna2	Cnih4	Atp8b2	Ccdc134	Atp13a3
En1	Ccnk	Cnn2	Atxn2	Ccdc174	Atp1b1
Enpp2	Ccz1	Cnn3	Atxn2l	Ccnd2	Atp2a2
Erbb3	Cd93	Cnp	Axl	Ccnd3	Atp8b2
Exosc4	Cdk14	Cnpy2	Bag6	Ccser2	Atxn2
Fabp7	Cdk17	Col16a1	Bax	Cd200	Atxn2l
Fam102a	Cdk2ap1	Commd7	Baz1b	Cd302	Axl
Fam118a	Cdk5r1	Cope	Bbc3	Cd47	B3gat1
Fam210b	Cdkn2a	Copz1	BC030336	Cd63	Bag6
Fam46a	Cdkn2aip	Coq3	Bcl7a	Cd9	Bax
Fermt2	Cep89	Cpe	Bex1	Cdc42se2	Baz1b
Fkbp9	Chek2	Cpped1	Brd1	Cdc5l	Bbc3
Flt1	Chka	Cpq	Brdt	Cdk11b	BC030336
Flywch1	Chpf2	Creb3	Bri3bp	Cdk4	Bcl7a
Fxyd2	Chpt1	Creg1	Bscl2	Cetn2	Bex1
Fzd2	Chrna4	Crip2	Btbd1	Cfap20	Birc6
Gbp2	Chst11	Cryab	C1qb	Cfap36	Brd1
Gbp3	Chst2	Csad	C2cd3	Cfdp1	Brdt
Gbp6	Chuk	Csdc2	C330027C09Rik	Chrm3	Bri3
Gbp7	Cic	Csrp1	C530008M17Rik	Cited1	Bri3bp
Gm266	Cited2	Cst3	Cacna1c	Clu	Bscl2
Gm43302	Clcn4	Ctnnbip1	Cacna1h	Clvs2	Btbd1
Gm4951	Cldn12	Cyb5r3	Cacng7	Cmtm5	C1qb
Gng11	Clptm1	Cyp2j9	Cadm4	Cnbp	C1qc
Gnpda2	Cnot11	Cyr61	Calm3	Cnih1	C2cd3
Gpt2	Cnot3	Cystm1	Camk2b	Cnih4	C330027C09Rik
Gpx7	Cnpy4	Dct	Camsap2	Cnn2	C530008M17Rik
H2-Ab1	Cox16	Ddx26b	Cand1	Cnn3	Cab39
H2-D1	Crebzf	Ddx58	Cand2	Cnp	Cacna1c
H2-K1	Crls1	Decr1	Casc4	Cnpy2	Cacna1h
H2-Q4	Cse1l	Dek	Cblb	Col16a1	Cacng7
H2-Q6	Ctbp1	Dhrs1	Ccdc38	Commd7	Cadm4
H2-Q7	Ctr9	Dlc1	Ccdc92	Cope	Calm3
H2-T22	Ctsd	Dnal4	Ccl3	Copz1	Camk2b
H2-T23	Cttn	Dnttip2	Ccl4	Coq3	Camsap2
Has2	Cux1	Dpy30	Ccna2	Cotl1	Cand1
Heg1	Cxcl14	Dscr3	Ccnd1	Cox7b	Cand2
Hes1	Cyfip1	Dtx3l	Ccni	Cpe	Cars
Hes5	D5Ertd579e	Dusp15	Ccnk	Cpped1	Casc4
Hey1	Daglb	Dync1i2	Ccnt2	Cpq	Cblb
Hmcn1	Dcx	Dynlrb1	Ccz1	Creb3	Ccdc38
Hmgcl	Deaf1	Ebpl	Cd2bp2	Creg1	Ccdc92
Hpgd	Dennd2a	Echdc2	Cd93	Crip2	Ccl3
Id3	Dennd5a	Edf1	Cdk13	Cryab	Ccl4
Ifi27l2a	Dennd5b	Ehd3	Cdk14	Csad	Ccna2
Ifi35	Dgat2	Eif2ak2	Cdk17	Csdc2	Ccnd1
Ifi47	Dhcr7	Eif2s3y	Cdk2ap1	Csrp1	Ccni
Ifih1	Dhx32	Eif4a2	Cdk5r1	Cst3	Ccnk
Ifit1	Dido1	Eif5b	Cdkn2a	Ctnnb1	Ccnt2
Ifit3	Dip2b	Emc2	Cdkn2aip	Ctnnbip1	Cct2
Ift20	Dlg1	Emc4	Cep89	Ctsl	Ccz1
Igfbp5	Dlk1	Emid1	Chd2	Cyb5r3	Cd2bp2
Igtp	Dll3	En1	Chek2	Cyp2j9	Cd93
Il11ra1	Dmpk	Enpp2	Chka	Cyr61	Cdk13
Il18	Dmwd	Erbb3	Chpf2	Cystm1	Cdk14
Irf7	Dnajc13	Erlec1	Chpt1	Dct	Cdk17
Irgm1	Dock1	Exosc4	Chrna4	Ddit4	Cdk2ap1
Irgm2	Dock11	Ezr	Chst11	Ddx26b	Cdk5r1
Kbtbd11	Dyrk1a	F3	Chst2	Ddx58	Cdkn2a
Kcnj16	E2f5	Fabp5	Chuk	Decr1	Cdkn2aip
Keap1	Edrf1	Fabp7	Churc1	Dek	Cep89
Kit	Eef1a2	Fam102a	Cic	Desi1	Chd2
Ldhb	Efcc1	Fam118a	Cited2	Dhrs1	Chek2
Lgals3bp	Eid1	Fam210b	Clcn4	Dlc1	Chfr
Lgals9	Eid2	Fam213a	Cldn12	Dnaja1	Chka
Lims2	Eif2s3x	Fam213b	Clic1	Dnajc8	Chpf2
Litaf	Eif3b	Fam46a	Clip3	Dnal4	Chpt1
Lman1	Eif3f	Fermt2	Clns1a	Dnttip2	Chrna4
Lnx1	Eif4g2	Fez1	Clptm1	Dpy30	Chst11
Lpar4	Elfn1	Fkbp11	Cltc	Dscr3	Chst2
Lrp4	Emc10	Fkbp1a	Cnot10	Dtx3l	Chuk
Lxn	Eme1	Fkbp9	Cnot11	Dusp15	Churc1
Map1lc3b	Ep400	Flt1	Cnot3	Dusp6	Cic
Map7d2	Ephx4	Flywch1	Cnpy4	Dync1i2	Cited2
Mbnl2	Epn1	Fxyd2	Col11a1	Dynll1	Clcn4
Mgll	Erf	Fzd2	Cox16	Dynlrb1	Cldn11
Mgst1	Eri2	Gadd45gip1	Cpeb4	Ebpl	Cldn12
Mical1	Ermp1	Gbp2	Cpsf4	Echdc2	Clic1
Mmp14	Evl	Gbp3	Crebzf	Edf1	Clip2
Mphosph8	Fam101a	Gbp6	Crls1	Ehd3	Clip3
Mrpl55	Fam166a	Gbp7	Crtc3	Eif1	Clns1a
Mxra8	Fam174b	Gm266	Cse1l	Eif2ak2	Clptm1
Myl9	Fam177a	Gm2a	Ctbp1	Eif2s2	Cltc
Nbn	Fam179b	Gm43302	Ctr9	Eif2s3y	Cnot10
Ncald	Fam19a2	Gm4951	Ctsd	Eif3d	Cnot11
Ndufaf2	Fam208a	Gng11	Cttn	Eif4a2	Cnot3
Necap2	Fam221b	Gnpda2	Ctxn1	Eif5b	Cnpy4
Nupr1	Far1	Golgb1	Cul3	Emc2	Col11a1
Oas1a	Fasn	Gpm6b	Cux1	Emc4	Cox16
Oasl2	Fau	Gpr180	Cxcl14	Emid1	Cpeb4
Oxct1	Fbl	Gpr37l1	Cyfip1	En1	Cpsf4
Palmd	Fbrsl1	Gpt2	Cyth2	Enpp2	Crebzf
Paqr4	Fcer1g	Gpx1	D5Ertd579e	Eny2	Crls1
Paqr7	Fgfrl1	Gpx7	Daglb	Erbb3	Crtc3
Parp14	Fnbp4	Gtf3c6	Dazap1	Erlec1	Cse1l
Parp9	Fndc4	Guk1	Dcx	Exosc4	Ctbp1
Pcdhb14	Fosl2	H2-Ab1	Ddx17	Ezr	Ctr9
Pcdhb6	Fry	H2-D1	Ddx39b	F3	Ctsd
Pck2	Fscn1	H2-K1	Ddx3x	Fabp5	Cttn
Pcolce	Fstl3	H2-Q4	Deaf1	Fabp7	Ctxn1
Pdpn	Ftl1	H2-Q6	Dennd2a	Fam102a	Cul3
Pdrg1	Fus	H2-Q7	Dennd5a	Fam118a	Cux1
Pex26	Fzd1	H2-T22	Dennd5b	Fam162a	Cxcl14
Pgm2	Gab2	H2-T23	Dgat2	Fam210b	Cyfip1
Pigk	Gabpa	Has2	Dhcr7	Fam213a	Cyth2
Pla2g4a	Gadl1	Heg1	Dhx32	Fam213b	D5Ertd579e
Plin3	Gas6	Hes1	Dido1	Fam46a	Daglb
Plp1	Gcn1l1	Hes5	Dip2b	Fermt2	Dazap1
Pmel	Get4	Hey1	Dlg1	Fez1	Dcx
Ppp1r14c	Gm10094	Hint2	Dlk1	Fkbp11	Ddx17
Prss35	Gm10116	Hist1h1c	Dll3	Fkbp1a	Ddx39b
Psma7	Gm10131	Hist1h2bc	Dmpk	Fkbp9	Ddx3x
Psmb8	Gm10260	Hmcn1	Dmwd	Flt1	Deaf1
Psmb9	Gm10282	Hmg20b	Dnajb6	Flywch1	Dennd2a
Psme1	Gm10320	Hmgcl	Dnajc13	Frg1	Dennd5a
Rassf4	Gm11273	Hpgd	Dock1	Fuca1	Dennd5b
Rfc1	Gm12184	Hsbp1	Dock11	Fxyd2	Dgat2
Rnf31	Gm12355	Id3	Dock3	Fzd2	Dhcr7
Rpa2	Gm12728	Ier3ip1	Dpysl2	Gadd45gip1	Dhx32
Rsrc1	Gm13889	Ifi27	Dpysl3	Gbp2	Dido1
Rtp4	Gm15013	Ifi27l2a	Dr1	Gbp3	Dip2b
Runx3	Gm17087	Ifi35	Dynlt1c	Gbp6	Dlg1
S100a11	Gm4707	Ifi44	Dyrk1a	Gbp7	Dlg4
S100b	Gm5148	Ifi47	E130309D02Rik	Glul	Dlk1
Samd9l	Gm6525	Ifih1	E2f5	Gm266	Dll3
Sat1	Gm9774	Ifit1	Edrf1	Gm2a	Dmpk
Scamp2	Gm9803	Ifit3	Eed	Gm43302	Dmwd
Scrg1	Gm9833	Ift20	Eef1a1	Gm4951	Dnajb6
Serpine2	Gm9844	Igfbp5	Eef1a2	Gng11	Dnajc13
Sh3bgr	Gna12	Igtp	Efcc1	Gng12	Dock1
Sh3bgrl3	Golga3	Il11ra1	Eid1	Gnpda2	Dock11
Shc4	Gpc1	Il18	Eid2	Golgb1	Dock3
Slc26a2	Gprc5b	Immp1l	Eif2s3x	Gpm6b	Dpysl2
Slc9a3r1	Grin1	Irf7	Eif3b	Gpr180	Dpysl3
Sorl1	Gsk3a	Irgm1	Eif3f	Gpr37l1	Dr1
Sparc	Gtf3c1	Irgm2	Eif4a1	Gpt2	Dscam
Spats2l	Hcfc1	Itm2b	Eif4g2	Gpx1	Dynlt1c
Srek1ip1	Hip1r	Itm2c	Eif4h	Gpx4	Dyrk1a
Srpr	Hipk1	Kbtbd11	Elavl1	Gpx7	E130309D02Rik
Stat1	Hirip3	Kcnj10	Elavl3	Gtf3c6	E2f5
Synpr	Hmga1	Kcnj16	Elfn1	Guk1	Edrf1
Tap1	Hmga1-rs1	Keap1	Emc10	H2-Ab1	Eed
Tap2	Hmox1	Kit	Eme1	H2-D1	Eef1a1
Tax1bp3	`	Lage3	Emsy	H2-K1	Eef1a2
Ten1	Hnrnpd	Lamp2	Ep400	H2-Q4	Efcc1
Tgtp2	Hnrnpl	Lamtor5	Ephb2	H2-Q6	Eid1
Thbs3	Hnrnpul1	Lbh	Ephx4	H2-Q7	Eid2
Timp1	Hook2	Ldhb	Epn1	H2-T22	Eif2ak1
Timp3	Hsd17b11	Lef1	Erf	H2-T23	Eif2s3x
Tk1	Hsph1	Leprot	Eri2	H2afz	Eif3b
Tlr3	Htra3	Lgals3bp	Ermp1	H3f3b	Eif3f
Tmc6	Htt	Lgals9	Evl	Has2	Eif4a1
Tmem100	Hyou1	Lims2	Fam101a	Heg1	Eif4g2
Tmem29	Ick	Litaf	Fam120a	Hes1	Eif4h
Tmem50a	Ier5l	Lman1	Fam166a	Hes5	Elavl1
Tnfaip2	Iglon5	Lnx1	Fam174b	Hey1	Elavl3
Tnni1	Il1a	Lpar4	Fam177a	Hhipl2	Elfn1
Tpd52l1	Ints1	Lrp4	Fam179b	Hint2	Emc10
Trf	Ipo7	Luc7l3	Fam19a2	Hist1h1c	Eme1
Trim2	Ireb2	Lxn	Fam208a	Hist1h2bc	Emsy
Tspan17	Irf2bp1	Mad2l2	Fam219a	Hmcn1	Ep400
Tspo	Irgq	Maf1	Fam221b	Hmg20b	Epb41l2
Txndc15	Isg20l2	Maged2	Fam76b	Hmgcl	Ephb2
Usp18	Jag1	Mageh1	Fam91a1	Hn1	Ephx4
Vit	Jmjd1c	Map1lc3b	Far1	Hpgd	Epn1
Xaf1	Kansl1	Map7d2	Fasn	Hsbp1	Erf
Zcchc17	Kbtbd2	Mbnl2	Fau	Hsp90ab1	Eri2
Zfhx4	Kcnip1	Mcam	Fbl	Hsp90b1	Ermp1
Zfp36l1	Kctd5	Mdh1	Fbrsl1	Hspa5	Evl
Zfp87	Kdm2b	Med19	Fbxl3	Id3	Ewsr1
Zfyve21	Kdm3b	Mgll	Fcer1g	Ier3ip1	Faf1
1500015O10Rik	Khsrp	Mgst1	Fcho2	Ifi27	Fam101a
1700019D03Rik	Kif14	Mical1	Fchsd2	Ifi27l2a	Fam120a
1700025G04Rik	Klf13	Mmp14	Fgfrl1	Ifi35	Fam166a
	Klhl15	Mocs2	Fmr1	Ifi44	Fam174b
	Klhl9	Mpc1	Fnbp4	Ifi47	Fam177a
	Kmt2d	Mphosph8	Fndc3a	Ifih1	Fam179b
	Kmt5a	Mrpl18	Fndc4	Ifit1	Fam19a2
	Kpna2	Mrpl19	Fosl2	Ifit3	Fam208a
	Kpna4	Mrpl40	Fry	Ift20	Fam219a
	Krit1	Mrpl55	Fscn1	Igfbp5	Fam221b
	Larp1	Mrps33	Fstl3	Igsf3	Fam76b
	Lars2	Msrb1	Ftl1	Igtp	Fam91a1
	Leng8	Mxra8	Fus	Il11ra1	Far1
	Lilrb4a	Myl12b	Fzd1	Il18	Fasn
	Lin54	Myl9	Gab2	Immp1l	Fau
	Lin7a	Nans	Gabpa	Irf7	Fbl
	Lmnb1	Nbn	Gadl1	Irf9	Fbrsl1
	Lmtk2	Ncald	Gas6	Irgm1	Fbxl3
	Lrp11	Ndrg2	Gatad1	Irgm2	Fcer1g
	Lrp3	Ndufa4	Gatad2a	Itm2b	Fcho2
	Lrrc4b	Ndufa5	Gclm	Itm2c	Fchsd2
	Lrrfip1	Ndufaf2	Gcn1l1	Kank1	Fgfrl1
	Lrwd1	Ndufb10	Get4	Kbtbd11	Fmr1
	Lsm14a	Ndufb5	Ggt7	Kcnj10	Fnbp4
	Lsm7	Ndufs4	Gins1	Kcnj16	Fndc3a
	Ltbp4	Ndufs5	Gls	Keap1	Fndc4
	Map1lc3a	Necap2	Gltp	Kit	Fosl2
	Map3k10	Nes	Glud1	Lage3	Fry
	Map3k12	Ngly1	Gm10094	Lamp2	Fscn1
	Map4k5	Nmi	Gm10116	Lamtor5	Fstl3
	Map6	Nsrp1	Gm10131	Lbh	Ftl1
	Mapk12	Nupr1	Gm10260	Ldhb	Fubp1
	Mapk6	Nusap1	Gm10282	Lef1	Fus
	Mark4	Oas1a	Gm10320	Leprot	Fzd1
	Mast2	Oasl2	Gm11273	Lgals3bp	Gab2
	Matn4	Oxct1	Gm12184	Lgals9	Gabpa
	Maz	Palmd	Gm12355	Lims2	Gadl1
	Mcm7	Paqr4	Gm12728	Litaf	Gas6
	Med25	Paqr7	Gm13889	Lman1	Gatad1
	Mex3b	Parp14	Gm15013	Lmo4	Gatad2a
	Mib1	Parp9	Gm17087	Lnx1	Gclm
	Mki67	Pbxip1	Gm2000	Lpar4	Gcn1l1
	Mlip	Pcdhb14	Gm4707	Lrp4	Get4
	Mmp17	Pcdhb6	Gm5148	Luc7l3	Ggt7
	Mms19	Pck2	Gm6525	Lxn	Gins1
	Mn1	Pcolce	Gm9774	Mad2l2	Gls
	Morc4	Pdcd6	Gm9803	Maf1	Gltp
	Mphosph9	Pdpn	Gm9833	Maged2	Glud1
	Mrpl23	Pdrg1	Gm9844	Mageh1	Gm10094
	Mta1	Pex26	Gna12	Map1lc3b	Gm10116
	Mthfd2l	Pfdn5	Gnb2	Map7d2	Gm10131
	Myc	Pgm2	Golga3	Mbnl2	Gm10260
	Myef2	Phax	Gpc1	Mcam	Gm10282
	Myt1	Pigk	Gprc5b	Mdh1	Gm10320
	Nav2	Pik3ip1	Grin1	Med19	Gm11273
	Nav3	Pla2g4a	Grtp1	Mgll	Gm12184
	Ncor2	Plin3	Gsk3a	Mgst1	Gm12355
	Nell2	Plp1	Gsx1	Mical1	Gm12728
	Nme2	Pmel	Gtf2h3	Mmp14	Gm13889
	Nomo1	Pmvk	Gtf3c1	Mocs2	Gm15013
	Nova1	Pnkd	Gtf3c2	Morf4l1	Gm17087
	Nt5dc2	Polr2b	Hcfc1	Mpc1	Gm2000
	Ntn1	Polr3h	Hdac2	Mphosph8	Gm4707
	Ntrk3	Polr3k	Hdgf	Mrpl13	Gm5148
	Numbl	Pon2	Hdgfrp3	Mrpl15	Gm6525
	Nup98	Ppp1r14c	Hip1r	Mrpl18	Gm9774
	Olfm2	Prmt2	Hipk1	Mrpl19	Gm9803
	Oraov1	Prss35	Hirip3	Mrpl28	Gm9833
	Orc5	Psma7	Hmbox1	Mrpl40	Gm9844
	Otud6b	Psmb1	Hmga1	Mrpl42	Gna12
	P2rx7	Psmb10	Hmga1-rs1	Mrpl55	Gnb2
	Paf1	Psmb2	Hmga2	Mrps14	Golga3
	Paip1	Psmb3	Hmgn2	Mrps25	Gpc1
	Pan3	Psmb8	Hmox1	Mrps33	Gprc5b
	Patz1	Psmb9	Hnrnpa0	Mrps6	Gramd1a
	Paxbp1	Psmc3	Hnrnpa1	Msrb1	Gria4
	Paxip1	Psmd10	Hnrnpd	Mthfd2	Grin1
	Pcf11	Psmd12	Hnrnpl	Mxra8	Grtp1
	Pclo	Psmd14	Hnrnpu	Mydgf	Gsap
	Pde3b	Psmd7	Hnrnpul1	Myl12b	Gsk3a
	Pde8a	Psme1	Hook2	Myl9	Gspt1
	Pdgfa	Ptn	Hras	Nans	Gsx1
	Peak1	Rasa2	Hsd17b11	Nav1	Gtf2h3
	Peg10	Rassf4	Hsf2	Nbn	Gtf3c1
	Phactr3	Rbm28	Hspa4	Ncald	Gtf3c2
	Phf2	Rfc1	Hsph1	Ndrg2	H2afy
	Phyhipl	Rhoc	Htra3	Ndufa1	Hacd1
	Phykpl	Rnf31	Htt	Ndufa13	Hcfc1
	Pianp	Rpa2	Hyou1	Ndufa2	Hdac2
	Picalm	Rps19bp1	Ick	Ndufa4	Hdgf
	Pih1d1	Rps4x	Ier5l	Ndufa5	Hdgfrp3
	Pld3	Rsrc1	Iglon5	Ndufaf2	Hip1r
	Plekha1	Rsu1	Il1a	Ndufb10	Hipk1
	Plekhm2	Rtp4	Ino80e	Ndufb11	Hirip3
	Plk2	Runx3	Inpp5f	Ndufb5	Hmbox1
	Plxna1	S100a11	Insig1	Ndufb7	Hmga1
	Pnmal1	S100b	Ints1	Ndufb8	Hmga1-rs1
	Podxl2	Samd9l	Ipo7	Ndufc1	Hmga2
	Pogz	Sat1	Ireb2	Ndufs2	Hmgn2
	Ppard	Scamp2	Irf2bp1	Ndufs4	Hmox1
	Ppfia1	Scg5	Irgq	Ndufs5	Hnrnpa0
	Ppm1a	Scp2	Iscu	Ndufs6	Hnrnpa1
	Ppm1d	Scrg1	Isg20l2	Necap2	Hnrnpa2b1
	Ppm1g	Sdc4	Jag1	Nes	Hnrnpd
	Ppp1cb	Sdf4	Jmjd1c	Nfib	Hnrnpl
	Ppp1cc	Sdhc	Kansl1	Nfu1	Hnrnpu
	Ppp1r15a	Sec11c	Kbtbd2	Ngly1	Hnrnpul1
	Ppp1r9a	Sec13	Kcnd3	Nhp2l1	Hook2
	Ppp2r2c	Sec61b	Kcnip1	Nim1k	Hras
	Ppp2r2d	Sec62	Kctd5	Nmi	Hsd17b11
	Ppp6r1	Serf1	Kdelr1	Nnat	Hsf2
	Prex2	Serpine2	Kdelr2	Npc2	Hspa4
	Prkar2b	Sf3a3	Kdm1a	Nsrp1	Hsph1
	Prkcb	Sh3bgr	Kdm2a	Nupr1	Htra3
	Prmt1	Sh3bgrl3	Kdm2b	Nusap1	Htt
	Prmt3	Shc4	Kdm3b	Oas1a	Hyou1
	Prpf8	Shisa5	Kdm6b	Oasl2	Ick
	Prr7	Sin3b	Khdrbs1	Oxct1	Ier5l
	Prrc2a	Slc25a4	Khdrbs3	Pabpc1	Igfbp2
	Psmd13	Slc26a2	Khsrp	Palmd	Iglon5
	Ptbp1	Slc9a3r1	Kif14	Paqr4	Il1a
	Ptms	Sorl1	Kif18b	Paqr7	Ino80e
	Ptov1	Sparc	Klf13	Parp14	Inpp5f
	Ptp4a1	Sparcl1	Klhdc2	Parp9	Insig1
	Ptpn12	Spats2l	Klhl15	Pbxip1	Ints1
	Rab35	Srek1ip1	Klhl7	Pcdhb14	Ipo5
	Rab3b	Srp9	Klhl9	Pcdhb6	Ipo7
	Rab6a	Srpr	Kmt2b	Pck2	Iqgap1
	Rac1	St13	Kmt2c	Pcna	Ireb2
	Rad23b	Stat1	Kmt2d	Pcolce	Irf2bp1
	Ralgapb	Sub1	Kmt5a	Pdcd6	Irgq
	Raly	Svbp	Kpna2	Pdgfra	Iscu
	Ranbp6	Synpr	Kpna4	Pdpn	Isg20l2
	Ranbp9	Tagln3	Kpnb1	Pdrg1	Jag1
	Rasgrf1	Tap1	Kras	Pex26	Jmjd1c
	Rasl2-9	Tap2	Krit1	Pfdn5	Junb
	Rbm15b	Tax1bp3	Larp1	Pfn1	Kansl1
	Rbm33	Tbc1d20	Lars2	Pgm2	Kbtbd2
	Rbm45	Tcf25	Leng8	Pgpep1	Kcnd3
	Rbm8a2	Ten1	Lgals3	Phax	Kcnip1
	Rcc1	Tgtp2	Lhfpl3	Phb	Kctd5
	Rdh13	Thap3	Lilrb4a	Pigk	Kdelr1
	Relb	Thbs3	Lin54	Pik3ip1	Kdelr2
	Reps1	Thoc7	Lin7a	Pkm	Kdm1a
	Rfwd2	Timm22	Lmnb1	Pla2g4a	Kdm2a
	Rgs10	Timp1	Lmtk2	Plin3	Kdm2b
	Rnf10	Timp3	Lrp11	Plp1	Kdm3b
	Rnf111	Tk1	Lrp3	Pmel	Kdm6b
	Rnf126	Tlr3	Lrrc4b	Pmvk	Khdrbs1
	Rnf19a	Tm2d2	Lrrc58	Pnkd	Khdrbs3
	Rpgrip1	Tmc6	Lrrfip1	Polr2b	Khsrp
	Rpl10	Tmem100	Lrwd1	Polr3h	Kif14
	Rpl10a	Tmem234	Lsm14a	Polr3k	Kif18b
	Rpl11	Tmem29	Lsm14b	Pon2	Klf13
	Rpl18	Tmem50a	Lsm7	Ppp1r14c	Klhdc2
	Rpl19	Tnfaip2	Ltbp4	Prdx1	Klhl15
	Rpl21	Tnni1	Luc7l2	Prmt2	Klhl7
	Rpl27a	Tpd52l1	Magi2	Prss35	Klhl9
	Rpl28	Tpd52l2	Map1lc3a	Psap	Kmt2b
	Rpl3	Trf	Map3k10	Psma2	Kmt2c
	Rpl36a-ps1	Trim2	Map3k12	Psma4	Kmt2d
	Rpl6	Trio	Map4k5	Psma7	Kmt5a
	Rpl7a	Tsn	Map6	Psmb1	Kpna2
	Rplp0	Tspan17	Map7d1	Psmb10	Kpna4
	Rps12	Tspo	Mapk12	Psmb2	Kpnb1
	Rps13	Ttyh1	Mapk6	Psmb3	Kras
	Rps16	Tubb2a	Mark1	Psmb6	Krit1
	Rps17	Twf1	Mark2	Psmb8	Larp1
	Rps23	Txn1	Mark4	Psmb9	Larp4
	Rps27	Txndc15	Mast2	Psmc3	Lars2
	Rps27rt	Txndc17	Matn4	Psmd10	Leng8
	Rpsa	Uqcc2	Maz	Psmd12	Lgals3
	Rrm1	Uqcrb	Mbd6	Psmd14	Lhfpl3
	Ruvbl2	Usp18	Mbtd1	Psmd4	Lilrb4a
	Sag	Usp46	Mcm7	Psmd7	Lin54
	Samd1	Vim	Med25	Psme1	Lin7a
	Sart3	Vit	Mettl9	Ptn	Lmnb1
	Satb1	Wbp4	Mex3b	Pttg1ip	Lmtk2
	Sbf2	Wdfy1	Mgat4b	Rasa2	Lrp11
	Sbk1	Wls	Mib1	Rassf4	Lrp3
	Scaf1	Xaf1	Midn	Rbm28	Lrrc4b
	Sec24b	Yae1d1	Mki67	Rbm39	Lrrc58
	Serp2	Zcchc17	Mlip	Rfc1	Lrrfip1
	Serpine1	Zcrb1	Mmp17	Rhoc	Lrwd1
	Setd1a	Zfhx4	Mms19	Rnf31	Lsm14a
	Setd1b	Zfp36l1	Mn1	Rpa2	Lsm14b
	Sf1	Zfp87	Morc4	Rpl22l1	Lsm7
	Sfpq	Zfyve21	Mphosph9	Rpl26	Ltbp4
	Sh2b3	1500015O10Rik	Mras	Rpl32	Luc7l2
	Sh3gl3	1700019D03Rik	Mrpl23	Rpl36a	Maged1
	Shisa7	1700025G04Rik	Mrpl33	Rpl37	Magi2
	Simc1	2210013O21Rik	Msi1	Rps19bp1	Map1lc3a
	Sipa1l1	2700029M09Rik	Msn	Rps24	Map3k10
	Sipa1l3	2900011O08Rik	Mta1	Rps4x	Map3k12
	Sirt1	44806	Mthfd2l	Rrbp1	Map4k5
	Slc12a6		Mtss1l	Rrp1	Map6
	Slc16a1		Myc	Rsrc1	Map7d1
	Slc1a1		Myef2	Rsrp1	Mapk12
	Slc20a1		Myt1	Rsu1	Mapk6
	Slc30a4		Nap1l4	Rtp4	Mark1
	Slc35e3		Nav2	Runx3	Mark2
	Sorcs2		Nav3	S100a11	Mark3
	Sox8		Nckap1	S100a6	Mark4
	Sp3		Ncoa6	S100b	Mast2
	Sppl3		Ncor2	Samd9l	Matn4
	Spred3		Negr1	Saraf	Maz
	Srgn		Nelfa	Sat1	Mbd6
	Srsf1		Nell2	Scamp2	Mbtd1
	Srsf9		Neto2	Sccpdh	Mcm7
	Srxn1		Nfatc2ip	Scg5	Med25
	Stab1		Nme2	Scp2	Mettl9
	Stk11		Nomo1	Scrg1	Mex3b
	Stmn4		Nova1	Scrn1	Mgat4b
	Strn4		Nt5dc2	Sdc4	Mib1
	Suds3		Ntn1	Sdf4	Midn
	Sun1		Ntrk3	Sdhc	Mier1
	Sympk		Nudt3	Sec11c	Mif
	Syn1		Numbl	Sec13	Mki67
	Syt6		Nup153	Sec61b	Mlip
	Tada2b		Nup98	Sec62	Mmp17
	Taf10		Olfm2	Sepp1	Mms19
	Taf4		Olig1	Serbp1	Mn1
	Tarsl2		Olig2	Serf1	Morc4
	Tbc1d1		Oraov1	Serhl	Mphosph9
	Tbkbp1		Orc5	Serpine2	Mras
	Tceal5		Osbpl6	Sf3a3	Mrpl23
	Tceal6		Otud4	Sh3bgr	Mrpl33
	Tgfa		Otud6b	Sh3bgrl3	Msi1
	Tjp1		Oxr1	Shc4	Msl2
	Tlcd1		P2rx7	Shisa5	Msn
	Tmcc1		Paf1	Sin3b	Mt1
	Tmed2		Paip1	Slc25a4	Mt2
	Tmem131		Pak1	Slc25a5	Mta1
	Tmem144		Pam16	Slc26a2	Mthfd2l
	Tmem243		Pan3	Slc9a3r1	Mtss1l
	Tmem245		Pank3	Sltm	Myc
	Tmem248		Patz1	Slu7	Myef2
	Tmem80		Paxbp1	Snrnp27	Myt1
	Tmod3		Paxip1	Snx1	Nap1l4
	Tmpo		Pcf11	Socs3	Nav2
	Tnks2		Pcgf3	Sorl1	Nav3
	Tnr		Pclo	Sparc	Nckap1
	Tnrc18		Pde3b	Sparcl1	Ncoa6
	Tollip		Pde8a	Spats2l	Ncor2
	Tomm40		Pdgfa	Spin1	Negr1
	Topbp1		Peak1	Srek1ip1	Nelfa
	Tpm3-rs7		Peg10	Srp9	Nell2
	Tpst1		Phactr3	Srpr	Neto2
	Traf4		Phf2	Ssb	Nfatc2ip
	Trim28		Phldb1	Ssr2	Nme2
	Tsc22d2		Phrf1	Ssrp1	Nomo1
	Ttyh3		Phyhipl	St13	Nova1
	Tuba1c		Phykpl	Stat1	Nt5dc2
	Tuba4a		Pianp	Stk25	Ntn1
	Tyrobp		Picalm	Sub1	Ntrk3
	U2af2		Pigm	Svbp	Nudt3
	Ubc		Pigt	Synpr	Numbl
	Ube2m		Pih1d1	Tagln2	Nup153
	Ube2s		Pithd1	Tagln3	Nup98
	Ube3c		Pld3	Tap1	Olfm1
	Ubfd1		Plekha1	Tap2	Olfm2
	Ubqln4		Plekhm2	Tapbp	Olig1
	Ugcg		Plk2	Tax1bp3	Olig2
	Uhmk1		Plxna1	Tbc1d20	Oraov1
	Uhrf2		Pnmal1	Tbca	Orc5
	Ulk4		Podxl2	Tcf25	Osbpl6
	Upf1		Pogz	Tcf4	Otud4
	Usf2		Polg	Ten1	Otud6b
	Usp31		Ppard	Tfrc	Oxr1
	Usp42		Ppfia1	Tgtp2	P2rx7
	Usp50		Ppm1a	Thap3	Paf1
	Uspl1		Ppm1d	Thbs3	Paip1
	Ust		Ppm1f	Thoc7	Pak1
	Utp20		Ppm1g	Timm10	Pam16
	Vegfb		Ppp1cb	Timm22	Pan3
	Vps37b		Ppp1cc	Timp1	Pank3
	Wdfy3		Ppp1r10	Timp3	Patz1
	Wdr38		Ppp1r15a	Tk1	Paxbp1
	Wdr89		Ppp1r9a	Tlr3	Paxip1
	Wipi2		Ppp2r2c	Tm2d2	Pcf11
	Wiz		Ppp2r2d	Tmc6	Pcgf3
	Wsb2		Ppp4r2	Tmed1	Pclo
	Wtap		Ppp6r1	Tmem100	Pde3b
	Xpo6		Prex2	Tmem234	Pde8a
	Xylt1		Prkar2b	Tmem256	Pdgfa
	Ywhah		Prkcb	Tmem29	Peak1
	Zbed5		Prkg2	Tmem50a	Peg10
	Zbtb10		Prkrir	Tnfaip2	Phactr3
	Zbtb18		Prmt1	Tnni1	Phf2
	Zc3h11a		Prmt3	Tpd52l1	Phldb1
	Zc3h4		Prpf39	Tpd52l2	Phrf1
	Zcchc8		Prpf8	Tpi1	Phyhipl
	Zfand5		Prr7	Trappc4	Phykpl
	Zfp236		Prrc2a	Trf	Pianp
	Zfp384		Psenen	Trim2	Picalm
	Zfp664		Psmc4	Trio	Pigm
	Zfp787		Psmd13	Tsn	Pigt
	Zfp821		Psmd8	Tspan17	Pih1d1
	Zmiz2		Ptbp1	Tspan6	Pithd1
	Zranb1		Ptbp2	Tspo	Pld3
	Zswim8		Pten	Ttyh1	Plekha1
	1700001O22Rik		Ptms	Tuba1a	Plekhm2
	1810026J23Rik		Ptov1	Tubb2a	Plk2
	2410131K14Rik		Ptp4a1	Twf1	Plxna1
			Ptpn12	Txn1	Pnmal1
			Pum2	Txn2	Podxl2
			Qrich1	Txndc15	Pogz
			R3hdm2	Txndc17	Polg
			Rab35	Ugp2	Ppard
			Rab3b	Uqcc2	Ppfia1
			Rab6a	Uqcr11	Ppia
			Rac1	Uqcrb	Ppm1a
			Rad23b	Uqcrq	Ppm1d
			Ralgapb	Usp18	Ppm1f
			Raly	Usp46	Ppm1g
			Ran	Vim	Ppp1cb
			Ranbp6	Vit	Ppp1cc
			Ranbp9	Vmp1	Ppp1r10
			Rasgrf1	Vwa5a	Ppp1r15a
			Rasl2-9	Wbp4	Ppp1r9a
			Rbbp6	Wdfy1	Ppp2r2c
			Rbm12b2	Wls	Ppp2r2d
			Rbm15b	Xaf1	Ppp4r2
			Rbm33	Yae1d1	Ppp6r1
			Rbm45	Ywhab	Prex2
			Rbm8a2	Zc3h15	Prkar2b
			Rcc1	Zcchc17	Prkcb
			Rcn2	Zcrb1	Prkg2
			Rdh13	Zfhx4	Prkrir
			Relb	Zfp251	Prmt1
			Reps1	Zfp36l1	Prmt3
			Rfwd2	Zfp87	Prpf39
			Rgs10	Zfyve21	Prpf8
			Rhob	1110012L19Rik	Prr7
			Rlim	1500015O10Rik	Prrc2a
			Rnf10	1700019D03Rik	Psenen
			Rnf111	1700025G04Rik	Psmc4
			Rnf126	1810037I17Rik	Psmd13
			Rnf19a	2210013O21Rik	Psmd8
			Rpgrip1	2700029M09Rik	Ptbp1
			Rpl10	2900011O08Rik	Ptbp2
			Rpl10a	44806	Pten
			Rpl11	44811	Ptms
			Rpl12		Ptov1
			Rpl13a		Ptp4a1
			Rpl15		Ptpn12
			Rpl18		Pum2
			Rpl18a		Qrich1
			Rpl19		R3hdm2
			Rpl21		Rab35
			Rpl24		Rab3b
			Rpl27		Rab6a
			Rpl27a		Rac1
			Rpl28		Rack1
			Rpl29		Rad23b
			Rpl3		Ralgapb
			Rpl31		Raly
			Rpl35		Ran
			Rpl36		Ranbp6
			Rpl36a-ps1		Ranbp9
			Rpl5		Rasgrf1
			Rpl6		Rasl2-9
			Rpl7a		Rbbp6
			Rplp0		Rbm12b2
			Rplp2		Rbm15b
			Rps11		Rbm33
			Rps12		Rbm45
			Rps13		Rbm8a2
			Rps15a		Rcc1
			Rps16		Rcn2
			Rps17		Rdh13
			Rps19		Relb
			Rps23		Reps1
			Rps25		Rfwd2
			Rps27		Rgs10
			Rps27a		Rhob
			Rps27rt		Rlim
			Rps6		Rnf10
			Rps8		Rnf111
			Rpsa		Rnf126
			Rrm1		Rnf19a
			Rsl24d1		Rpgrip1
			Ruvbl2		Rpl10
			Sae1		Rpl10a
			Sag		Rpl11
			Samd1		Rpl12
			Sart3		Rpl13a
			Satb1		Rpl15
			Sbf2		Rpl18
			Sbk1		Rpl18a
			Scaf1		Rpl19
			Sec24b		Rpl21
			Sec31a		Rpl24
			Sema3d		Rpl27
			Serp2		Rpl27a
			Serpine1		Rpl28
			Set		Rpl29
			Setd1a		Rpl3
			Setd1b		Rpl31
			Setd2		Rpl35
			Sf1		Rpl36
			Sf3a2		Rpl36a-ps1
			Sfpq		Rpl36al
			Sh2b3		Rpl5
			Sh3gl3		Rpl6
			Shisa7		Rpl7a
			Sik3		Rplp0
			Simc1		Rplp2
			Sipa1l1		Rps11
			Sipa1l3		Rps12
			Sirt1		Rps13
			Skil		Rps15a
			Slc12a6		Rps16
			Slc16a1		Rps17
			Slc1a1		Rps18
			Slc20a1		Rps19
			Slc24a5		Rps23
			Slc30a4		Rps25
			Slc35e2		Rps27
			Slc35e3		Rps27a
			Slc39a1		Rps27rt
			Slc7a11		Rps28
			Smarcad1		Rps29
			Smarce1		Rps5
			Smek1		Rps6
			Smg7		Rps8
			Snrnp70		Rpsa
			Snx17		Rrm1
			Snx5		Rsl24d1
			Sorcs2		Ruvbl2
			Sox6		Sae1
			Sox8		Sag
			Sp3		Samd1
			Spon1		Sart3
			Sppl3		Satb1
			Spred3		Sbf2
			Srgn		Sbk1
			Srsf1		Scaf1
			Srsf2		Sdc3
			Srsf3		Sec23ip
			Srsf4		Sec24b
			Srsf5		Sec31a
			Srsf6		Sema3d
			Srsf9		Serp2
			Srxn1		Serpine1
			Ssh2		Set
			Stab1		Setd1a
			Stk11		Setd1b
			Stmn4		Setd2
			Strn4		Sf1
			Stx16		Sf3a2
			Suds3		Sfpq
			Sun1		Sfswap
			Sympk		Sh2b3
			Syn1		Sh3gl3
			Syne2		Shisa7
			Syt6		Sik3
			Tada2b		Simc1
			Taf10		Sipa1l1
			Taf15		Sipa1l3
			Taf4		Sirt1
			Tarsl2		Skil
			Tbc1d1		Slc12a6
			Tbkbp1		Slc16a1
			Tbrg4		Slc1a1
			Tceal3		Slc20a1
			Tceal5		Slc24a5
			Tceal6		Slc25a36
			Tdg		Slc30a4
			Tet2		Slc35e2
			Tfdp1		Slc35e3
			Tgfa		Slc39a1
			Tial1		Slc7a11
			Timm50		Smarcad1
			Tjp1		Smarce1
			Tlcd1		Smek1
			Tmcc1		Smg7
			Tmed2		Snrnp70
			Tmed7		Snx17
			Tmem131		Snx5
			Tmem144		Sorcs2
			Tmem243		Sox2
			Tmem245		Sox6
			Tmem248		Sox8
			Tmem41b		Sp3
			Tmem80		Spon1
			Tmod3		Spopl
			Tmpo		Sppl3
			Tnks2		Spred3
			Tnr		Srgn
			Tnrc18		Srsf1
			Tollip		Srsf2
			Tomm40		Srsf3
			Tomm70a		Srsf4
			Top2b		Srsf5
			Topbp1		Srsf6
			Tpm3-rs7		Srsf9
			Tpst1		Srxn1
			Traf4		Ssh2
			Trim28		Stab1
			Trim33		Stk11
			Trim44		Stmn4
			Trim59		Strn4
			Tsc22d2		Stx16
			Ttyh3		Suds3
			Tub		Sun1
			Tuba1c		Suz12
			Tuba4a		Sympk
			Tubb4a		Syn1
			Txnrd1		Syne2
			Tyrobp		Syt6
			U2af2		Tada2b
			Uba1		Taf10
			Uba2		Taf15
			Ubc		Taf4
			Ube2m		Tarsl2
			Ube2s		Tbc1d1
			Ube3c		Tbc1d10b
			Ube4b		Tbkbp1
			Ubfd1		Tbrg4
			Ubl3		Tceal3
			Ubqln1		Tceal5
			Ubqln2		Tceal6
			Ubqln4		Tdg
			Ubr3		Tet2
			Ugcg		Tfdp1
			Uhmk1		Tgfa
			Uhrf2		Tial1
			Ulk4		Timm50
			Upf1		Tjp1
			Usf2		Tlcd1
			Uso1		Tmcc1
			Usp24		Tmed2
			Usp31		Tmed7
			Usp42		Tmem131
			Usp50		Tmem144
			Usp9x		Tmem243
			Uspl1		Tmem245
			Ust		Tmem248
			Utp18		Tmem41b
			Utp20		Tmem80
			Vapb		Tmod3
			Vars		Tmpo
			Vegfb		Tnks2
			Vkorc1l1		Tnpo1
			Vps37b		Tnr
			Vrk1		Tnrc18
			Wdfy3		Tollip
			Wdr1		Tomm40
			Wdr38		Tomm70a
			Wdr82		Top2b
			Wdr89		Topbp1
			Whsc1		Tpm3-rs7
			Wipi2		Tpst1
			Wiz		Tpt1
			Wrnip1		Traf4
			Wsb2		Trim28
			Wtap		Trim33
			Xpo6		Trim44
			Xylt1		Trim59
			Ywhag		Tsc22d2
			Ywhah		Ttyh3
			Zbed5		Tub
			Zbtb10		Tuba1c
			Zbtb18		Tuba4a
			Zc3h11a		Tubb4a
			Zc3h14		Tubb5
			Zc3h4		Txnrd1
			Zcchc8		Tyrobp
			Zfand5		U2af2
			Zfp236		Uba1
			Zfp384		Uba2
			Zfp664		Ubc
			Zfp68		Ube2c
			Zfp787		Ube2m
			Zfp821		Ube2s
			Zmiz2		Ube3c
			Zranb1		Ube4b
			Zswim4		Ubfd1
			Zswim8		Ubl3
			1700001O22Rik		Ubqln1
			1810026J23Rik		Ubqln2
			2410131K14Rik		Ubqln4
			2700081O15Rik		Ubr3
			3110035E14Rik		Ugcg
					Uhmk1
					Uhrf2
					Ulk4
					Upf1
					Usf2
					Uso1
					Usp24
					Usp31
					Usp42
					Usp50
					Usp9x
					Uspl1
					Ust
					Utp18
					Utp20
					Vapb
					Vars
					Vcpip1
					Vegfb
					Vkorc1l1
					Vps37b
					Vrk1
					Vwa9
					Wdfy3
					Wdr1
					Wdr38
					Wdr82
					Wdr89
					Whsc1
					Wipi2
					Wiz
					Wrnip1
					Wsb2
					Wtap
					Xpo6
					Xylt1
					Ywhag
					Ywhah
					Zbed5
					Zbtb10
					Zbtb18
					Zbtb37
					Zc3h11a
					Zc3h14
					Zc3h4
					Zcchc8
					Zfand5
					Zfp236
					Zfp384
					Zfp532
					Zfp664
					Zfp68
					Zfp787
					Zfp821
					Zmiz2
					Zranb1
					Zswim4
					Zswim8
					1700001O22Rik
					1810013L24Rik
					1810026J23Rik
					2410131K14Rik
					2700081O15Rik
					3110035E14Rik

## Sheet: Legend
Dataset EV1: Genetic murine glioma model scRNA-seq- differentially expressed genes comparing N1IC glioma cells vs p53 glioma cells at different log2 fold change (l2fc) cutoffs (l2fc>1.0, l2fc<-1.0, l2fc>0.5, l2fc<-0.5, l2fc>0, l2fc<0)
