# Supplementary material for: A cell state-specific metabolic vulnerability to GPX4-dependent ferroptosis in glioblastoma
Source: EMBO J. 2024 Aug 27;43(20):4492–521. doi: 10.1038/s44318-024-00176-4 (PMC11480389; doi:10.1038/s44318-024-00176-4)
Supplement: Supplementary file 6 — Dataset EV2 [file 44318_2024_176_MOESM6_ESM.xlsx]

## Sheet: MSigDB C2 gene set list
NAME	GS<br> follow link to MSigDB	SIZE	ES	NES	NOM p-val	FDR q-val	FWER p-val	RANK AT MAX	LEADING EDGE
KEGG_AMINO_SUGAR_AND_NUCLEOTIDE_SUGAR_METABOLISM	KEGG_AMINO_SUGAR_AND_NUCLEOTIDE_SUGAR_METABOLISM	40	0.677664	1.5418	0.025	0.142147	1	3318	tags=55%, list=12%, signal=63%
KEGG_CYSTEINE_AND_METHIONINE_METABOLISM	KEGG_CYSTEINE_AND_METHIONINE_METABOLISM	29	0.660924	1.43972	0.0465116	0.228502	1	1089	tags=14%, list=4%, signal=14%
KEGG_GLYCEROLIPID_METABOLISM	KEGG_GLYCEROLIPID_METABOLISM	42	0.588633	1.47212	0	0.197856	1	4069	tags=38%, list=15%, signal=45%
KEGG_GLYOXYLATE_AND_DICARBOXYLATE_METABOLISM	KEGG_GLYOXYLATE_AND_DICARBOXYLATE_METABOLISM	14	0.73948	1.39353	0.0377359	0.277667	1	3194	tags=50%, list=12%, signal=57%
KEGG_PURINE_METABOLISM	KEGG_PURINE_METABOLISM	143	0.4307	1.2333	0.03125	0.447969	1	3206	tags=27%, list=12%, signal=30%
KEGG_PYRIMIDINE_METABOLISM	KEGG_PYRIMIDINE_METABOLISM	90	0.475745	1.29943	0	0.372489	1	4159	tags=42%, list=15%, signal=50%
KEGG_PYRUVATE_METABOLISM	KEGG_PYRUVATE_METABOLISM	36	0.693978	1.67504	0	0.0507129	0.99	3769	tags=53%, list=14%, signal=61%
KEGG_TAURINE_AND_HYPOTAURINE_METABOLISM	KEGG_TAURINE_AND_HYPOTAURINE_METABOLISM	8	0.935543	1.64145	0	0.0721404	1	384	tags=25%, list=1%, signal=25%
REACTOME_ALPHA_LINOLENIC_OMEGA3_AND_LINOLEIC_OMEGA6_ACID_METABOLISM	REACTOME_ALPHA_LINOLENIC_OMEGA3_AND_LINOLEIC_OMEGA6_ACID_METABOLISM	12	0.803103	1.47706	0.0263158	0.194834	1	1854	tags=42%, list=7%, signal=45%
REACTOME_CITRIC_ACID_CYCLE_TCA_CYCLE_	REACTOME_CITRIC_ACID_CYCLE_TCA_CYCLE_	21	0.693342	1.4513	0.0238095	0.218564	1	2982	tags=52%, list=11%, signal=59%
REACTOME_COMPLEX_I_BIOGENESIS	REACTOME_COMPLEX_I_BIOGENESIS	53	0.879055	2.27934	0	0	0	1881	tags=72%, list=7%, signal=77%
REACTOME_FATTY_ACID_METABOLISM	REACTOME_FATTY_ACID_METABOLISM	146	0.504063	1.48939	0	0.184055	1	4331	tags=40%, list=16%, signal=48%
REACTOME_METABOLISM_OF_LIPIDS	REACTOME_METABOLISM_OF_LIPIDS	638	0.371277	1.17604	0	0.506865	1	3506	tags=25%, list=13%, signal=28%
REACTOME_METABOLISM_OF_POLYAMINES	REACTOME_METABOLISM_OF_POLYAMINES	56	0.756626	1.97523	0	0	0	910	tags=39%, list=3%, signal=41%
REACTOME_PEROXISOMAL_LIPID_METABOLISM	REACTOME_PEROXISOMAL_LIPID_METABOLISM	27	0.706797	1.47628	0.0285714	0.194737	1	4331	tags=48%, list=16%, signal=57%
REACTOME_PHENYLALANINE_AND_TYROSINE_METABOLISM	REACTOME_PHENYLALANINE_AND_TYROSINE_METABOLISM	8	0.903963	1.57808	0	0.111454	1	1291	tags=25%, list=5%, signal=26%
REACTOME_PHENYLALANINE_METABOLISM	REACTOME_PHENYLALANINE_METABOLISM	3	0.948089	1.33881	0.0196078	0.333147	1	1291	tags=67%, list=5%, signal=70%
REACTOME_PYRUVATE_METABOLISM	REACTOME_PYRUVATE_METABOLISM	28	0.670408	1.56495	0	0.119744	1	2246	tags=29%, list=8%, signal=31%
REACTOME_PYRUVATE_METABOLISM_AND_CITRIC_ACID_TCA_CYCLE	REACTOME_PYRUVATE_METABOLISM_AND_CITRIC_ACID_TCA_CYCLE	52	0.675268	1.63019	0.0277778	0.0761066	1	2982	tags=38%, list=11%, signal=43%
REACTOME_SELENOAMINO_ACID_METABOLISM	REACTOME_SELENOAMINO_ACID_METABOLISM	110	-0.638484	-1.67357	0	0.425995	0.9	1647	tags=43%, list=6%, signal=45%
REACTOME_THE_CITRIC_ACID_TCA_CYCLE_AND_RESPIRATORY_ELECTRON_TRANSPORT	REACTOME_THE_CITRIC_ACID_TCA_CYCLE_AND_RESPIRATORY_ELECTRON_TRANSPORT	168	0.820501	2.31855	0	0	0	2254	tags=55%, list=8%, signal=59%
WP_ALANINE_AND_ASPARTATE_METABOLISM	WP_ALANINE_AND_ASPARTATE_METABOLISM	11	-0.872543	-1.52566	0.015873	0.795115	1	5	tags=9%, list=0%, signal=9%
WP_ELECTRON_TRANSPORT_CHAIN_OXPHOS_SYSTEM_IN_MITOCHONDRIA	WP_ELECTRON_TRANSPORT_CHAIN_OXPHOS_SYSTEM_IN_MITOCHONDRIA	97	0.875673	2.27143	0	0	0	1251	tags=62%, list=5%, signal=65%
WP_MITOCHONDRIAL_COMPLEX_I_ASSEMBLY_MODEL_OXPHOS_SYSTEM	WP_MITOCHONDRIAL_COMPLEX_I_ASSEMBLY_MODEL_OXPHOS_SYSTEM	51	0.880319	2.2788	0	0	0	1881	tags=69%, list=7%, signal=74%
WP_ONE_CARBON_METABOLISM_AND_RELATED_PATHWAYS	WP_ONE_CARBON_METABOLISM_AND_RELATED_PATHWAYS	48	0.61004	1.53955	0.025641	0.14433	1	2750	tags=31%, list=10%, signal=35%
ABBUD_LIF_SIGNALING_1_UP	ABBUD_LIF_SIGNALING_1_UP	35	0.703864	1.62571	0	0.0786703	1	2204	tags=34%, list=8%, signal=37%
ACEVEDO_LIVER_CANCER_DN	ACEVEDO_LIVER_CANCER_DN	455	0.404042	1.29794	0	0.372953	1	2965	tags=24%, list=11%, signal=26%
ACEVEDO_LIVER_CANCER_UP	ACEVEDO_LIVER_CANCER_UP	886	0.461372	1.52588	0	0.149894	1	3555	tags=35%, list=13%, signal=39%
ACEVEDO_LIVER_CANCER_WITH_H3K27ME3_UP	ACEVEDO_LIVER_CANCER_WITH_H3K27ME3_UP	209	0.387091	1.14498	0.0416667	0.533068	1	3371	tags=17%, list=13%, signal=20%
ACEVEDO_LIVER_TUMOR_VS_NORMAL_ADJACENT_TISSUE_UP	ACEVEDO_LIVER_TUMOR_VS_NORMAL_ADJACENT_TISSUE_UP	789	0.449119	1.47387	0	0.196146	1	3193	tags=34%, list=12%, signal=38%
ACEVEDO_METHYLATED_IN_LIVER_CANCER_DN	ACEVEDO_METHYLATED_IN_LIVER_CANCER_DN	579	0.354836	1.15061	0	0.529228	1	3847	tags=20%, list=14%, signal=22%
ACEVEDO_NORMAL_TISSUE_ADJACENT_TO_LIVER_TUMOR_UP	ACEVEDO_NORMAL_TISSUE_ADJACENT_TO_LIVER_TUMOR_UP	148	0.479812	1.44531	0	0.2238	1	2780	tags=34%, list=10%, signal=38%
ACOSTA_PROLIFERATION_INDEPENDENT_MYC_TARGETS_DN	ACOSTA_PROLIFERATION_INDEPENDENT_MYC_TARGETS_DN	105	0.473198	1.32049	0.0294118	0.354381	1	1939	tags=16%, list=7%, signal=17%
ACOSTA_PROLIFERATION_INDEPENDENT_MYC_TARGETS_UP	ACOSTA_PROLIFERATION_INDEPENDENT_MYC_TARGETS_UP	78	0.50829	1.40676	0.0333333	0.263252	1	3358	tags=33%, list=12%, signal=38%
AFFAR_YY1_TARGETS_UP	AFFAR_YY1_TARGETS_UP	176	0.551822	1.58662	0	0.104719	1	4054	tags=35%, list=15%, signal=41%
AKL_HTLV1_INFECTION_DN	AKL_HTLV1_INFECTION_DN	64	0.54123	1.39037	0	0.278753	1	2842	tags=27%, list=11%, signal=30%
AKL_HTLV1_INFECTION_UP	AKL_HTLV1_INFECTION_UP	24	0.745471	1.69248	0	0.0445576	0.97	2060	tags=42%, list=8%, signal=45%
ALFANO_MYC_TARGETS	ALFANO_MYC_TARGETS	224	0.480115	1.44557	0	0.224064	1	3724	tags=40%, list=14%, signal=46%
ALONSO_METASTASIS_UP	ALONSO_METASTASIS_UP	177	0.571073	1.64253	0	0.071705	1	2655	tags=39%, list=10%, signal=43%
ANASTASSIOU_MULTICANCER_INVASIVENESS_SIGNATURE	ANASTASSIOU_MULTICANCER_INVASIVENESS_SIGNATURE	60	0.640287	1.57729	0	0.111144	1	3049	tags=27%, list=11%, signal=30%
APPEL_IMATINIB_RESPONSE	APPEL_IMATINIB_RESPONSE	32	0.613562	1.42472	0.0232558	0.241632	1	2998	tags=41%, list=11%, signal=46%
APRELIKOVA_BRCA1_TARGETS	APRELIKOVA_BRCA1_TARGETS	47	0.580672	1.43641	0	0.23176	1	2938	tags=32%, list=11%, signal=36%
ASTON_MAJOR_DEPRESSIVE_DISORDER_DN	ASTON_MAJOR_DEPRESSIVE_DISORDER_DN	149	0.536744	1.58531	0	0.105929	1	2586	tags=27%, list=10%, signal=30%
BAE_BRCA1_TARGETS_UP	BAE_BRCA1_TARGETS_UP	64	0.659027	1.67398	0	0.0510353	0.99	2262	tags=36%, list=8%, signal=39%
BAELDE_DIABETIC_NEPHROPATHY_DN	BAELDE_DIABETIC_NEPHROPATHY_DN	416	0.458958	1.44239	0	0.226395	1	2350	tags=24%, list=9%, signal=26%
BANDRES_RESPONSE_TO_CARMUSTIN_MGMT_48HR_DN	BANDRES_RESPONSE_TO_CARMUSTIN_MGMT_48HR_DN	134	0.443072	1.30357	0	0.369631	1	1718	tags=20%, list=6%, signal=21%
BASAKI_YBX1_TARGETS_DN	BASAKI_YBX1_TARGETS_DN	342	0.432554	1.33743	0	0.333174	1	2665	tags=20%, list=10%, signal=22%
BASSO_B_LYMPHOCYTE_NETWORK	BASSO_B_LYMPHOCYTE_NETWORK	138	0.530095	1.48681	0.0294118	0.186432	1	3150	tags=44%, list=12%, signal=50%
BASSO_CD40_SIGNALING_UP	BASSO_CD40_SIGNALING_UP	95	0.502282	1.37161	0.0333333	0.29952	1	1703	tags=21%, list=6%, signal=22%
BASSO_HAIRY_CELL_LEUKEMIA_UP	BASSO_HAIRY_CELL_LEUKEMIA_UP	75	0.536586	1.40955	0.027027	0.259722	1	2189	tags=28%, list=8%, signal=30%
BAUS_TFF2_TARGETS_UP	BAUS_TFF2_TARGETS_UP	25	0.813442	1.78534	0	0.0152531	0.45	1097	tags=20%, list=4%, signal=21%
BECKER_TAMOXIFEN_RESISTANCE_UP	BECKER_TAMOXIFEN_RESISTANCE_UP	45	0.826017	1.97792	0	0	0	1874	tags=49%, list=7%, signal=52%
BEGUM_TARGETS_OF_PAX3_FOXO1_FUSION_DN	BEGUM_TARGETS_OF_PAX3_FOXO1_FUSION_DN	44	0.604599	1.47916	0.030303	0.193927	1	2330	tags=27%, list=9%, signal=30%
BEIER_GLIOMA_STEM_CELL_DN	BEIER_GLIOMA_STEM_CELL_DN	61	0.643179	1.60496	0	0.0919494	1	3211	tags=38%, list=12%, signal=43%
BENNETT_SYSTEMIC_LUPUS_ERYTHEMATOSUS	BENNETT_SYSTEMIC_LUPUS_ERYTHEMATOSUS	21	0.876235	1.91714	0	0.00228314	0.03	2141	tags=57%, list=8%, signal=62%
BENPORATH_MYC_MAX_TARGETS	BENPORATH_MYC_MAX_TARGETS	715	0.371998	1.22297	0	0.457733	1	3419	tags=33%, list=13%, signal=37%
BENPORATH_NANOG_TARGETS	BENPORATH_NANOG_TARGETS	905	0.382489	1.27788	0	0.398737	1	2718	tags=24%, list=10%, signal=25%
BENPORATH_PROLIFERATION	BENPORATH_PROLIFERATION	138	0.475249	1.3104	0	0.366306	1	2842	tags=34%, list=11%, signal=38%
BERENJENO_TRANSFORMED_BY_RHOA_DN	BERENJENO_TRANSFORMED_BY_RHOA_DN	374	0.591813	1.84147	0	0.00595469	0.16	2836	tags=38%, list=11%, signal=42%
BERNARD_PPAPDC1B_TARGETS_UP	BERNARD_PPAPDC1B_TARGETS_UP	35	0.60061	1.46525	0.0277778	0.204322	1	3202	tags=46%, list=12%, signal=52%
BERTUCCI_MEDULLARY_VS_DUCTAL_BREAST_CANCER_DN	BERTUCCI_MEDULLARY_VS_DUCTAL_BREAST_CANCER_DN	154	0.44375	1.26719	0.0357143	0.409917	1	4457	tags=35%, list=17%, signal=42%
BERTUCCI_MEDULLARY_VS_DUCTAL_BREAST_CANCER_UP	BERTUCCI_MEDULLARY_VS_DUCTAL_BREAST_CANCER_UP	175	0.428594	1.24878	0.0243902	0.431461	1	2268	tags=21%, list=8%, signal=23%
BIDUS_METASTASIS_UP	BIDUS_METASTASIS_UP	202	-0.456815	-1.23854	0.0447761	1	1	3480	tags=34%, list=13%, signal=39%
BILANGES_SERUM_AND_RAPAMYCIN_SENSITIVE_GENES	BILANGES_SERUM_AND_RAPAMYCIN_SENSITIVE_GENES	66	-0.623745	-1.48504	0.0357143	1	1	1647	tags=44%, list=6%, signal=47%
BILANGES_SERUM_RESPONSE_TRANSLATION	BILANGES_SERUM_RESPONSE_TRANSLATION	29	-0.686181	-1.43846	0	1	1	1302	tags=45%, list=5%, signal=47%
BIOCARTA_CREB_PATHWAY	BIOCARTA_CREB_PATHWAY	21	-0.739858	-1.3616	0.0322581	1	1	3934	tags=62%, list=15%, signal=72%
BIOCARTA_EOSINOPHILS_PATHWAY	BIOCARTA_EOSINOPHILS_PATHWAY	3	0.944329	1.43365	0.0444444	0.232782	1	1237	tags=67%, list=5%, signal=70%
BIOCARTA_ETC_PATHWAY	BIOCARTA_ETC_PATHWAY	8	0.922539	1.48598	0	0.187634	1	1130	tags=88%, list=4%, signal=91%
BIOCARTA_FXR_PATHWAY	BIOCARTA_FXR_PATHWAY	4	-0.882065	-1.34431	0.04	1	1	1324	tags=25%, list=5%, signal=26%
BIOCARTA_IFNA_PATHWAY	BIOCARTA_IFNA_PATHWAY	6	0.917423	1.46028	0.0204082	0.208305	1	2202	tags=83%, list=8%, signal=91%
BIOCARTA_MALATEX_PATHWAY	BIOCARTA_MALATEX_PATHWAY	7	0.864705	1.40215	0.0227273	0.267161	1	2302	tags=71%, list=9%, signal=78%
BIOCARTA_MHC_PATHWAY	BIOCARTA_MHC_PATHWAY	8	0.948586	1.58682	0	0.105443	1	1237	tags=88%, list=5%, signal=92%
BIOCARTA_NPC_PATHWAY	BIOCARTA_NPC_PATHWAY	10	-0.854934	-1.40373	0	1	1	1577	tags=60%, list=6%, signal=64%
BIOCARTA_PEPI_PATHWAY	BIOCARTA_PEPI_PATHWAY	3	0.945292	1.28651	0.0476191	0.384878	1	300	tags=33%, list=1%, signal=34%
BIOCARTA_PROTEASOME_PATHWAY	BIOCARTA_PROTEASOME_PATHWAY	18	0.755951	1.4925	0.0425532	0.181947	1	1857	tags=61%, list=7%, signal=66%
BIOCARTA_RECK_PATHWAY	BIOCARTA_RECK_PATHWAY	8	0.835969	1.46823	0.0454545	0.199436	1	1774	tags=63%, list=7%, signal=67%
BIOCARTA_RNA_PATHWAY	BIOCARTA_RNA_PATHWAY	9	0.850053	1.58044	0	0.110855	1	337	tags=44%, list=1%, signal=45%
BIOCARTA_VDR_PATHWAY	BIOCARTA_VDR_PATHWAY	23	-0.676203	-1.4451	0.015873	1	1	4274	tags=65%, list=16%, signal=77%
BIOCARTA_WNT_LRP6_PATHWAY	BIOCARTA_WNT_LRP6_PATHWAY	4	-0.927198	-1.3562	0.0294118	1	1	1062	tags=25%, list=4%, signal=26%
BLALOCK_ALZHEIMERS_DISEASE_DN	BLALOCK_ALZHEIMERS_DISEASE_DN	1180	0.507614	1.69984	0	0.0412076	0.96	3057	tags=34%, list=11%, signal=37%
BLALOCK_ALZHEIMERS_DISEASE_INCIPIENT_UP	BLALOCK_ALZHEIMERS_DISEASE_INCIPIENT_UP	345	0.420882	1.30507	0	0.368845	1	3405	tags=30%, list=13%, signal=34%
BLALOCK_ALZHEIMERS_DISEASE_UP	BLALOCK_ALZHEIMERS_DISEASE_UP	1508	0.366348	1.21892	0	0.462478	1	3420	tags=26%, list=13%, signal=29%
BLANCO_MELO_BETA_INTERFERON_TREATED_BRONCHIAL_EPITHELIAL_CELLS_DN	BLANCO_MELO_BETA_INTERFERON_TREATED_BRONCHIAL_EPITHELIAL_CELLS_DN	141	0.504676	1.45949	0	0.209685	1	3928	tags=25%, list=15%, signal=29%
BLANCO_MELO_BETA_INTERFERON_TREATED_BRONCHIAL_EPITHELIAL_CELLS_UP	BLANCO_MELO_BETA_INTERFERON_TREATED_BRONCHIAL_EPITHELIAL_CELLS_UP	322	0.486188	1.51885	0	0.156442	1	3924	tags=31%, list=15%, signal=36%
BLANCO_MELO_BRONCHIAL_EPITHELIAL_CELLS_INFLUENZA_A_DEL_NS1_INFECTION_UP	BLANCO_MELO_BRONCHIAL_EPITHELIAL_CELLS_INFLUENZA_A_DEL_NS1_INFECTION_UP	531	0.454106	1.45118	0	0.218086	1	4169	tags=30%, list=15%, signal=35%
BLANCO_MELO_BRONCHIAL_EPITHELIAL_CELLS_INFLUENZA_A_INFECTION_UP	BLANCO_MELO_BRONCHIAL_EPITHELIAL_CELLS_INFLUENZA_A_INFECTION_UP	110	0.515042	1.4965	0.03125	0.176786	1	3419	tags=31%, list=13%, signal=35%
BLANCO_MELO_COVID19_SARS_COV_2_INFECTION_A594_ACE2_EXPRESSING_CELLS_DN	BLANCO_MELO_COVID19_SARS_COV_2_INFECTION_A594_ACE2_EXPRESSING_CELLS_DN	75	0.552705	1.43217	0.027027	0.234169	1	2247	tags=33%, list=8%, signal=36%
BLANCO_MELO_COVID19_SARS_COV_2_INFECTION_A594_ACE2_EXPRESSING_CELLS_RUXOLITINIB_DN	BLANCO_MELO_COVID19_SARS_COV_2_INFECTION_A594_ACE2_EXPRESSING_CELLS_RUXOLITINIB_DN	62	0.667666	1.77882	0	0.0168407	0.48	2300	tags=35%, list=9%, signal=39%
BLANCO_MELO_COVID19_SARS_COV_2_INFECTION_CALU3_CELLS_UP	BLANCO_MELO_COVID19_SARS_COV_2_INFECTION_CALU3_CELLS_UP	263	0.471571	1.4111	0	0.259409	1	2488	tags=21%, list=9%, signal=23%
BLANCO_MELO_HUMAN_PARAINFLUENZA_VIRUS_3_INFECTION_A594_CELLS_UP	BLANCO_MELO_HUMAN_PARAINFLUENZA_VIRUS_3_INFECTION_A594_CELLS_UP	167	0.511556	1.52962	0	0.148461	1	2629	tags=27%, list=10%, signal=30%
BLANCO_MELO_INFLUENZA_A_INFECTION_A594_CELLS_UP	BLANCO_MELO_INFLUENZA_A_INFECTION_A594_CELLS_UP	34	0.628355	1.52452	0	0.150672	1	2757	tags=38%, list=10%, signal=43%
BLANCO_MELO_MERS_COV_INFECTION_MCR5_CELLS_DN	BLANCO_MELO_MERS_COV_INFECTION_MCR5_CELLS_DN	25	0.72272	1.53774	0.0425532	0.143234	1	1026	tags=28%, list=4%, signal=29%
BLANCO_MELO_RESPIRATORY_SYNCYTIAL_VIRUS_INFECTION_A594_CELLS_UP	BLANCO_MELO_RESPIRATORY_SYNCYTIAL_VIRUS_INFECTION_A594_CELLS_UP	248	0.457553	1.38322	0.0333333	0.284935	1	2659	tags=21%, list=10%, signal=23%
BLUM_RESPONSE_TO_SALIRASIB_UP	BLUM_RESPONSE_TO_SALIRASIB_UP	236	0.467526	1.3707	0.0476191	0.300301	1	3485	tags=36%, list=13%, signal=41%
BOCHKIS_FOXA2_TARGETS	BOCHKIS_FOXA2_TARGETS	368	0.465143	1.44224	0	0.226302	1	4009	tags=30%, list=15%, signal=35%
BONOME_OVARIAN_CANCER_SURVIVAL_OPTIMAL_DEBULKING	BONOME_OVARIAN_CANCER_SURVIVAL_OPTIMAL_DEBULKING	220	0.484955	1.43002	0	0.235535	1	2836	tags=21%, list=11%, signal=24%
BONOME_OVARIAN_CANCER_SURVIVAL_SUBOPTIMAL_DEBULKING	BONOME_OVARIAN_CANCER_SURVIVAL_SUBOPTIMAL_DEBULKING	454	0.366782	1.17662	0.0434783	0.505622	1	3240	tags=23%, list=12%, signal=26%
BOQUEST_STEM_CELL_CULTURED_VS_FRESH_DN	BOQUEST_STEM_CELL_CULTURED_VS_FRESH_DN	22	0.765117	1.61806	0	0.0839262	1	2090	tags=50%, list=8%, signal=54%
BOQUEST_STEM_CELL_CULTURED_VS_FRESH_UP	BOQUEST_STEM_CELL_CULTURED_VS_FRESH_UP	391	0.400811	1.28659	0	0.385376	1	2459	tags=20%, list=9%, signal=22%
BOQUEST_STEM_CELL_DN	BOQUEST_STEM_CELL_DN	193	0.564381	1.65685	0	0.0607099	1	3085	tags=23%, list=11%, signal=26%
BOQUEST_STEM_CELL_UP	BOQUEST_STEM_CELL_UP	232	0.599701	1.78959	0	0.0146589	0.44	2800	tags=24%, list=10%, signal=27%
BOSCO_EPITHELIAL_DIFFERENTIATION_MODULE	BOSCO_EPITHELIAL_DIFFERENTIATION_MODULE	39	0.637892	1.64851	0	0.0686601	1	3174	tags=18%, list=12%, signal=20%
BOSCO_INTERFERON_INDUCED_ANTIVIRAL_MODULE	BOSCO_INTERFERON_INDUCED_ANTIVIRAL_MODULE	65	0.584565	1.55374	0	0.132207	1	2374	tags=37%, list=9%, signal=40%
BOSCO_TH1_CYTOTOXIC_MODULE	BOSCO_TH1_CYTOTOXIC_MODULE	92	0.500141	1.43385	0.027027	0.233512	1	2225	tags=16%, list=8%, signal=18%
BOUDOUKHA_BOUND_BY_IGF2BP2	BOUDOUKHA_BOUND_BY_IGF2BP2	100	0.545731	1.47681	0.0344828	0.1941	1	2058	tags=41%, list=8%, signal=44%
BOWIE_RESPONSE_TO_EXTRACELLULAR_MATRIX	BOWIE_RESPONSE_TO_EXTRACELLULAR_MATRIX	15	0.911381	1.74931	0	0.0252345	0.7	1289	tags=60%, list=5%, signal=63%
BOWIE_RESPONSE_TO_TAMOXIFEN	BOWIE_RESPONSE_TO_TAMOXIFEN	15	0.880035	1.73112	0	0.0327101	0.86	1289	tags=47%, list=5%, signal=49%
BOYAULT_LIVER_CANCER_SUBCLASS_G123_DN	BOYAULT_LIVER_CANCER_SUBCLASS_G123_DN	43	0.65338	1.4946	0.025641	0.179552	1	3596	tags=33%, list=13%, signal=38%
BOYAULT_LIVER_CANCER_SUBCLASS_G23_DN	BOYAULT_LIVER_CANCER_SUBCLASS_G23_DN	8	0.893605	1.51305	0.0285714	0.160169	1	28	tags=13%, list=0%, signal=13%
BOYAULT_LIVER_CANCER_SUBCLASS_G3_DN	BOYAULT_LIVER_CANCER_SUBCLASS_G3_DN	46	0.567763	1.38546	0.0277778	0.28224	1	2994	tags=28%, list=11%, signal=32%
BOYAULT_LIVER_CANCER_SUBCLASS_G3_UP	BOYAULT_LIVER_CANCER_SUBCLASS_G3_UP	183	0.429891	1.24288	0	0.437316	1	3384	tags=34%, list=13%, signal=38%
BOYLAN_MULTIPLE_MYELOMA_C_D_DN	BOYLAN_MULTIPLE_MYELOMA_C_D_DN	246	0.430243	1.30916	0.037037	0.367323	1	3855	tags=22%, list=14%, signal=26%
BROWN_MYELOID_CELL_DEVELOPMENT_UP	BROWN_MYELOID_CELL_DEVELOPMENT_UP	153	0.408039	1.2118	0.0294118	0.469702	1	3236	tags=20%, list=12%, signal=23%
BROWNE_HCMV_INFECTION_14HR_DN	BROWNE_HCMV_INFECTION_14HR_DN	254	0.399398	1.19986	0.04	0.485018	1	3718	tags=27%, list=14%, signal=31%
BROWNE_HCMV_INFECTION_20HR_DN	BROWNE_HCMV_INFECTION_20HR_DN	87	0.525622	1.42374	0	0.241595	1	3056	tags=28%, list=11%, signal=31%
BROWNE_HCMV_INFECTION_24HR_DN	BROWNE_HCMV_INFECTION_24HR_DN	130	0.570408	1.60411	0	0.092029	1	2945	tags=29%, list=11%, signal=33%
BROWNE_HCMV_INFECTION_48HR_DN	BROWNE_HCMV_INFECTION_48HR_DN	416	0.443066	1.42697	0	0.238458	1	3250	tags=26%, list=12%, signal=30%
BROWNE_INTERFERON_RESPONSIVE_GENES	BROWNE_INTERFERON_RESPONSIVE_GENES	57	0.814297	1.85332	0	0.00611251	0.15	3668	tags=54%, list=14%, signal=63%
BRUECKNER_TARGETS_OF_MIRLET7A3_UP	BRUECKNER_TARGETS_OF_MIRLET7A3_UP	98	0.582013	1.55236	0.0277778	0.132697	1	3644	tags=38%, list=14%, signal=44%
BRUINS_UVC_RESPONSE_LATE	BRUINS_UVC_RESPONSE_LATE	1050	0.47688	1.57577	0	0.112364	1	4249	tags=39%, list=16%, signal=45%
BRUINS_UVC_RESPONSE_VIA_TP53_GROUP_B	BRUINS_UVC_RESPONSE_VIA_TP53_GROUP_B	496	0.447687	1.45087	0	0.218513	1	3420	tags=26%, list=13%, signal=29%
BRUINS_UVC_RESPONSE_VIA_TP53_GROUP_D	BRUINS_UVC_RESPONSE_VIA_TP53_GROUP_D	235	0.414763	1.26	0.0344828	0.418083	1	2876	tags=19%, list=11%, signal=21%
BUCKANOVICH_T_LYMPHOCYTE_HOMING_ON_TUMOR_UP	BUCKANOVICH_T_LYMPHOCYTE_HOMING_ON_TUMOR_UP	15	0.837538	1.75721	0	0.02403	0.66	2544	tags=53%, list=9%, signal=59%
BURTON_ADIPOGENESIS_5	BURTON_ADIPOGENESIS_5	106	0.584504	1.59919	0	0.0946721	1	2744	tags=42%, list=10%, signal=46%
BURTON_ADIPOGENESIS_6	BURTON_ADIPOGENESIS_6	176	0.665905	1.93235	0	0.0013354	0.02	3660	tags=49%, list=14%, signal=57%
BURTON_ADIPOGENESIS_8	BURTON_ADIPOGENESIS_8	76	0.540972	1.4433	0	0.225894	1	3667	tags=43%, list=14%, signal=50%
BURTON_ADIPOGENESIS_9	BURTON_ADIPOGENESIS_9	84	0.605568	1.56199	0	0.122647	1	1622	tags=30%, list=6%, signal=32%
BURTON_ADIPOGENESIS_PEAK_AT_0HR	BURTON_ADIPOGENESIS_PEAK_AT_0HR	57	0.651503	1.57938	0	0.110571	1	2539	tags=32%, list=9%, signal=35%
BUYTAERT_PHOTODYNAMIC_THERAPY_STRESS_DN	BUYTAERT_PHOTODYNAMIC_THERAPY_STRESS_DN	598	0.445266	1.41379	0	0.256569	1	3471	tags=31%, list=13%, signal=35%
BYSTROEM_CORRELATED_WITH_IL5_DN	BYSTROEM_CORRELATED_WITH_IL5_DN	55	-0.600409	-1.37304	0.0166667	1	1	4597	tags=45%, list=17%, signal=55%
BYSTRYKH_HEMATOPOIESIS_STEM_CELL_AND_BRAIN_QTL_CIS	BYSTRYKH_HEMATOPOIESIS_STEM_CELL_AND_BRAIN_QTL_CIS	63	0.586142	1.4628	0	0.206752	1	2789	tags=51%, list=10%, signal=57%
BYSTRYKH_HEMATOPOIESIS_STEM_CELL_QTL_CIS	BYSTRYKH_HEMATOPOIESIS_STEM_CELL_QTL_CIS	121	0.629156	1.74364	0	0.0274451	0.75	2819	tags=41%, list=10%, signal=46%
BYSTRYKH_HEMATOPOIESIS_STEM_CELL_QTL_TRANS	BYSTRYKH_HEMATOPOIESIS_STEM_CELL_QTL_TRANS	703	0.376888	1.21953	0	0.462539	1	3392	tags=27%, list=13%, signal=30%
CADWELL_ATG16L1_TARGETS_UP	CADWELL_ATG16L1_TARGETS_UP	79	0.5696	1.52546	0	0.150325	1	645	tags=10%, list=2%, signal=10%
CAIRO_HEPATOBLASTOMA_DN	CAIRO_HEPATOBLASTOMA_DN	216	0.395566	1.17555	0.0416667	0.507537	1	2925	tags=21%, list=11%, signal=23%
CAIRO_LIVER_DEVELOPMENT_DN	CAIRO_LIVER_DEVELOPMENT_DN	179	0.452327	1.39094	0	0.279059	1	3667	tags=28%, list=14%, signal=32%
CAIRO_LIVER_DEVELOPMENT_UP	CAIRO_LIVER_DEVELOPMENT_UP	156	0.517742	1.48988	0	0.18373	1	2065	tags=28%, list=8%, signal=30%
CASORELLI_ACUTE_PROMYELOCYTIC_LEUKEMIA_DN	CASORELLI_ACUTE_PROMYELOCYTIC_LEUKEMIA_DN	620	0.391603	1.29094	0	0.380507	1	3103	tags=31%, list=12%, signal=35%
CASTELLANO_NRAS_TARGETS_UP	CASTELLANO_NRAS_TARGETS_UP	65	0.760249	1.939	0	0.00139104	0.02	1692	tags=32%, list=6%, signal=34%
CERIBELLI_GENES_INACTIVE_AND_BOUND_BY_NFY	CERIBELLI_GENES_INACTIVE_AND_BOUND_BY_NFY	23	0.700962	1.43607	0	0.231722	1	2515	tags=26%, list=9%, signal=29%
CERVERA_SDHB_TARGETS_1_UP	CERVERA_SDHB_TARGETS_1_UP	99	0.471486	1.29606	0.025641	0.373895	1	1935	tags=18%, list=7%, signal=20%
CERVERA_SDHB_TARGETS_2	CERVERA_SDHB_TARGETS_2	99	0.565324	1.5958	0	0.0971376	1	1964	tags=20%, list=7%, signal=22%
CHANDRAN_METASTASIS_DN	CHANDRAN_METASTASIS_DN	283	0.491842	1.5587	0	0.125607	1	3588	tags=29%, list=13%, signal=33%
CHARAFE_BREAST_CANCER_LUMINAL_VS_BASAL_DN	CHARAFE_BREAST_CANCER_LUMINAL_VS_BASAL_DN	391	0.500688	1.62746	0	0.0783633	1	3240	tags=28%, list=12%, signal=31%
CHARAFE_BREAST_CANCER_LUMINAL_VS_MESENCHYMAL_DN	CHARAFE_BREAST_CANCER_LUMINAL_VS_MESENCHYMAL_DN	435	0.359761	1.1707	0	0.510278	1	3173	tags=24%, list=12%, signal=27%
CHARAFE_BREAST_CANCER_LUMINAL_VS_MESENCHYMAL_UP	CHARAFE_BREAST_CANCER_LUMINAL_VS_MESENCHYMAL_UP	379	0.394112	1.24908	0	0.43145	1	3955	tags=24%, list=15%, signal=28%
CHEBOTAEV_GR_TARGETS_DN	CHEBOTAEV_GR_TARGETS_DN	113	0.627741	1.69619	0	0.0433787	0.96	2340	tags=31%, list=9%, signal=34%
CHEBOTAEV_GR_TARGETS_UP	CHEBOTAEV_GR_TARGETS_UP	72	0.554833	1.43224	0	0.23429	1	2008	tags=22%, list=7%, signal=24%
CHEN_HOXA5_TARGETS_6HR_UP	CHEN_HOXA5_TARGETS_6HR_UP	7	0.876304	1.5134	0	0.160029	1	2330	tags=43%, list=9%, signal=47%
CHEN_HOXA5_TARGETS_9HR_DN	CHEN_HOXA5_TARGETS_9HR_DN	38	0.62901	1.43936	0	0.228248	1	2392	tags=37%, list=9%, signal=40%
CHEN_LUNG_CANCER_SURVIVAL	CHEN_LUNG_CANCER_SURVIVAL	24	0.689692	1.49749	0.025641	0.176301	1	3409	tags=58%, list=13%, signal=67%
CHEN_METABOLIC_SYNDROM_NETWORK	CHEN_METABOLIC_SYNDROM_NETWORK	1155	0.43181	1.4828	0	0.190592	1	3585	tags=24%, list=13%, signal=26%
CHEOK_RESPONSE_TO_MERCAPTOPURINE_DN	CHEOK_RESPONSE_TO_MERCAPTOPURINE_DN	18	0.741097	1.45181	0.0476191	0.217878	1	3608	tags=44%, list=13%, signal=51%
CHESLER_BRAIN_QTL_CIS	CHESLER_BRAIN_QTL_CIS	66	0.608627	1.59562	0	0.0972887	1	2789	tags=41%, list=10%, signal=46%
CHIANG_LIVER_CANCER_SUBCLASS_INTERFERON_UP	CHIANG_LIVER_CANCER_SUBCLASS_INTERFERON_UP	20	0.756986	1.52698	0.0465116	0.148736	1	1751	tags=30%, list=7%, signal=32%
CHIANG_LIVER_CANCER_SUBCLASS_PROLIFERATION_DN	CHIANG_LIVER_CANCER_SUBCLASS_PROLIFERATION_DN	134	0.437985	1.2487	0.05	0.431346	1	4495	tags=30%, list=17%, signal=36%
CHIARADONNA_NEOPLASTIC_TRANSFORMATION_CDC25_DN	CHIARADONNA_NEOPLASTIC_TRANSFORMATION_CDC25_DN	140	0.614118	1.76522	0	0.0207658	0.6	2484	tags=33%, list=9%, signal=36%
CHIARADONNA_NEOPLASTIC_TRANSFORMATION_KRAS_DN	CHIARADONNA_NEOPLASTIC_TRANSFORMATION_KRAS_DN	134	0.597618	1.70681	0	0.0380665	0.96	2162	tags=24%, list=8%, signal=26%
CHICAS_RB1_TARGETS_CONFLUENT	CHICAS_RB1_TARGETS_CONFLUENT	498	0.462041	1.42987	0	0.235512	1	3117	tags=28%, list=12%, signal=31%
CHICAS_RB1_TARGETS_GROWING	CHICAS_RB1_TARGETS_GROWING	226	0.461133	1.35696	0	0.317826	1	2552	tags=25%, list=9%, signal=28%
CHICAS_RB1_TARGETS_LOW_SERUM	CHICAS_RB1_TARGETS_LOW_SERUM	74	0.529197	1.41599	0.03125	0.254088	1	1621	tags=27%, list=6%, signal=29%
CHICAS_RB1_TARGETS_SENESCENT	CHICAS_RB1_TARGETS_SENESCENT	491	0.453752	1.41664	0	0.253056	1	3491	tags=32%, list=13%, signal=37%
CHNG_MULTIPLE_MYELOMA_HYPERPLOID_UP	CHNG_MULTIPLE_MYELOMA_HYPERPLOID_UP	51	-0.71041	-1.59955	0	0.539018	1	1922	tags=55%, list=7%, signal=59%
CHOW_RASSF1_TARGETS_DN	CHOW_RASSF1_TARGETS_DN	28	0.739993	1.56962	0	0.117014	1	4084	tags=71%, list=15%, signal=84%
CHUNG_BLISTER_CYTOTOXICITY_UP	CHUNG_BLISTER_CYTOTOXICITY_UP	119	0.525055	1.44526	0.03125	0.223491	1	3369	tags=39%, list=13%, signal=45%
CHYLA_CBFA2T3_TARGETS_DN	CHYLA_CBFA2T3_TARGETS_DN	207	0.44564	1.33156	0	0.339984	1	4335	tags=28%, list=16%, signal=33%
CHYLA_CBFA2T3_TARGETS_UP	CHYLA_CBFA2T3_TARGETS_UP	337	0.51581	1.57909	0	0.110418	1	2889	tags=19%, list=11%, signal=21%
CLAUS_PGR_POSITIVE_MENINGIOMA_DN	CLAUS_PGR_POSITIVE_MENINGIOMA_DN	11	0.811753	1.43023	0.0232558	0.236007	1	2640	tags=45%, list=10%, signal=50%
COLDREN_GEFITINIB_RESISTANCE_DN	COLDREN_GEFITINIB_RESISTANCE_DN	180	0.520363	1.5389	0	0.143713	1	4414	tags=28%, list=16%, signal=33%
COLIN_PILOCYTIC_ASTROCYTOMA_VS_GLIOBLASTOMA_UP	COLIN_PILOCYTIC_ASTROCYTOMA_VS_GLIOBLASTOMA_UP	30	0.65428	1.47474	0.027027	0.1956	1	848	tags=30%, list=3%, signal=31%
COLINA_TARGETS_OF_4EBP1_AND_4EBP2	COLINA_TARGETS_OF_4EBP1_AND_4EBP2	335	0.615193	1.9186	0	0.00178891	0.03	3081	tags=38%, list=11%, signal=42%
CONCANNON_APOPTOSIS_BY_EPOXOMICIN_DN	CONCANNON_APOPTOSIS_BY_EPOXOMICIN_DN	155	0.462194	1.39019	0	0.278847	1	3057	tags=30%, list=11%, signal=34%
CONRAD_GERMLINE_STEM_CELL	CONRAD_GERMLINE_STEM_CELL	9	0.84469	1.42559	0.0243902	0.239944	1	1376	tags=22%, list=5%, signal=23%
COWLING_MYCN_TARGETS	COWLING_MYCN_TARGETS	37	0.734949	1.78505	0	0.0147908	0.45	1550	tags=35%, list=6%, signal=37%
CREIGHTON_ENDOCRINE_THERAPY_RESISTANCE_1	CREIGHTON_ENDOCRINE_THERAPY_RESISTANCE_1	479	0.392836	1.28033	0	0.394368	1	3703	tags=34%, list=14%, signal=39%
CREIGHTON_ENDOCRINE_THERAPY_RESISTANCE_3	CREIGHTON_ENDOCRINE_THERAPY_RESISTANCE_3	616	0.433515	1.42183	0	0.243686	1	4134	tags=31%, list=15%, signal=36%
CREIGHTON_ENDOCRINE_THERAPY_RESISTANCE_5	CREIGHTON_ENDOCRINE_THERAPY_RESISTANCE_5	432	0.477623	1.53952	0	0.143977	1	3409	tags=30%, list=13%, signal=34%
CROMER_METASTASIS_UP	CROMER_METASTASIS_UP	66	0.557183	1.42759	0	0.237961	1	1998	tags=29%, list=7%, signal=31%
CROMER_TUMORIGENESIS_DN	CROMER_TUMORIGENESIS_DN	33	0.762847	1.8122	0	0.00808033	0.24	3318	tags=33%, list=12%, signal=38%
CROONQUIST_NRAS_VS_STROMAL_STIMULATION_UP	CROONQUIST_NRAS_VS_STROMAL_STIMULATION_UP	38	0.569385	1.39988	0.0227273	0.26935	1	3617	tags=29%, list=13%, signal=33%
CUI_TCF21_TARGETS_2_DN	CUI_TCF21_TARGETS_2_DN	793	0.41035	1.33847	0	0.333654	1	3515	tags=26%, list=13%, signal=29%
CUI_TCF21_TARGETS_2_UP	CUI_TCF21_TARGETS_2_UP	400	0.364258	1.16475	0	0.514208	1	3317	tags=26%, list=12%, signal=30%
CUI_TCF21_TARGETS_UP	CUI_TCF21_TARGETS_UP	32	0.714332	1.53364	0.03125	0.146631	1	802	tags=25%, list=3%, signal=26%
DACOSTA_UV_RESPONSE_VIA_ERCC3_TTD_UP	DACOSTA_UV_RESPONSE_VIA_ERCC3_TTD_UP	51	0.579507	1.50175	0	0.172906	1	3151	tags=43%, list=12%, signal=49%
DACOSTA_UV_RESPONSE_VIA_ERCC3_UP	DACOSTA_UV_RESPONSE_VIA_ERCC3_UP	288	0.485379	1.51106	0	0.16189	1	3088	tags=35%, list=11%, signal=40%
DANG_BOUND_BY_MYC	DANG_BOUND_BY_MYC	971	0.383806	1.26022	0	0.418539	1	3473	tags=32%, list=13%, signal=35%
DANG_REGULATED_BY_MYC_DN	DANG_REGULATED_BY_MYC_DN	232	0.469005	1.4192	0	0.248439	1	2894	tags=29%, list=11%, signal=32%
DARWICHE_PAPILLOMA_RISK_HIGH_DN	DARWICHE_PAPILLOMA_RISK_HIGH_DN	161	0.425299	1.26691	0	0.410249	1	3675	tags=32%, list=14%, signal=37%
DARWICHE_PAPILLOMA_RISK_LOW_UP	DARWICHE_PAPILLOMA_RISK_LOW_UP	137	0.430901	1.2662	0	0.410849	1	3269	tags=34%, list=12%, signal=38%
DARWICHE_SQUAMOUS_CELL_CARCINOMA_DN	DARWICHE_SQUAMOUS_CELL_CARCINOMA_DN	156	0.449581	1.2722	0.0454545	0.406891	1	3675	tags=33%, list=14%, signal=38%
DAUER_STAT3_TARGETS_DN	DAUER_STAT3_TARGETS_DN	41	0.687625	1.56744	0	0.119151	1	1536	tags=44%, list=6%, signal=46%
DAVICIONI_MOLECULAR_ARMS_VS_ERMS_DN	DAVICIONI_MOLECULAR_ARMS_VS_ERMS_DN	166	0.553758	1.58796	0	0.104327	1	3586	tags=33%, list=13%, signal=38%
DAVICIONI_TARGETS_OF_PAX_FOXO1_FUSIONS_UP	DAVICIONI_TARGETS_OF_PAX_FOXO1_FUSIONS_UP	234	0.443321	1.36315	0	0.309546	1	3599	tags=31%, list=13%, signal=35%
DAZARD_RESPONSE_TO_UV_NHEK_UP	DAZARD_RESPONSE_TO_UV_NHEK_UP	185	0.428641	1.23785	0.0238095	0.441994	1	3127	tags=34%, list=12%, signal=38%
DE_YY1_TARGETS_UP	DE_YY1_TARGETS_UP	11	0.903682	1.68496	0	0.047347	0.98	565	tags=18%, list=2%, signal=19%
DELACROIX_RARG_BOUND_MEF	DELACROIX_RARG_BOUND_MEF	329	0.394429	1.24047	0	0.439011	1	1971	tags=18%, list=7%, signal=19%
DELASERNA_TARGETS_OF_MYOD_AND_SMARCA4	DELASERNA_TARGETS_OF_MYOD_AND_SMARCA4	9	0.876521	1.52783	0.0263158	0.150154	1	732	tags=22%, list=3%, signal=23%
DELPUECH_FOXO3_TARGETS_UP	DELPUECH_FOXO3_TARGETS_UP	59	0.645699	1.6159	0	0.084085	1	827	tags=15%, list=3%, signal=16%
DELYS_THYROID_CANCER_DN	DELYS_THYROID_CANCER_DN	204	0.547244	1.68442	0	0.0472492	0.98	3000	tags=25%, list=11%, signal=27%
DELYS_THYROID_CANCER_UP	DELYS_THYROID_CANCER_UP	396	0.44138	1.41583	0	0.253587	1	3500	tags=26%, list=13%, signal=30%
DEMAGALHAES_AGING_UP	DEMAGALHAES_AGING_UP	51	0.62374	1.53229	0	0.146716	1	2204	tags=31%, list=8%, signal=34%
DER_IFN_ALPHA_RESPONSE_UP	DER_IFN_ALPHA_RESPONSE_UP	63	0.762861	2.06816	0	0	0	1880	tags=40%, list=7%, signal=43%
DER_IFN_BETA_RESPONSE_UP	DER_IFN_BETA_RESPONSE_UP	91	0.663361	1.77331	0	0.0178026	0.54	2141	tags=36%, list=8%, signal=39%
DER_IFN_GAMMA_RESPONSE_UP	DER_IFN_GAMMA_RESPONSE_UP	62	0.728944	1.87045	0	0.00547533	0.12	1880	tags=40%, list=7%, signal=43%
DIAZ_CHRONIC_MEYLOGENOUS_LEUKEMIA_UP	DIAZ_CHRONIC_MEYLOGENOUS_LEUKEMIA_UP	1335	0.404993	1.34068	0	0.330718	1	3564	tags=34%, list=13%, signal=37%
DOANE_BREAST_CANCER_ESR1_DN	DOANE_BREAST_CANCER_ESR1_DN	37	0.790504	1.9252	0	0.00185516	0.03	2207	tags=27%, list=8%, signal=29%
DODD_NASOPHARYNGEAL_CARCINOMA_DN	DODD_NASOPHARYNGEAL_CARCINOMA_DN	1258	0.347561	1.19862	0	0.484776	1	3396	tags=29%, list=13%, signal=31%
DODD_NASOPHARYNGEAL_CARCINOMA_UP	DODD_NASOPHARYNGEAL_CARCINOMA_UP	1374	0.381207	1.30676	0	0.369105	1	4518	tags=23%, list=17%, signal=27%
DURAND_STROMA_NS_UP	DURAND_STROMA_NS_UP	158	0.477943	1.38171	0	0.286498	1	3588	tags=27%, list=13%, signal=30%
DURAND_STROMA_S_UP	DURAND_STROMA_S_UP	280	0.483615	1.53617	0	0.144721	1	3003	tags=24%, list=11%, signal=26%
DURCHDEWALD_SKIN_CARCINOGENESIS_UP	DURCHDEWALD_SKIN_CARCINOGENESIS_UP	69	0.60406	1.53899	0.0384615	0.143876	1	3433	tags=39%, list=13%, signal=45%
DUTERTRE_ESTRADIOL_RESPONSE_24HR_DN	DUTERTRE_ESTRADIOL_RESPONSE_24HR_DN	473	0.446924	1.41029	0	0.25922	1	3566	tags=26%, list=13%, signal=29%
EBAUER_MYOGENIC_TARGETS_OF_PAX3_FOXO1_FUSION	EBAUER_MYOGENIC_TARGETS_OF_PAX3_FOXO1_FUSION	43	0.699082	1.63684	0	0.0739952	1	1170	tags=19%, list=4%, signal=19%
EBAUER_TARGETS_OF_PAX3_FOXO1_FUSION_UP	EBAUER_TARGETS_OF_PAX3_FOXO1_FUSION_UP	173	0.511998	1.46815	0	0.199137	1	2892	tags=22%, list=11%, signal=24%
EINAV_INTERFERON_SIGNATURE_IN_CANCER	EINAV_INTERFERON_SIGNATURE_IN_CANCER	23	0.82862	1.70928	0	0.0380749	0.96	1371	tags=39%, list=5%, signal=41%
ELLWOOD_MYC_TARGETS_DN	ELLWOOD_MYC_TARGETS_DN	38	0.641997	1.51616	0	0.157647	1	1841	tags=34%, list=7%, signal=37%
ELVIDGE_HYPOXIA_BY_DMOG_UP	ELVIDGE_HYPOXIA_BY_DMOG_UP	124	0.493771	1.32632	0.04	0.346859	1	2531	tags=23%, list=9%, signal=26%
ELVIDGE_HYPOXIA_UP	ELVIDGE_HYPOXIA_UP	158	0.471882	1.39376	0	0.277589	1	2550	tags=24%, list=9%, signal=26%
ENK_UV_RESPONSE_KERATINOCYTE_UP	ENK_UV_RESPONSE_KERATINOCYTE_UP	473	0.461981	1.45635	0	0.211869	1	3067	tags=33%, list=11%, signal=36%
FAELT_B_CLL_WITH_VH3_21_DN	FAELT_B_CLL_WITH_VH3_21_DN	42	0.660712	1.63806	0	0.0731386	1	2714	tags=45%, list=10%, signal=50%
FARMER_BREAST_CANCER_APOCRINE_VS_BASAL	FARMER_BREAST_CANCER_APOCRINE_VS_BASAL	292	0.429587	1.34413	0	0.329588	1	2864	tags=26%, list=11%, signal=29%
FARMER_BREAST_CANCER_APOCRINE_VS_LUMINAL	FARMER_BREAST_CANCER_APOCRINE_VS_LUMINAL	284	0.470194	1.46927	0	0.198788	1	3594	tags=33%, list=13%, signal=37%
FERRANDO_T_ALL_WITH_MLL_ENL_FUSION_UP	FERRANDO_T_ALL_WITH_MLL_ENL_FUSION_UP	78	0.530277	1.38877	0.0294118	0.279688	1	2661	tags=26%, list=10%, signal=28%
FERREIRA_EWINGS_SARCOMA_UNSTABLE_VS_STABLE_DN	FERREIRA_EWINGS_SARCOMA_UNSTABLE_VS_STABLE_DN	84	0.600049	1.565	0	0.12013	1	2770	tags=32%, list=10%, signal=36%
FEVR_CTNNB1_TARGETS_DN	FEVR_CTNNB1_TARGETS_DN	523	0.36019	1.17988	0	0.501574	1	3541	tags=31%, list=13%, signal=35%
FEVR_CTNNB1_TARGETS_UP	FEVR_CTNNB1_TARGETS_UP	608	0.444161	1.42848	0	0.237038	1	3398	tags=26%, list=13%, signal=29%
FIGUEROA_AML_METHYLATION_CLUSTER_1_UP	FIGUEROA_AML_METHYLATION_CLUSTER_1_UP	103	0.559646	1.55473	0	0.130957	1	3780	tags=34%, list=14%, signal=39%
FIGUEROA_AML_METHYLATION_CLUSTER_6_DN	FIGUEROA_AML_METHYLATION_CLUSTER_6_DN	25	-0.747526	-1.55386	0	0.726231	1	3196	tags=28%, list=12%, signal=32%
FLECHNER_BIOPSY_KIDNEY_TRANSPLANT_OK_VS_DONOR_UP	FLECHNER_BIOPSY_KIDNEY_TRANSPLANT_OK_VS_DONOR_UP	528	0.468587	1.50166	0	0.172785	1	2812	tags=31%, list=10%, signal=34%
FLECHNER_BIOPSY_KIDNEY_TRANSPLANT_REJECTED_VS_OK_DN	FLECHNER_BIOPSY_KIDNEY_TRANSPLANT_REJECTED_VS_OK_DN	511	0.500572	1.57763	0	0.111445	1	3025	tags=29%, list=11%, signal=32%
FLECHNER_BIOPSY_KIDNEY_TRANSPLANT_REJECTED_VS_OK_UP	FLECHNER_BIOPSY_KIDNEY_TRANSPLANT_REJECTED_VS_OK_UP	82	0.539289	1.5441	0	0.140612	1	2006	tags=22%, list=7%, signal=24%
FLECHNER_PBL_KIDNEY_TRANSPLANT_REJECTED_VS_OK_UP	FLECHNER_PBL_KIDNEY_TRANSPLANT_REJECTED_VS_OK_UP	61	0.596837	1.40154	0.0277778	0.267701	1	2452	tags=30%, list=9%, signal=32%
FLOTHO_PEDIATRIC_ALL_THERAPY_RESPONSE_UP	FLOTHO_PEDIATRIC_ALL_THERAPY_RESPONSE_UP	48	-0.612352	-1.39956	0.0357143	1	1	2155	tags=35%, list=8%, signal=38%
FORTSCHEGGER_PHF8_TARGETS_DN	FORTSCHEGGER_PHF8_TARGETS_DN	705	0.396399	1.27104	0	0.407409	1	4024	tags=30%, list=15%, signal=34%
FOSTER_KDM1A_TARGETS_UP	FOSTER_KDM1A_TARGETS_UP	195	0.490643	1.47517	0.0416667	0.196008	1	4039	tags=25%, list=15%, signal=29%
FOSTER_TOLERANT_MACROPHAGE_UP	FOSTER_TOLERANT_MACROPHAGE_UP	155	0.457788	1.31014	0.030303	0.366656	1	1568	tags=13%, list=6%, signal=14%
FOURNIER_ACINAR_DEVELOPMENT_LATE_UP	FOURNIER_ACINAR_DEVELOPMENT_LATE_UP	9	0.884057	1.56517	0	0.120689	1	269	tags=22%, list=1%, signal=22%
FRASOR_RESPONSE_TO_ESTRADIOL_DN	FRASOR_RESPONSE_TO_ESTRADIOL_DN	69	0.575825	1.52291	0.030303	0.152274	1	2999	tags=30%, list=11%, signal=34%
FRIDMAN_SENESCENCE_UP	FRIDMAN_SENESCENCE_UP	70	0.586925	1.49279	0.0294118	0.181693	1	1097	tags=29%, list=4%, signal=30%
FULCHER_INFLAMMATORY_RESPONSE_LECTIN_VS_LPS_DN	FULCHER_INFLAMMATORY_RESPONSE_LECTIN_VS_LPS_DN	385	0.405735	1.31134	0	0.365553	1	3799	tags=28%, list=14%, signal=32%
FULCHER_INFLAMMATORY_RESPONSE_LECTIN_VS_LPS_UP	FULCHER_INFLAMMATORY_RESPONSE_LECTIN_VS_LPS_UP	512	0.474542	1.49825	0	0.175404	1	3052	tags=27%, list=11%, signal=29%
FUNG_IL2_SIGNALING_1	FUNG_IL2_SIGNALING_1	9	0.888312	1.54444	0	0.140528	1	2591	tags=67%, list=10%, signal=74%
FUNG_IL2_TARGETS_WITH_STAT5_BINDING_SITES	FUNG_IL2_TARGETS_WITH_STAT5_BINDING_SITES	6	0.882022	1.54354	0	0.141116	1	2268	tags=50%, list=8%, signal=55%
FURUKAWA_DUSP6_TARGETS_PCI35_UP	FURUKAWA_DUSP6_TARGETS_PCI35_UP	51	0.60887	1.49357	0.027027	0.181025	1	1626	tags=22%, list=6%, signal=23%
GABRIELY_MIR21_TARGETS	GABRIELY_MIR21_TARGETS	276	0.381455	1.22086	0.05	0.460011	1	4049	tags=35%, list=15%, signal=41%
GALLUZZI_PERMEABILIZE_MITOCHONDRIA	GALLUZZI_PERMEABILIZE_MITOCHONDRIA	38	0.635529	1.50879	0.0344828	0.164034	1	2267	tags=37%, list=8%, signal=40%
GALLUZZI_PREVENT_MITOCHONDIAL_PERMEABILIZATION	GALLUZZI_PREVENT_MITOCHONDIAL_PERMEABILIZATION	13	0.857712	1.55265	0	0.132794	1	1181	tags=46%, list=4%, signal=48%
GARCIA_TARGETS_OF_FLI1_AND_DAX1_UP	GARCIA_TARGETS_OF_FLI1_AND_DAX1_UP	46	0.640831	1.54085	0.027027	0.143265	1	4832	tags=63%, list=18%, signal=77%
GARGALOVIC_RESPONSE_TO_OXIDIZED_PHOSPHOLIPIDS_CYAN_UP	GARGALOVIC_RESPONSE_TO_OXIDIZED_PHOSPHOLIPIDS_CYAN_UP	15	-0.814774	-1.45802	0	1	1	4367	tags=73%, list=16%, signal=87%
GARGALOVIC_RESPONSE_TO_OXIDIZED_PHOSPHOLIPIDS_PINK_DN	GARGALOVIC_RESPONSE_TO_OXIDIZED_PHOSPHOLIPIDS_PINK_DN	29	0.627689	1.44501	0	0.223288	1	4882	tags=52%, list=18%, signal=63%
GARGALOVIC_RESPONSE_TO_OXIDIZED_PHOSPHOLIPIDS_YELLOW_UP	GARGALOVIC_RESPONSE_TO_OXIDIZED_PHOSPHOLIPIDS_YELLOW_UP	28	-0.730769	-1.63037	0.0163934	0.718955	1	3111	tags=54%, list=12%, signal=61%
GARY_CD5_TARGETS_DN	GARY_CD5_TARGETS_DN	410	0.416012	1.30136	0	0.369878	1	3160	tags=33%, list=12%, signal=37%
GAURNIER_PSMD4_TARGETS	GAURNIER_PSMD4_TARGETS	51	0.51704	1.33321	0.025	0.338043	1	1347	tags=14%, list=5%, signal=14%
GAUSSMANN_MLL_AF4_FUSION_TARGETS_A_DN	GAUSSMANN_MLL_AF4_FUSION_TARGETS_A_DN	80	0.509457	1.36604	0.025641	0.305852	1	1449	tags=16%, list=5%, signal=17%
GAUSSMANN_MLL_AF4_FUSION_TARGETS_C_UP	GAUSSMANN_MLL_AF4_FUSION_TARGETS_C_UP	156	0.432511	1.25884	0	0.418642	1	3444	tags=31%, list=13%, signal=35%
GAUSSMANN_MLL_AF4_FUSION_TARGETS_D_UP	GAUSSMANN_MLL_AF4_FUSION_TARGETS_D_UP	32	0.641452	1.43123	0.027027	0.235981	1	1510	tags=19%, list=6%, signal=20%
GAUSSMANN_MLL_AF4_FUSION_TARGETS_E_UP	GAUSSMANN_MLL_AF4_FUSION_TARGETS_E_UP	92	0.614679	1.61382	0	0.0855165	1	2993	tags=27%, list=11%, signal=30%
GAUSSMANN_MLL_AF4_FUSION_TARGETS_F_UP	GAUSSMANN_MLL_AF4_FUSION_TARGETS_F_UP	171	0.546332	1.61545	0	0.084234	1	2983	tags=26%, list=11%, signal=29%
GAUSSMANN_MLL_AF4_FUSION_TARGETS_G_UP	GAUSSMANN_MLL_AF4_FUSION_TARGETS_G_UP	214	0.433456	1.27097	0.0285714	0.407262	1	3210	tags=24%, list=12%, signal=27%
GAVIN_FOXP3_TARGETS_CLUSTER_P2	GAVIN_FOXP3_TARGETS_CLUSTER_P2	70	0.535093	1.36798	0.04	0.302351	1	3060	tags=30%, list=11%, signal=34%
GAVIN_FOXP3_TARGETS_CLUSTER_P7	GAVIN_FOXP3_TARGETS_CLUSTER_P7	84	0.501632	1.31377	0.0277778	0.36266	1	2906	tags=27%, list=11%, signal=31%
GAVIN_FOXP3_TARGETS_CLUSTER_T7	GAVIN_FOXP3_TARGETS_CLUSTER_T7	98	0.551999	1.47125	0.0294118	0.198511	1	2791	tags=38%, list=10%, signal=42%
GENTILE_UV_HIGH_DOSE_UP	GENTILE_UV_HIGH_DOSE_UP	17	0.788631	1.52701	0.0222222	0.149112	1	855	tags=24%, list=3%, signal=24%
GILDEA_METASTASIS	GILDEA_METASTASIS	22	0.826367	1.78143	0	0.0165883	0.48	1882	tags=41%, list=7%, signal=44%
GINESTIER_BREAST_CANCER_20Q13_AMPLIFICATION_DN	GINESTIER_BREAST_CANCER_20Q13_AMPLIFICATION_DN	164	-0.493231	-1.31128	0.0277778	1	1	5584	tags=48%, list=21%, signal=60%
GINESTIER_BREAST_CANCER_20Q13_AMPLIFICATION_UP	GINESTIER_BREAST_CANCER_20Q13_AMPLIFICATION_UP	93	0.538408	1.47207	0	0.197677	1	2575	tags=33%, list=10%, signal=37%
GINESTIER_BREAST_CANCER_ZNF217_AMPLIFIED_DN	GINESTIER_BREAST_CANCER_ZNF217_AMPLIFIED_DN	295	-0.513714	-1.4488	0.0131579	1	1	4051	tags=36%, list=15%, signal=42%
GNATENKO_PLATELET_SIGNATURE	GNATENKO_PLATELET_SIGNATURE	34	0.716657	1.67628	0.027027	0.0504841	0.99	1006	tags=44%, list=4%, signal=46%
GOBERT_OLIGODENDROCYTE_DIFFERENTIATION_DN	GOBERT_OLIGODENDROCYTE_DIFFERENTIATION_DN	1020	0.468487	1.62693	0	0.0781818	1	3821	tags=36%, list=14%, signal=41%
GOBERT_OLIGODENDROCYTE_DIFFERENTIATION_UP	GOBERT_OLIGODENDROCYTE_DIFFERENTIATION_UP	542	0.348698	1.16412	0	0.515311	1	3392	tags=28%, list=13%, signal=31%
GOLDRATH_ANTIGEN_RESPONSE	GOLDRATH_ANTIGEN_RESPONSE	332	0.400985	1.26866	0	0.407675	1	2598	tags=26%, list=10%, signal=29%
GOLDRATH_HOMEOSTATIC_PROLIFERATION	GOLDRATH_HOMEOSTATIC_PROLIFERATION	139	0.530459	1.4877	0.0384615	0.184876	1	2377	tags=39%, list=9%, signal=42%
GOTZMANN_EPITHELIAL_TO_MESENCHYMAL_TRANSITION_DN	GOTZMANN_EPITHELIAL_TO_MESENCHYMAL_TRANSITION_DN	191	0.526495	1.56152	0	0.122886	1	2154	tags=34%, list=8%, signal=36%
GOZGIT_ESR1_TARGETS_DN	GOZGIT_ESR1_TARGETS_DN	641	0.457591	1.47885	0	0.193387	1	3308	tags=24%, list=12%, signal=27%
GRABARCZYK_BCL11B_TARGETS_UP	GRABARCZYK_BCL11B_TARGETS_UP	66	0.472615	1.24064	0.030303	0.439092	1	3029	tags=29%, list=11%, signal=32%
GRADE_COLON_AND_RECTAL_CANCER_DN	GRADE_COLON_AND_RECTAL_CANCER_DN	93	0.592328	1.62572	0	0.0790449	1	3710	tags=33%, list=14%, signal=39%
GRAESSMANN_APOPTOSIS_BY_DOXORUBICIN_DN	GRAESSMANN_APOPTOSIS_BY_DOXORUBICIN_DN	1693	0.365841	1.24897	0	0.43137	1	3242	tags=28%, list=12%, signal=30%
GRAESSMANN_APOPTOSIS_BY_DOXORUBICIN_UP	GRAESSMANN_APOPTOSIS_BY_DOXORUBICIN_UP	1077	0.441703	1.45258	0	0.217209	1	3633	tags=30%, list=13%, signal=33%
GRAESSMANN_APOPTOSIS_BY_SERUM_DEPRIVATION_UP	GRAESSMANN_APOPTOSIS_BY_SERUM_DEPRIVATION_UP	502	0.465833	1.50358	0	0.169492	1	3152	tags=26%, list=12%, signal=29%
GRAESSMANN_RESPONSE_TO_MC_AND_DOXORUBICIN_UP	GRAESSMANN_RESPONSE_TO_MC_AND_DOXORUBICIN_UP	572	0.400881	1.27932	0	0.396371	1	3633	tags=26%, list=13%, signal=30%
GRAESSMANN_RESPONSE_TO_MC_AND_SERUM_DEPRIVATION_UP	GRAESSMANN_RESPONSE_TO_MC_AND_SERUM_DEPRIVATION_UP	194	0.628591	1.85925	0	0.00574835	0.13	2159	tags=27%, list=8%, signal=29%
GRAHAM_CML_DIVIDING_VS_NORMAL_DIVIDING_DN	GRAHAM_CML_DIVIDING_VS_NORMAL_DIVIDING_DN	9	0.919796	1.71097	0	0.0382547	0.94	1903	tags=44%, list=7%, signal=48%
GRAHAM_CML_DIVIDING_VS_NORMAL_QUIESCENT_DN	GRAHAM_CML_DIVIDING_VS_NORMAL_QUIESCENT_DN	76	0.622682	1.68059	0	0.0496562	0.98	3203	tags=29%, list=12%, signal=33%
GRAHAM_CML_QUIESCENT_VS_NORMAL_DIVIDING_DN	GRAHAM_CML_QUIESCENT_VS_NORMAL_DIVIDING_DN	10	0.866938	1.47303	0.0454545	0.196943	1	1234	tags=40%, list=5%, signal=42%
GRAHAM_CML_QUIESCENT_VS_NORMAL_QUIESCENT_DN	GRAHAM_CML_QUIESCENT_VS_NORMAL_QUIESCENT_DN	39	0.759513	1.82279	0	0.00775251	0.23	1903	tags=33%, list=7%, signal=36%
GRANDVAUX_IFN_RESPONSE_NOT_VIA_IRF3	GRANDVAUX_IFN_RESPONSE_NOT_VIA_IRF3	11	0.883172	1.48343	0	0.190898	1	2141	tags=82%, list=8%, signal=89%
GRANDVAUX_IRF3_TARGETS_UP	GRANDVAUX_IRF3_TARGETS_UP	11	0.905434	1.73047	0.0238095	0.0334231	0.87	1370	tags=36%, list=5%, signal=38%
GROSS_ELK3_TARGETS_UP	GROSS_ELK3_TARGETS_UP	25	0.661977	1.42628	0.0416667	0.23984	1	2704	tags=36%, list=10%, signal=40%
GROSS_HYPOXIA_VIA_ELK3_ONLY_UP	GROSS_HYPOXIA_VIA_ELK3_ONLY_UP	33	-0.673738	-1.46669	0.0188679	1	1	5169	tags=52%, list=19%, signal=64%
GROSS_HYPOXIA_VIA_HIF1A_DN	GROSS_HYPOXIA_VIA_HIF1A_DN	104	0.428257	1.21843	0.030303	0.463001	1	3932	tags=32%, list=15%, signal=37%
GRUETZMANN_PANCREATIC_CANCER_DN	GRUETZMANN_PANCREATIC_CANCER_DN	176	0.555272	1.66018	0	0.0597105	1	1492	tags=23%, list=6%, signal=24%
GRUETZMANN_PANCREATIC_CANCER_UP	GRUETZMANN_PANCREATIC_CANCER_UP	331	0.538582	1.67727	0	0.050709	0.99	2346	tags=29%, list=9%, signal=31%
GRYDER_PAX3FOXO1_ENHANCERS_IN_TADS	GRYDER_PAX3FOXO1_ENHANCERS_IN_TADS	972	0.3416	1.14392	0	0.534746	1	2745	tags=22%, list=10%, signal=24%
GRYDER_PAX3FOXO1_TOP_ENHANCERS	GRYDER_PAX3FOXO1_TOP_ENHANCERS	422	0.37051	1.20679	0	0.477219	1	3938	tags=35%, list=15%, signal=40%
GUILLAUMOND_KLF10_TARGETS_UP	GUILLAUMOND_KLF10_TARGETS_UP	41	0.64226	1.53227	0.027027	0.14633	1	3432	tags=44%, list=13%, signal=50%
HAHTOLA_MYCOSIS_FUNGOIDES_SKIN_UP	HAHTOLA_MYCOSIS_FUNGOIDES_SKIN_UP	169	0.470973	1.34489	0	0.329261	1	2697	tags=31%, list=10%, signal=35%
HAHTOLA_SEZARY_SYNDROM_UP	HAHTOLA_SEZARY_SYNDROM_UP	87	0.571587	1.51114	0	0.162189	1	2993	tags=33%, list=11%, signal=37%
HAMAI_APOPTOSIS_VIA_TRAIL_DN	HAMAI_APOPTOSIS_VIA_TRAIL_DN	167	0.430585	1.2935	0	0.377868	1	2598	tags=14%, list=10%, signal=16%
HAMAI_APOPTOSIS_VIA_TRAIL_UP	HAMAI_APOPTOSIS_VIA_TRAIL_UP	611	0.497602	1.62999	0	0.076141	1	3254	tags=36%, list=12%, signal=40%
HAN_JNK_SINGALING_DN	HAN_JNK_SINGALING_DN	36	0.744669	1.76236	0	0.0211152	0.64	3174	tags=44%, list=12%, signal=50%
HAN_JNK_SINGALING_UP	HAN_JNK_SINGALING_UP	30	0.753706	1.77866	0	0.0170902	0.5	959	tags=30%, list=4%, signal=31%
HAN_SATB1_TARGETS_DN	HAN_SATB1_TARGETS_DN	341	0.466588	1.44718	0	0.222409	1	3099	tags=26%, list=12%, signal=29%
HAN_SATB1_TARGETS_UP	HAN_SATB1_TARGETS_UP	383	0.437329	1.40003	0	0.269303	1	2994	tags=26%, list=11%, signal=28%
HARRIS_BRAIN_CANCER_PROGENITORS	HARRIS_BRAIN_CANCER_PROGENITORS	41	0.632472	1.50481	0	0.167568	1	2947	tags=34%, list=11%, signal=38%
HECKER_IFNB1_TARGETS	HECKER_IFNB1_TARGETS	75	0.595373	1.60531	0	0.0919425	1	1599	tags=32%, list=6%, signal=34%
HELLEBREKERS_SILENCED_DURING_TUMOR_ANGIOGENESIS	HELLEBREKERS_SILENCED_DURING_TUMOR_ANGIOGENESIS	70	0.634912	1.5222	0	0.152605	1	2685	tags=33%, list=10%, signal=36%
HELLER_HDAC_TARGETS_SILENCED_BY_METHYLATION_UP	HELLER_HDAC_TARGETS_SILENCED_BY_METHYLATION_UP	382	0.409156	1.29874	0	0.372716	1	3298	tags=25%, list=12%, signal=28%
HELLER_HDAC_TARGETS_UP	HELLER_HDAC_TARGETS_UP	269	0.407107	1.23057	0	0.450343	1	3198	tags=26%, list=12%, signal=29%
HELLER_SILENCED_BY_METHYLATION_UP	HELLER_SILENCED_BY_METHYLATION_UP	229	0.565104	1.63366	0	0.0755164	1	2173	tags=21%, list=8%, signal=23%
HESS_TARGETS_OF_HOXA9_AND_MEIS1_DN	HESS_TARGETS_OF_HOXA9_AND_MEIS1_DN	80	0.440783	1.31743	0.0322581	0.358554	1	3588	tags=26%, list=13%, signal=30%
HILLION_HMGA1_TARGETS	HILLION_HMGA1_TARGETS	75	0.619668	1.63898	0	0.0724478	1	1939	tags=39%, list=7%, signal=42%
HILLION_HMGA1B_TARGETS	HILLION_HMGA1B_TARGETS	80	0.574692	1.53531	0	0.14579	1	1939	tags=36%, list=7%, signal=39%
HIRSCH_CELLULAR_TRANSFORMATION_SIGNATURE_DN	HIRSCH_CELLULAR_TRANSFORMATION_SIGNATURE_DN	96	0.511636	1.38352	0.0322581	0.284367	1	2454	tags=30%, list=9%, signal=33%
HIRSCH_CELLULAR_TRANSFORMATION_SIGNATURE_UP	HIRSCH_CELLULAR_TRANSFORMATION_SIGNATURE_UP	228	0.496589	1.53059	0	0.147605	1	2470	tags=25%, list=9%, signal=28%
HOEBEKE_LYMPHOID_STEM_CELL_DN	HOEBEKE_LYMPHOID_STEM_CELL_DN	86	0.497559	1.43005	0	0.23581	1	2604	tags=34%, list=10%, signal=37%
HOFFMANN_PRE_BI_TO_LARGE_PRE_BII_LYMPHOCYTE_DN	HOFFMANN_PRE_BI_TO_LARGE_PRE_BII_LYMPHOCYTE_DN	71	0.735874	1.87137	0	0.005181	0.11	2331	tags=37%, list=9%, signal=40%
HOFFMANN_SMALL_PRE_BII_TO_IMMATURE_B_LYMPHOCYTE_UP	HOFFMANN_SMALL_PRE_BII_TO_IMMATURE_B_LYMPHOCYTE_UP	58	0.517821	1.36398	0.0294118	0.309312	1	4106	tags=36%, list=15%, signal=43%
HOLLEMAN_ASPARAGINASE_RESISTANCE_ALL_UP	HOLLEMAN_ASPARAGINASE_RESISTANCE_ALL_UP	18	-0.76817	-1.51388	0	0.824888	1	2395	tags=56%, list=9%, signal=61%
HOLLEMAN_ASPARAGINASE_RESISTANCE_B_ALL_UP	HOLLEMAN_ASPARAGINASE_RESISTANCE_B_ALL_UP	25	-0.76234	-1.58117	0	0.629509	1	2464	tags=56%, list=9%, signal=62%
HOLLERN_EMT_BREAST_TUMOR_UP	HOLLERN_EMT_BREAST_TUMOR_UP	135	0.463655	1.32674	0	0.346068	1	2076	tags=20%, list=8%, signal=22%
HOLLERN_MICROACINAR_BREAST_TUMOR_UP	HOLLERN_MICROACINAR_BREAST_TUMOR_UP	40	0.652917	1.63307	0	0.075261	1	2704	tags=38%, list=10%, signal=42%
HOLLERN_SOLID_NODULAR_BREAST_TUMOR_DN	HOLLERN_SOLID_NODULAR_BREAST_TUMOR_DN	29	0.677468	1.5294	0.0263158	0.148472	1	1012	tags=17%, list=4%, signal=18%
HOLLMANN_APOPTOSIS_VIA_CD40_DN	HOLLMANN_APOPTOSIS_VIA_CD40_DN	224	0.59578	1.80727	0	0.00911567	0.28	2313	tags=29%, list=9%, signal=32%
HOLLMANN_APOPTOSIS_VIA_CD40_UP	HOLLMANN_APOPTOSIS_VIA_CD40_UP	188	0.490709	1.43522	0	0.231461	1	2942	tags=33%, list=11%, signal=37%
HOOI_ST7_TARGETS_DN	HOOI_ST7_TARGETS_DN	95	0.541234	1.43371	0.025641	0.233008	1	2993	tags=21%, list=11%, signal=24%
HOQUE_METHYLATED_IN_CANCER	HOQUE_METHYLATED_IN_CANCER	48	0.573006	1.41137	0.027027	0.259591	1	1291	tags=17%, list=5%, signal=17%
HORIUCHI_WTAP_TARGETS_UP	HORIUCHI_WTAP_TARGETS_UP	266	0.466618	1.40045	0	0.268554	1	2884	tags=27%, list=11%, signal=30%
HOSHIDA_LIVER_CANCER_LATE_RECURRENCE_UP	HOSHIDA_LIVER_CANCER_LATE_RECURRENCE_UP	55	0.597248	1.58714	0	0.105143	1	1918	tags=31%, list=7%, signal=33%
HOSHIDA_LIVER_CANCER_SUBCLASS_S1	HOSHIDA_LIVER_CANCER_SUBCLASS_S1	227	0.482349	1.43041	0	0.236082	1	2421	tags=26%, list=9%, signal=28%
HOSHIDA_LIVER_CANCER_SUBCLASS_S3	HOSHIDA_LIVER_CANCER_SUBCLASS_S3	226	0.473967	1.41515	0	0.254535	1	3024	tags=28%, list=11%, signal=31%
HOSHIDA_LIVER_CANCER_SURVIVAL_DN	HOSHIDA_LIVER_CANCER_SURVIVAL_DN	101	0.536332	1.43966	0	0.227861	1	3672	tags=32%, list=14%, signal=37%
HOSHIDA_LIVER_CANCER_SURVIVAL_UP	HOSHIDA_LIVER_CANCER_SURVIVAL_UP	64	0.582245	1.47738	0.025641	0.19472	1	2383	tags=28%, list=9%, signal=31%
HSIAO_HOUSEKEEPING_GENES	HSIAO_HOUSEKEEPING_GENES	378	0.437868	1.38576	0	0.281805	1	1857	tags=33%, list=7%, signal=34%
HSIAO_LIVER_SPECIFIC_GENES	HSIAO_LIVER_SPECIFIC_GENES	178	0.480697	1.4026	0	0.267771	1	2596	tags=16%, list=10%, signal=18%
HUANG_DASATINIB_RESISTANCE_UP	HUANG_DASATINIB_RESISTANCE_UP	71	0.6381	1.67466	0	0.0509298	0.99	1376	tags=18%, list=5%, signal=19%
HUANG_FOXA2_TARGETS_DN	HUANG_FOXA2_TARGETS_DN	32	0.685158	1.51621	0	0.157943	1	3027	tags=34%, list=11%, signal=39%
HUANG_GATA2_TARGETS_UP	HUANG_GATA2_TARGETS_UP	145	0.583053	1.66788	0	0.053746	0.99	1104	tags=14%, list=4%, signal=15%
HUPER_BREAST_BASAL_VS_LUMINAL_DN	HUPER_BREAST_BASAL_VS_LUMINAL_DN	43	0.68884	1.6319	0.0408163	0.0755194	1	1714	tags=26%, list=6%, signal=27%
HUTTMANN_B_CLL_POOR_SURVIVAL_UP	HUTTMANN_B_CLL_POOR_SURVIVAL_UP	244	0.454668	1.38393	0	0.284372	1	3199	tags=24%, list=12%, signal=27%
ICHIBA_GRAFT_VERSUS_HOST_DISEASE_35D_UP	ICHIBA_GRAFT_VERSUS_HOST_DISEASE_35D_UP	133	0.503663	1.47691	0	0.194279	1	1777	tags=21%, list=7%, signal=22%
ICHIBA_GRAFT_VERSUS_HOST_DISEASE_D7_UP	ICHIBA_GRAFT_VERSUS_HOST_DISEASE_D7_UP	107	0.733611	2.01039	0	0	0	2079	tags=37%, list=8%, signal=40%
IGLESIAS_E2F_TARGETS_UP	IGLESIAS_E2F_TARGETS_UP	138	0.596468	1.72534	0	0.0349649	0.9	1064	tags=27%, list=4%, signal=28%
IIZUKA_LIVER_CANCER_PROGRESSION_G2_G3_DN	IIZUKA_LIVER_CANCER_PROGRESSION_G2_G3_DN	8	0.825133	1.42117	0.05	0.245005	1	604	tags=38%, list=2%, signal=38%
INGRAM_SHH_TARGETS_DN	INGRAM_SHH_TARGETS_DN	61	0.591077	1.50916	0	0.164205	1	1167	tags=16%, list=4%, signal=17%
INGRAM_SHH_TARGETS_UP	INGRAM_SHH_TARGETS_UP	110	0.56494	1.56007	0	0.124892	1	2853	tags=33%, list=11%, signal=36%
IRITANI_MAD1_TARGETS_DN	IRITANI_MAD1_TARGETS_DN	42	-0.635732	-1.40083	0.0333333	1	1	4119	tags=55%, list=15%, signal=65%
ISHIKAWA_STING_SIGNALING	ISHIKAWA_STING_SIGNALING	5	0.930517	1.40367	0	0.267859	1	1874	tags=100%, list=7%, signal=107%
ISSAEVA_MLL2_TARGETS	ISSAEVA_MLL2_TARGETS	54	0.592427	1.50785	0.0322581	0.165414	1	3010	tags=26%, list=11%, signal=29%
IVANOVA_HEMATOPOIESIS_EARLY_PROGENITOR	IVANOVA_HEMATOPOIESIS_EARLY_PROGENITOR	410	0.387057	1.25843	0	0.419096	1	3569	tags=27%, list=13%, signal=31%
IVANOVA_HEMATOPOIESIS_INTERMEDIATE_PROGENITOR	IVANOVA_HEMATOPOIESIS_INTERMEDIATE_PROGENITOR	125	0.490436	1.4366	0	0.232368	1	3786	tags=38%, list=14%, signal=44%
IVANOVA_HEMATOPOIESIS_LATE_PROGENITOR	IVANOVA_HEMATOPOIESIS_LATE_PROGENITOR	471	0.43966	1.36342	0	0.309367	1	3611	tags=29%, list=13%, signal=33%
IVANOVA_HEMATOPOIESIS_STEM_CELL	IVANOVA_HEMATOPOIESIS_STEM_CELL	168	0.432154	1.28702	0	0.385451	1	2789	tags=29%, list=10%, signal=32%
IVANOVA_HEMATOPOIESIS_STEM_CELL_LONG_TERM	IVANOVA_HEMATOPOIESIS_STEM_CELL_LONG_TERM	198	0.431689	1.23145	0.037037	0.450051	1	3402	tags=26%, list=13%, signal=30%
IVANOVA_HEMATOPOIESIS_STEM_CELL_SHORT_TERM	IVANOVA_HEMATOPOIESIS_STEM_CELL_SHORT_TERM	16	-0.796288	-1.52333	0.0175439	0.782753	1	2039	tags=44%, list=8%, signal=47%
JAEGER_METASTASIS_DN	JAEGER_METASTASIS_DN	192	0.485123	1.44067	0	0.228213	1	3467	tags=18%, list=13%, signal=20%
JAZAG_TGFB1_SIGNALING_UP	JAZAG_TGFB1_SIGNALING_UP	93	0.512995	1.44048	0	0.228118	1	3095	tags=27%, list=11%, signal=30%
JECHLINGER_EPITHELIAL_TO_MESENCHYMAL_TRANSITION_UP	JECHLINGER_EPITHELIAL_TO_MESENCHYMAL_TRANSITION_UP	67	0.761505	2.11447	0	0	0	1920	tags=36%, list=7%, signal=38%
JIANG_AGING_CEREBRAL_CORTEX_UP	JIANG_AGING_CEREBRAL_CORTEX_UP	28	0.653873	1.40247	0.0285714	0.267618	1	3013	tags=50%, list=11%, signal=56%
JIANG_AGING_HYPOTHALAMUS_UP	JIANG_AGING_HYPOTHALAMUS_UP	44	0.573459	1.38942	0.0434783	0.279283	1	3013	tags=43%, list=11%, signal=49%
JIANG_HYPOXIA_NORMAL	JIANG_HYPOXIA_NORMAL	192	0.433746	1.26015	0.030303	0.418379	1	2924	tags=31%, list=11%, signal=35%
JIANG_VHL_TARGETS	JIANG_VHL_TARGETS	78	0.552885	1.57516	0	0.112351	1	3564	tags=47%, list=13%, signal=55%
JINESH_BLEBBISHIELD_TO_IMMUNE_CELL_FUSION_PBSHMS_DN	JINESH_BLEBBISHIELD_TO_IMMUNE_CELL_FUSION_PBSHMS_DN	316	0.504227	1.57986	0	0.110995	1	3925	tags=35%, list=15%, signal=41%
JINESH_BLEBBISHIELD_VS_LIVE_CONTROL_DN	JINESH_BLEBBISHIELD_VS_LIVE_CONTROL_DN	239	0.554943	1.68316	0	0.0476363	0.98	3770	tags=38%, list=14%, signal=44%
JISON_SICKLE_CELL_DISEASE_DN	JISON_SICKLE_CELL_DISEASE_DN	166	-0.54461	-1.41537	0.0136986	1	1	2288	tags=31%, list=8%, signal=34%
JISON_SICKLE_CELL_DISEASE_UP	JISON_SICKLE_CELL_DISEASE_UP	166	0.610548	1.73172	0	0.0328772	0.86	2488	tags=37%, list=9%, signal=40%
JOHANSSON_BRAIN_CANCER_EARLY_VS_LATE_DN	JOHANSSON_BRAIN_CANCER_EARLY_VS_LATE_DN	41	0.713463	1.7175	0	0.0375959	0.91	1600	tags=34%, list=6%, signal=36%
JOHNSTONE_PARVB_TARGETS_2_UP	JOHNSTONE_PARVB_TARGETS_2_UP	131	0.561301	1.58443	0	0.106834	1	2870	tags=33%, list=11%, signal=37%
JOHNSTONE_PARVB_TARGETS_3_DN	JOHNSTONE_PARVB_TARGETS_3_DN	784	0.394049	1.31779	0	0.358248	1	3970	tags=36%, list=15%, signal=42%
JOHNSTONE_PARVB_TARGETS_3_UP	JOHNSTONE_PARVB_TARGETS_3_UP	384	0.43365	1.38503	0	0.282865	1	3080	tags=28%, list=11%, signal=31%
KAAB_FAILED_HEART_ATRIUM_DN	KAAB_FAILED_HEART_ATRIUM_DN	141	0.473946	1.34803	0	0.326898	1	2448	tags=26%, list=9%, signal=29%
KAAB_HEART_ATRIUM_VS_VENTRICLE_DN	KAAB_HEART_ATRIUM_VS_VENTRICLE_DN	242	0.523795	1.56077	0	0.124089	1	3440	tags=32%, list=13%, signal=36%
KAAB_HEART_ATRIUM_VS_VENTRICLE_UP	KAAB_HEART_ATRIUM_VS_VENTRICLE_UP	233	0.547434	1.64737	0	0.0692251	1	3424	tags=33%, list=13%, signal=38%
KAN_RESPONSE_TO_ARSENIC_TRIOXIDE	KAN_RESPONSE_TO_ARSENIC_TRIOXIDE	104	0.477138	1.35455	0	0.321224	1	923	tags=19%, list=3%, signal=20%
KARLSSON_TGFB1_TARGETS_DN	KARLSSON_TGFB1_TARGETS_DN	188	0.661626	1.91072	0	0.00260347	0.04	3104	tags=46%, list=12%, signal=52%
KATSANOU_ELAVL1_TARGETS_UP	KATSANOU_ELAVL1_TARGETS_UP	156	0.516276	1.47111	0	0.197538	1	2661	tags=22%, list=10%, signal=24%
KAYO_AGING_MUSCLE_DN	KAYO_AGING_MUSCLE_DN	114	0.496155	1.37724	0	0.292047	1	3182	tags=36%, list=12%, signal=41%
KEGG_ALLOGRAFT_REJECTION	KEGG_ALLOGRAFT_REJECTION	21	0.770469	1.66703	0	0.0545745	0.99	1347	tags=24%, list=5%, signal=25%
KEGG_ALZHEIMERS_DISEASE	KEGG_ALZHEIMERS_DISEASE	155	0.744445	2.16318	0	0	0	1862	tags=44%, list=7%, signal=47%
KEGG_ANTIGEN_PROCESSING_AND_PRESENTATION	KEGG_ANTIGEN_PROCESSING_AND_PRESENTATION	45	0.647285	1.56718	0	0.118927	1	1557	tags=31%, list=6%, signal=33%
KEGG_ASCORBATE_AND_ALDARATE_METABOLISM	KEGG_ASCORBATE_AND_ALDARATE_METABOLISM	7	0.827006	1.32315	0.05	0.351139	1	3769	tags=57%, list=14%, signal=66%
KEGG_AUTOIMMUNE_THYROID_DISEASE	KEGG_AUTOIMMUNE_THYROID_DISEASE	23	0.802505	1.69037	0.0243902	0.0456188	0.98	1347	tags=22%, list=5%, signal=23%
KEGG_BASAL_CELL_CARCINOMA	KEGG_BASAL_CELL_CARCINOMA	48	0.58209	1.43384	0.030303	0.233156	1	1945	tags=13%, list=7%, signal=13%
KEGG_CARDIAC_MUSCLE_CONTRACTION	KEGG_CARDIAC_MUSCLE_CONTRACTION	70	0.677543	1.71885	0	0.0368264	0.91	1740	tags=30%, list=6%, signal=32%
KEGG_CITRATE_CYCLE_TCA_CYCLE	KEGG_CITRATE_CYCLE_TCA_CYCLE	27	0.720094	1.50762	0.025	0.164891	1	2982	tags=59%, list=11%, signal=67%
KEGG_EPITHELIAL_CELL_SIGNALING_IN_HELICOBACTER_PYLORI_INFECTION	KEGG_EPITHELIAL_CELL_SIGNALING_IN_HELICOBACTER_PYLORI_INFECTION	67	0.57015	1.46054	0.0243902	0.208445	1	1488	tags=24%, list=6%, signal=25%
KEGG_FC_EPSILON_RI_SIGNALING_PATHWAY	KEGG_FC_EPSILON_RI_SIGNALING_PATHWAY	66	-0.571163	-1.41183	0	1	1	4653	tags=39%, list=17%, signal=48%
KEGG_GLYCOSPHINGOLIPID_BIOSYNTHESIS_GLOBO_SERIES	KEGG_GLYCOSPHINGOLIPID_BIOSYNTHESIS_GLOBO_SERIES	11	0.848716	1.5963	0	0.0969876	1	2998	tags=36%, list=11%, signal=41%
KEGG_GRAFT_VERSUS_HOST_DISEASE	KEGG_GRAFT_VERSUS_HOST_DISEASE	20	0.71057	1.49828	0.0222222	0.175786	1	1347	tags=25%, list=5%, signal=26%
KEGG_HUNTINGTONS_DISEASE	KEGG_HUNTINGTONS_DISEASE	166	0.75416	2.23671	0	0	0	2115	tags=48%, list=8%, signal=51%
KEGG_LYSOSOME	KEGG_LYSOSOME	113	0.440712	1.2366	0.0294118	0.443305	1	3112	tags=28%, list=12%, signal=32%
KEGG_OTHER_GLYCAN_DEGRADATION	KEGG_OTHER_GLYCAN_DEGRADATION	14	0.789626	1.44341	0.025	0.225986	1	3112	tags=50%, list=12%, signal=57%
KEGG_OXIDATIVE_PHOSPHORYLATION	KEGG_OXIDATIVE_PHOSPHORYLATION	123	0.862585	2.45079	0	0	0	1761	tags=58%, list=7%, signal=61%
KEGG_PARKINSONS_DISEASE	KEGG_PARKINSONS_DISEASE	115	0.850438	2.38916	0	0	0	1812	tags=60%, list=7%, signal=64%
KEGG_PATHOGENIC_ESCHERICHIA_COLI_INFECTION	KEGG_PATHOGENIC_ESCHERICHIA_COLI_INFECTION	49	0.620416	1.50698	0.0212766	0.16545	1	2819	tags=41%, list=10%, signal=46%
KEGG_PROTEASOME	KEGG_PROTEASOME	41	0.764684	1.82446	0	0.00790452	0.23	805	tags=44%, list=3%, signal=45%
KEGG_PROTEIN_EXPORT	KEGG_PROTEIN_EXPORT	21	0.808909	1.67397	0	0.0507061	0.99	752	tags=48%, list=3%, signal=49%
KEGG_RIBOSOME	KEGG_RIBOSOME	83	-0.675344	-1.60468	0	0.562104	1	1647	tags=55%, list=6%, signal=59%
KEGG_RNA_POLYMERASE	KEGG_RNA_POLYMERASE	26	0.716667	1.53024	0.04	0.147791	1	2758	tags=54%, list=10%, signal=60%
KEGG_SYSTEMIC_LUPUS_ERYTHEMATOSUS	KEGG_SYSTEMIC_LUPUS_ERYTHEMATOSUS	37	0.67614	1.58419	0.025	0.106242	1	1638	tags=30%, list=6%, signal=32%
KEGG_TYPE_I_DIABETES_MELLITUS	KEGG_TYPE_I_DIABETES_MELLITUS	28	0.623681	1.38864	0.027027	0.279053	1	2140	tags=25%, list=8%, signal=27%
KEGG_VIBRIO_CHOLERAE_INFECTION	KEGG_VIBRIO_CHOLERAE_INFECTION	51	0.63956	1.40434	0	0.266681	1	1709	tags=29%, list=6%, signal=31%
KIM_ALL_DISORDERS_CALB1_CORR_UP	KIM_ALL_DISORDERS_CALB1_CORR_UP	526	0.431135	1.39606	0	0.275141	1	2403	tags=29%, list=9%, signal=31%
KIM_ALL_DISORDERS_DURATION_CORR_DN	KIM_ALL_DISORDERS_DURATION_CORR_DN	140	0.627254	1.78518	0	0.0150184	0.45	2936	tags=46%, list=11%, signal=52%
KIM_ALL_DISORDERS_OLIGODENDROCYTE_NUMBER_CORR_UP	KIM_ALL_DISORDERS_OLIGODENDROCYTE_NUMBER_CORR_UP	723	0.464969	1.51871	0	0.156093	1	2447	tags=30%, list=9%, signal=32%
KIM_BIPOLAR_DISORDER_OLIGODENDROCYTE_DENSITY_CORR_UP	KIM_BIPOLAR_DISORDER_OLIGODENDROCYTE_DENSITY_CORR_UP	646	0.496577	1.6409	0	0.0717992	1	2447	tags=35%, list=9%, signal=38%
KIM_GLIS2_TARGETS_UP	KIM_GLIS2_TARGETS_UP	81	0.707273	1.88316	0	0.00372281	0.07	2340	tags=37%, list=9%, signal=40%
KIM_HYPOXIA	KIM_HYPOXIA	16	0.769736	1.65912	0.025	0.0602585	1	2939	tags=50%, list=11%, signal=56%
KIM_LIVER_CANCER_POOR_SURVIVAL_DN	KIM_LIVER_CANCER_POOR_SURVIVAL_DN	33	0.686	1.57493	0	0.112199	1	2691	tags=18%, list=10%, signal=20%
KIM_LRRC3B_TARGETS	KIM_LRRC3B_TARGETS	24	0.843187	1.85777	0	0.00561149	0.13	1315	tags=58%, list=5%, signal=61%
KIM_MYC_AMPLIFICATION_TARGETS_UP	KIM_MYC_AMPLIFICATION_TARGETS_UP	180	0.435376	1.28311	0.0333333	0.38927	1	2948	tags=33%, list=11%, signal=37%
KIM_MYCN_AMPLIFICATION_TARGETS_UP	KIM_MYCN_AMPLIFICATION_TARGETS_UP	76	0.578476	1.58035	0	0.110304	1	4247	tags=45%, list=16%, signal=53%
KIM_RESPONSE_TO_TSA_AND_DECITABINE_UP	KIM_RESPONSE_TO_TSA_AND_DECITABINE_UP	95	0.605522	1.68688	0	0.046422	0.98	1615	tags=16%, list=6%, signal=17%
KIM_WT1_TARGETS_12HR_DN	KIM_WT1_TARGETS_12HR_DN	200	0.400513	1.1902	0.0344828	0.492371	1	3058	tags=31%, list=11%, signal=34%
KINSEY_TARGETS_OF_EWSR1_FLII_FUSION_DN	KINSEY_TARGETS_OF_EWSR1_FLII_FUSION_DN	302	0.4845	1.50595	0	0.16653	1	3236	tags=28%, list=12%, signal=31%
KINSEY_TARGETS_OF_EWSR1_FLII_FUSION_UP	KINSEY_TARGETS_OF_EWSR1_FLII_FUSION_UP	1191	0.320998	1.087	0	0.591142	1	3476	tags=28%, list=13%, signal=30%
KLEIN_PRIMARY_EFFUSION_LYMPHOMA_DN	KLEIN_PRIMARY_EFFUSION_LYMPHOMA_DN	52	0.743555	1.8742	0	0.00531735	0.11	3146	tags=40%, list=12%, signal=46%
KOBAYASHI_EGFR_SIGNALING_24HR_UP	KOBAYASHI_EGFR_SIGNALING_24HR_UP	80	0.559628	1.54238	0	0.141807	1	1532	tags=25%, list=6%, signal=26%
KOINUMA_TARGETS_OF_SMAD2_OR_SMAD3	KOINUMA_TARGETS_OF_SMAD2_OR_SMAD3	756	0.336653	1.10495	0	0.574188	1	3419	tags=26%, list=13%, signal=29%
KOKKINAKIS_METHIONINE_DEPRIVATION_48HR_UP	KOKKINAKIS_METHIONINE_DEPRIVATION_48HR_UP	124	0.436719	1.24274	0.0333333	0.437342	1	3146	tags=25%, list=12%, signal=28%
KOKKINAKIS_METHIONINE_DEPRIVATION_96HR_DN	KOKKINAKIS_METHIONINE_DEPRIVATION_96HR_DN	69	0.527864	1.41047	0	0.259447	1	3738	tags=42%, list=14%, signal=49%
KONDO_EZH2_TARGETS	KONDO_EZH2_TARGETS	186	0.48852	1.53878	0	0.143553	1	4475	tags=37%, list=17%, signal=44%
KONDO_PROSTATE_CANCER_WITH_H3K27ME3	KONDO_PROSTATE_CANCER_WITH_H3K27ME3	112	0.516913	1.45698	0	0.211417	1	2751	tags=13%, list=10%, signal=15%
KORKOLA_EMBRYONAL_CARCINOMA_UP	KORKOLA_EMBRYONAL_CARCINOMA_UP	38	0.616764	1.41047	0.025	0.259804	1	2516	tags=29%, list=9%, signal=32%
KOYAMA_SEMA3B_TARGETS_DN	KOYAMA_SEMA3B_TARGETS_DN	323	0.461433	1.38714	0	0.280138	1	3410	tags=31%, list=13%, signal=35%
KRASNOSELSKAYA_ILF3_TARGETS_UP	KRASNOSELSKAYA_ILF3_TARGETS_UP	26	0.849004	1.81327	0	0.00822724	0.24	1086	tags=35%, list=4%, signal=36%
KRIEG_KDM3A_TARGETS_NOT_HYPOXIA	KRIEG_KDM3A_TARGETS_NOT_HYPOXIA	177	0.587186	1.74067	0	0.029023	0.8	3482	tags=42%, list=13%, signal=48%
KRIGE_RESPONSE_TO_TOSEDOSTAT_24HR_DN	KRIGE_RESPONSE_TO_TOSEDOSTAT_24HR_DN	930	0.405013	1.34531	0	0.328802	1	2771	tags=27%, list=10%, signal=29%
KRIGE_RESPONSE_TO_TOSEDOSTAT_6HR_DN	KRIGE_RESPONSE_TO_TOSEDOSTAT_6HR_DN	841	0.416276	1.37174	0	0.299688	1	3181	tags=29%, list=12%, signal=32%
KUMAR_TARGETS_OF_MLL_AF9_FUSION	KUMAR_TARGETS_OF_MLL_AF9_FUSION	356	0.503062	1.51804	0	0.156441	1	2589	tags=24%, list=10%, signal=26%
KUUSELO_PANCREATIC_CANCER_19Q13_AMPLIFICATION	KUUSELO_PANCREATIC_CANCER_19Q13_AMPLIFICATION	21	-0.805627	-1.55613	0	0.748667	1	2898	tags=57%, list=11%, signal=64%
KYNG_DNA_DAMAGE_BY_UV	KYNG_DNA_DAMAGE_BY_UV	52	0.531749	1.34302	0.0294118	0.329059	1	3608	tags=31%, list=13%, signal=35%
KYNG_DNA_DAMAGE_DN	KYNG_DNA_DAMAGE_DN	169	0.473369	1.36587	0	0.306114	1	2582	tags=31%, list=10%, signal=34%
KYNG_DNA_DAMAGE_UP	KYNG_DNA_DAMAGE_UP	188	0.409551	1.2159	0.0434783	0.466852	1	2758	tags=20%, list=10%, signal=22%
KYNG_ENVIRONMENTAL_STRESS_RESPONSE_NOT_BY_4NQO_IN_WS	KYNG_ENVIRONMENTAL_STRESS_RESPONSE_NOT_BY_4NQO_IN_WS	35	0.53078	1.34619	0.027027	0.32851	1	1454	tags=31%, list=5%, signal=33%
LAIHO_COLORECTAL_CANCER_SERRATED_UP	LAIHO_COLORECTAL_CANCER_SERRATED_UP	106	0.677622	1.7904	0	0.0140617	0.41	2434	tags=46%, list=9%, signal=51%
LANDIS_ERBB2_BREAST_TUMORS_324_DN	LANDIS_ERBB2_BREAST_TUMORS_324_DN	138	0.462337	1.31286	0	0.363185	1	3794	tags=37%, list=14%, signal=43%
LANDIS_ERBB2_BREAST_TUMORS_324_UP	LANDIS_ERBB2_BREAST_TUMORS_324_UP	134	0.562899	1.53479	0	0.146355	1	2438	tags=34%, list=9%, signal=38%
LASTOWSKA_NEUROBLASTOMA_COPY_NUMBER_UP	LASTOWSKA_NEUROBLASTOMA_COPY_NUMBER_UP	167	0.428766	1.24146	0.05	0.439054	1	3323	tags=32%, list=12%, signal=36%
LE_EGR2_TARGETS_DN	LE_EGR2_TARGETS_DN	99	0.508808	1.43017	0	0.235756	1	3058	tags=30%, list=11%, signal=34%
LEE_AGING_MUSCLE_DN	LEE_AGING_MUSCLE_DN	37	0.61435	1.40551	0.0294118	0.265566	1	1811	tags=22%, list=7%, signal=23%
LEE_AGING_NEOCORTEX_UP	LEE_AGING_NEOCORTEX_UP	70	0.632681	1.65697	0	0.0609706	1	923	tags=27%, list=3%, signal=28%
LEE_BMP2_TARGETS_UP	LEE_BMP2_TARGETS_UP	683	0.537958	1.78844	0	0.0146941	0.45	3305	tags=27%, list=12%, signal=30%
LEE_CALORIE_RESTRICTION_MUSCLE_UP	LEE_CALORIE_RESTRICTION_MUSCLE_UP	36	0.710582	1.6054	0	0.0925789	1	1406	tags=28%, list=5%, signal=29%
LEE_LIVER_CANCER_DENA_DN	LEE_LIVER_CANCER_DENA_DN	59	0.654694	1.68013	0	0.049549	0.98	4677	tags=36%, list=17%, signal=43%
LEE_LIVER_CANCER_E2F1_UP	LEE_LIVER_CANCER_E2F1_UP	55	0.688606	1.68693	0	0.0467608	0.98	1195	tags=27%, list=4%, signal=28%
LEE_LIVER_CANCER_MYC_E2F1_UP	LEE_LIVER_CANCER_MYC_E2F1_UP	50	0.711917	1.77682	0	0.0170865	0.51	3625	tags=48%, list=13%, signal=55%
LEE_LIVER_CANCER_MYC_TGFA_DN	LEE_LIVER_CANCER_MYC_TGFA_DN	53	0.595248	1.62283	0	0.0802737	1	4564	tags=34%, list=17%, signal=41%
LEE_LIVER_CANCER_MYC_TGFA_UP	LEE_LIVER_CANCER_MYC_TGFA_UP	56	0.561874	1.42782	0	0.238109	1	3929	tags=45%, list=15%, signal=52%
LEE_LIVER_CANCER_SURVIVAL_UP	LEE_LIVER_CANCER_SURVIVAL_UP	146	0.455469	1.34049	0	0.330945	1	2912	tags=18%, list=11%, signal=21%
LEE_NEURAL_CREST_STEM_CELL_DN	LEE_NEURAL_CREST_STEM_CELL_DN	109	0.467765	1.30305	0.0277778	0.369669	1	2061	tags=17%, list=8%, signal=18%
LEE_NEURAL_CREST_STEM_CELL_UP	LEE_NEURAL_CREST_STEM_CELL_UP	131	0.466493	1.31558	0	0.360228	1	2587	tags=22%, list=10%, signal=24%
LEE_SP4_THYMOCYTE	LEE_SP4_THYMOCYTE	13	0.791531	1.42318	0.0227273	0.241452	1	1599	tags=31%, list=6%, signal=33%
LEE_TARGETS_OF_PTCH1_AND_SUFU_UP	LEE_TARGETS_OF_PTCH1_AND_SUFU_UP	52	0.554387	1.48777	0	0.185495	1	1962	tags=29%, list=7%, signal=31%
LEI_MYB_TARGETS	LEI_MYB_TARGETS	289	0.502479	1.52506	0	0.150498	1	2450	tags=28%, list=9%, signal=31%
LEIN_ASTROCYTE_MARKERS	LEIN_ASTROCYTE_MARKERS	37	0.708589	1.73307	0	0.0322885	0.85	791	tags=32%, list=3%, signal=33%
LEIN_CHOROID_PLEXUS_MARKERS	LEIN_CHOROID_PLEXUS_MARKERS	92	0.517436	1.39534	0	0.275729	1	2995	tags=22%, list=11%, signal=24%
LEIN_OLIGODENDROCYTE_MARKERS	LEIN_OLIGODENDROCYTE_MARKERS	72	0.581933	1.66963	0	0.0534851	0.99	2685	tags=33%, list=10%, signal=37%
LENAOUR_DENDRITIC_CELL_MATURATION_DN	LENAOUR_DENDRITIC_CELL_MATURATION_DN	118	0.485764	1.36453	0.0357143	0.308227	1	2353	tags=25%, list=9%, signal=27%
LENAOUR_DENDRITIC_CELL_MATURATION_UP	LENAOUR_DENDRITIC_CELL_MATURATION_UP	101	0.550228	1.52809	0	0.150237	1	1108	tags=19%, list=4%, signal=20%
LI_DCP2_BOUND_MRNA	LI_DCP2_BOUND_MRNA	85	0.642867	1.75701	0	0.0239431	0.66	3020	tags=53%, list=11%, signal=59%
LI_INDUCED_T_TO_NATURAL_KILLER_DN	LI_INDUCED_T_TO_NATURAL_KILLER_DN	128	0.432617	1.2213	0.0357143	0.459359	1	2814	tags=23%, list=10%, signal=25%
LI_INDUCED_T_TO_NATURAL_KILLER_UP	LI_INDUCED_T_TO_NATURAL_KILLER_UP	290	0.457194	1.37363	0	0.297269	1	2598	tags=21%, list=10%, signal=23%
LI_WILMS_TUMOR_VS_FETAL_KIDNEY_1_UP	LI_WILMS_TUMOR_VS_FETAL_KIDNEY_1_UP	173	0.551185	1.59059	0	0.101912	1	2665	tags=27%, list=10%, signal=30%
LIANG_HEMATOPOIESIS_STEM_CELL_NUMBER_LARGE_VS_TINY_UP	LIANG_HEMATOPOIESIS_STEM_CELL_NUMBER_LARGE_VS_TINY_UP	39	0.695313	1.60879	0.0285714	0.0887754	1	2076	tags=36%, list=8%, signal=39%
LIANG_SILENCED_BY_METHYLATION_2	LIANG_SILENCED_BY_METHYLATION_2	35	0.705566	1.51717	0	0.157116	1	2141	tags=34%, list=8%, signal=37%
LIANG_SILENCED_BY_METHYLATION_UP	LIANG_SILENCED_BY_METHYLATION_UP	23	0.771302	1.64855	0	0.0690547	1	411	tags=17%, list=2%, signal=18%
LIEN_BREAST_CARCINOMA_METAPLASTIC	LIEN_BREAST_CARCINOMA_METAPLASTIC	31	0.674774	1.49837	0.0243902	0.175986	1	2260	tags=35%, list=8%, signal=39%
LIEN_BREAST_CARCINOMA_METAPLASTIC_VS_DUCTAL_DN	LIEN_BREAST_CARCINOMA_METAPLASTIC_VS_DUCTAL_DN	80	0.543636	1.43847	0	0.228938	1	2852	tags=16%, list=11%, signal=18%
LIM_MAMMARY_LUMINAL_MATURE_DN	LIM_MAMMARY_LUMINAL_MATURE_DN	92	0.554285	1.45909	0	0.209637	1	2830	tags=35%, list=11%, signal=39%
LIM_MAMMARY_STEM_CELL_DN	LIM_MAMMARY_STEM_CELL_DN	379	0.469497	1.45502	0	0.214037	1	4519	tags=33%, list=17%, signal=39%
LIM_MAMMARY_STEM_CELL_UP	LIM_MAMMARY_STEM_CELL_UP	448	0.478328	1.60674	0	0.0917324	1	2318	tags=18%, list=9%, signal=19%
LINDGREN_BLADDER_CANCER_CLUSTER_1_DN	LINDGREN_BLADDER_CANCER_CLUSTER_1_DN	349	0.402552	1.30204	0	0.36908	1	3625	tags=30%, list=13%, signal=34%
LINDGREN_BLADDER_CANCER_CLUSTER_2B	LINDGREN_BLADDER_CANCER_CLUSTER_2B	349	0.53252	1.71453	0	0.037797	0.92	2821	tags=27%, list=10%, signal=29%
LINDGREN_BLADDER_CANCER_CLUSTER_3_UP	LINDGREN_BLADDER_CANCER_CLUSTER_3_UP	299	0.393037	1.22687	0	0.453318	1	3001	tags=31%, list=11%, signal=35%
LINDSTEDT_DENDRITIC_CELL_MATURATION_C	LINDSTEDT_DENDRITIC_CELL_MATURATION_C	58	0.619158	1.51837	0	0.156245	1	2940	tags=34%, list=11%, signal=39%
LINDVALL_IMMORTALIZED_BY_TERT_DN	LINDVALL_IMMORTALIZED_BY_TERT_DN	67	0.658942	1.67733	0	0.0510539	0.99	1425	tags=24%, list=5%, signal=25%
LINSLEY_MIR16_TARGETS	LINSLEY_MIR16_TARGETS	198	0.377509	1.20266	0.0357143	0.480919	1	2950	tags=26%, list=11%, signal=29%
LIU_COMMON_CANCER_GENES	LIU_COMMON_CANCER_GENES	54	0.549505	1.34936	0.0222222	0.324931	1	3287	tags=33%, list=12%, signal=38%
LIU_PROSTATE_CANCER_DN	LIU_PROSTATE_CANCER_DN	427	0.520033	1.63311	0	0.075645	1	2434	tags=22%, list=9%, signal=23%
LIU_SMARCA4_TARGETS	LIU_SMARCA4_TARGETS	43	0.77666	1.89861	0	0.00294454	0.05	1388	tags=23%, list=5%, signal=24%
LIU_VAV3_PROSTATE_CARCINOGENESIS_UP	LIU_VAV3_PROSTATE_CARCINOGENESIS_UP	76	0.676117	1.81942	0	0.00776736	0.23	1774	tags=26%, list=7%, signal=28%
LOCKWOOD_AMPLIFIED_IN_LUNG_CANCER	LOCKWOOD_AMPLIFIED_IN_LUNG_CANCER	199	0.431218	1.29807	0.0384615	0.372968	1	3089	tags=30%, list=11%, signal=33%
LOPEZ_MBD_TARGETS	LOPEZ_MBD_TARGETS	874	0.405575	1.34107	0	0.331074	1	3156	tags=30%, list=12%, signal=32%
LOPEZ_TRANSLATION_VIA_FN1_SIGNALING	LOPEZ_TRANSLATION_VIA_FN1_SIGNALING	33	0.639549	1.40882	0.0476191	0.260213	1	1618	tags=39%, list=6%, signal=42%
LU_AGING_BRAIN_UP	LU_AGING_BRAIN_UP	249	0.574898	1.74705	0	0.0261162	0.73	3053	tags=38%, list=11%, signal=42%
LU_EZH2_TARGETS_UP	LU_EZH2_TARGETS_UP	234	0.561396	1.64577	0	0.0697836	1	3404	tags=36%, list=13%, signal=41%
LUCAS_HNF4A_TARGETS_UP	LUCAS_HNF4A_TARGETS_UP	55	0.57949	1.44802	0.0487805	0.221439	1	4084	tags=35%, list=15%, signal=41%
LUI_THYROID_CANCER_CLUSTER_4	LUI_THYROID_CANCER_CLUSTER_4	11	0.803578	1.55411	0.0434783	0.132046	1	1237	tags=36%, list=5%, signal=38%
LY_AGING_MIDDLE_DN	LY_AGING_MIDDLE_DN	14	-0.830509	-1.58021	0.0151515	0.582836	1	1950	tags=57%, list=7%, signal=62%
MANALO_HYPOXIA_UP	MANALO_HYPOXIA_UP	192	0.391678	1.16208	0.0357143	0.517224	1	2531	tags=19%, list=9%, signal=21%
MANNE_COVID19_COMBINED_COHORT_VS_HEALTHY_DONOR_PLATELETS_DN	MANNE_COVID19_COMBINED_COHORT_VS_HEALTHY_DONOR_PLATELETS_DN	181	0.427714	1.28738	0.03125	0.38479	1	3868	tags=24%, list=14%, signal=28%
MANNE_COVID19_ICU_VS_HEALTHY_DONOR_PLATELETS_DN	MANNE_COVID19_ICU_VS_HEALTHY_DONOR_PLATELETS_DN	125	0.443198	1.26133	0	0.416987	1	3868	tags=26%, list=14%, signal=31%
MANNE_COVID19_NONICU_VS_HEALTHY_DONOR_PLATELETS_DN	MANNE_COVID19_NONICU_VS_HEALTHY_DONOR_PLATELETS_DN	172	0.420479	1.28825	0	0.383314	1	3782	tags=22%, list=14%, signal=25%
MANNE_COVID19_NONICU_VS_HEALTHY_DONOR_PLATELETS_UP	MANNE_COVID19_NONICU_VS_HEALTHY_DONOR_PLATELETS_UP	125	0.482485	1.37007	0.0333333	0.299924	1	2212	tags=27%, list=8%, signal=29%
MARIADASON_RESPONSE_TO_BUTYRATE_CURCUMIN_SULINDAC_TSA_1	MARIADASON_RESPONSE_TO_BUTYRATE_CURCUMIN_SULINDAC_TSA_1	5	0.916367	1.52722	0.0222222	0.149911	1	300	tags=40%, list=1%, signal=40%
MARKEY_RB1_ACUTE_LOF_DN	MARKEY_RB1_ACUTE_LOF_DN	220	0.629799	1.84745	0	0.00621359	0.16	1919	tags=25%, list=7%, signal=27%
MARKS_HDAC_TARGETS_UP	MARKS_HDAC_TARGETS_UP	19	0.691299	1.50887	0.027027	0.164295	1	1095	tags=21%, list=4%, signal=22%
MARSON_BOUND_BY_E2F4_UNSTIMULATED	MARSON_BOUND_BY_E2F4_UNSTIMULATED	637	0.353803	1.17176	0	0.50951	1	3996	tags=32%, list=15%, signal=37%
MARSON_BOUND_BY_FOXP3_UNSTIMULATED	MARSON_BOUND_BY_FOXP3_UNSTIMULATED	1106	0.340671	1.19694	0	0.485347	1	3124	tags=23%, list=12%, signal=25%
MARSON_FOXP3_TARGETS_UP	MARSON_FOXP3_TARGETS_UP	64	0.631398	1.60028	0	0.0947975	1	3091	tags=41%, list=11%, signal=46%
MARTENS_TRETINOIN_RESPONSE_DN	MARTENS_TRETINOIN_RESPONSE_DN	693	0.372652	1.23061	0	0.4505	1	2707	tags=27%, list=10%, signal=29%
MARTIN_VIRAL_GPCR_SIGNALING_DN	MARTIN_VIRAL_GPCR_SIGNALING_DN	45	0.557821	1.34391	0.05	0.329667	1	2040	tags=22%, list=8%, signal=24%
MARTINEZ_RB1_AND_TP53_TARGETS_DN	MARTINEZ_RB1_AND_TP53_TARGETS_DN	538	0.399916	1.30431	0	0.369065	1	3413	tags=31%, list=13%, signal=34%
MARTINEZ_RB1_AND_TP53_TARGETS_UP	MARTINEZ_RB1_AND_TP53_TARGETS_UP	556	0.437271	1.40362	0	0.267279	1	3275	tags=26%, list=12%, signal=29%
MARTINEZ_RB1_TARGETS_DN	MARTINEZ_RB1_TARGETS_DN	494	0.38494	1.21703	0	0.464726	1	2784	tags=25%, list=10%, signal=27%
MARTINEZ_RB1_TARGETS_UP	MARTINEZ_RB1_TARGETS_UP	625	0.43749	1.45236	0	0.216904	1	3527	tags=29%, list=13%, signal=33%
MARTINEZ_RESPONSE_TO_TRABECTEDIN_UP	MARTINEZ_RESPONSE_TO_TRABECTEDIN_UP	67	0.642153	1.68748	0	0.0466095	0.98	1812	tags=28%, list=7%, signal=30%
MARTINEZ_TP53_TARGETS_DN	MARTINEZ_TP53_TARGETS_DN	532	0.420476	1.37058	0	0.300132	1	2784	tags=26%, list=10%, signal=29%
MARTINEZ_TP53_TARGETS_UP	MARTINEZ_TP53_TARGETS_UP	567	0.407328	1.32621	0	0.346707	1	3288	tags=26%, list=12%, signal=29%
MARTORIATI_MDM4_TARGETS_FETAL_LIVER_DN	MARTORIATI_MDM4_TARGETS_FETAL_LIVER_DN	476	0.380956	1.2322	0	0.449097	1	2714	tags=26%, list=10%, signal=28%
MARTORIATI_MDM4_TARGETS_FETAL_LIVER_UP	MARTORIATI_MDM4_TARGETS_FETAL_LIVER_UP	215	0.47479	1.36391	0	0.309118	1	2235	tags=25%, list=8%, signal=27%
MASSARWEH_TAMOXIFEN_RESISTANCE_UP	MASSARWEH_TAMOXIFEN_RESISTANCE_UP	505	0.471696	1.54882	0	0.135189	1	3693	tags=29%, list=14%, signal=33%
MATSUDA_NATURAL_KILLER_DIFFERENTIATION	MATSUDA_NATURAL_KILLER_DIFFERENTIATION	446	0.428723	1.36286	0	0.309684	1	3401	tags=28%, list=13%, signal=31%
MATTIOLI_MGUS_VS_PCL	MATTIOLI_MGUS_VS_PCL	92	0.471565	1.32019	0.027027	0.354744	1	1832	tags=26%, list=7%, signal=28%
MCBRYAN_PUBERTAL_BREAST_3_4WK_DN	MCBRYAN_PUBERTAL_BREAST_3_4WK_DN	34	0.751347	1.75437	0	0.0241772	0.67	2806	tags=38%, list=10%, signal=43%
MCBRYAN_PUBERTAL_BREAST_3_4WK_UP	MCBRYAN_PUBERTAL_BREAST_3_4WK_UP	183	0.478751	1.39183	0	0.278422	1	3066	tags=23%, list=11%, signal=26%
MCBRYAN_PUBERTAL_BREAST_4_5WK_UP	MCBRYAN_PUBERTAL_BREAST_4_5WK_UP	236	0.583414	1.79567	0	0.0125454	0.38	3364	tags=30%, list=12%, signal=34%
MCBRYAN_PUBERTAL_BREAST_6_7WK_DN	MCBRYAN_PUBERTAL_BREAST_6_7WK_DN	73	0.499681	1.31714	0.0444444	0.359063	1	2205	tags=25%, list=8%, signal=27%
MCBRYAN_PUBERTAL_BREAST_6_7WK_UP	MCBRYAN_PUBERTAL_BREAST_6_7WK_UP	183	0.429376	1.2768	0	0.399623	1	3085	tags=31%, list=11%, signal=35%
MCBRYAN_PUBERTAL_TGFB1_TARGETS_DN	MCBRYAN_PUBERTAL_TGFB1_TARGETS_DN	59	0.502171	1.32232	0.025641	0.351676	1	4000	tags=37%, list=15%, signal=44%
MCBRYAN_PUBERTAL_TGFB1_TARGETS_UP	MCBRYAN_PUBERTAL_TGFB1_TARGETS_UP	162	0.540866	1.55952	0	0.125494	1	3085	tags=37%, list=11%, signal=42%
MCCLUNG_CREB1_TARGETS_UP	MCCLUNG_CREB1_TARGETS_UP	95	0.538361	1.4712	0	0.19784	1	2936	tags=32%, list=11%, signal=35%
MCGARVEY_SILENCED_BY_METHYLATION_IN_COLON_CANCER	MCGARVEY_SILENCED_BY_METHYLATION_IN_COLON_CANCER	33	0.661103	1.5391	0.0243902	0.144182	1	4000	tags=39%, list=15%, signal=46%
MCLACHLAN_DENTAL_CARIES_UP	MCLACHLAN_DENTAL_CARIES_UP	215	0.445746	1.30244	0	0.36959	1	2910	tags=20%, list=11%, signal=22%
MEBARKI_HCC_PROGENITOR_FZD8CRD_DN	MEBARKI_HCC_PROGENITOR_FZD8CRD_DN	333	0.428898	1.31665	0	0.359662	1	3878	tags=19%, list=14%, signal=22%
MEBARKI_HCC_PROGENITOR_WNT_UP_CTNNB1_DEPENDENT	MEBARKI_HCC_PROGENITOR_WNT_UP_CTNNB1_DEPENDENT	65	0.570706	1.57198	0	0.115395	1	1896	tags=20%, list=7%, signal=21%
MEBARKI_HCC_PROGENITOR_WNT_UP_CTNNB1_DEPENDENT_BLOCKED_BY_FZD8CRD	MEBARKI_HCC_PROGENITOR_WNT_UP_CTNNB1_DEPENDENT_BLOCKED_BY_FZD8CRD	36	0.621199	1.41117	0.0294118	0.259674	1	1823	tags=28%, list=7%, signal=30%
MEISSNER_BRAIN_HCP_WITH_H3_UNMETHYLATED	MEISSNER_BRAIN_HCP_WITH_H3_UNMETHYLATED	24	-0.73184	-1.5179	0	0.814006	1	2034	tags=13%, list=8%, signal=14%
MEISSNER_BRAIN_HCP_WITH_H3K4ME3_AND_H3K27ME3	MEISSNER_BRAIN_HCP_WITH_H3K4ME3_AND_H3K27ME3	978	0.38212	1.29829	0	0.372785	1	3158	tags=15%, list=12%, signal=17%
MIKKELSEN_ES_ICP_WITH_H3K4ME3	MIKKELSEN_ES_ICP_WITH_H3K4ME3	628	0.425544	1.39235	0	0.278385	1	4119	tags=25%, list=15%, signal=29%
MIKKELSEN_IPS_ICP_WITH_H3K4ME3_AND_H327ME3	MIKKELSEN_IPS_ICP_WITH_H3K4ME3_AND_H327ME3	99	0.478988	1.30823	0.025	0.368057	1	4469	tags=17%, list=17%, signal=21%
MIKKELSEN_IPS_WITH_HCP_H3K27ME3	MIKKELSEN_IPS_WITH_HCP_H3K27ME3	66	0.527297	1.33029	0.0444444	0.339707	1	3455	tags=18%, list=13%, signal=21%
MIKKELSEN_MCV6_LCP_WITH_H3K4ME3	MIKKELSEN_MCV6_LCP_WITH_H3K4ME3	140	0.490307	1.38862	0.0344828	0.278795	1	2976	tags=18%, list=11%, signal=20%
MIKKELSEN_MEF_LCP_WITH_H3K4ME3	MIKKELSEN_MEF_LCP_WITH_H3K4ME3	119	0.502593	1.40518	0	0.265915	1	3380	tags=28%, list=13%, signal=32%
MIKKELSEN_NPC_ICP_WITH_H3K4ME3	MIKKELSEN_NPC_ICP_WITH_H3K4ME3	420	0.443453	1.40062	0	0.268617	1	4114	tags=35%, list=15%, signal=41%
MIKKELSEN_PLURIPOTENT_STATE_DN	MIKKELSEN_PLURIPOTENT_STATE_DN	7	0.927364	1.53338	0	0.146557	1	156	tags=29%, list=1%, signal=29%
MILI_PSEUDOPODIA	MILI_PSEUDOPODIA	46	0.67256	1.59321	0	0.099705	1	3894	tags=65%, list=14%, signal=76%
MILI_PSEUDOPODIA_CHEMOTAXIS_DN	MILI_PSEUDOPODIA_CHEMOTAXIS_DN	412	0.385938	1.24221	0.0434783	0.437595	1	3091	tags=27%, list=11%, signal=30%
MILI_PSEUDOPODIA_CHEMOTAXIS_UP	MILI_PSEUDOPODIA_CHEMOTAXIS_UP	81	0.576922	1.45826	0	0.210497	1	3894	tags=53%, list=14%, signal=62%
MILI_PSEUDOPODIA_HAPTOTAXIS_DN	MILI_PSEUDOPODIA_HAPTOTAXIS_DN	648	0.375831	1.22851	0	0.451648	1	3463	tags=28%, list=13%, signal=31%
MILI_PSEUDOPODIA_HAPTOTAXIS_UP	MILI_PSEUDOPODIA_HAPTOTAXIS_UP	489	0.510784	1.68783	0	0.0468305	0.98	3206	tags=41%, list=12%, signal=46%
MILICIC_FAMILIAL_ADENOMATOUS_POLYPOSIS_DN	MILICIC_FAMILIAL_ADENOMATOUS_POLYPOSIS_DN	7	0.901548	1.51265	0.0222222	0.160095	1	2555	tags=57%, list=9%, signal=63%
MISSIAGLIA_REGULATED_BY_METHYLATION_UP	MISSIAGLIA_REGULATED_BY_METHYLATION_UP	104	0.645131	1.75417	0	0.0240882	0.67	1776	tags=27%, list=7%, signal=29%
MOHANKUMAR_HOXA1_TARGETS_DN	MOHANKUMAR_HOXA1_TARGETS_DN	137	0.530799	1.56319	0	0.121554	1	1609	tags=15%, list=6%, signal=16%
MONNIER_POSTRADIATION_TUMOR_ESCAPE_DN	MONNIER_POSTRADIATION_TUMOR_ESCAPE_DN	349	0.46108	1.44076	0	0.22836	1	3306	tags=35%, list=12%, signal=39%
MOOTHA_GLUCONEOGENESIS	MOOTHA_GLUCONEOGENESIS	28	0.692646	1.49016	0.0217391	0.18362	1	3141	tags=43%, list=12%, signal=48%
MOOTHA_HUMAN_MITODB_6_2002	MOOTHA_HUMAN_MITODB_6_2002	409	0.60577	1.97684	0	0	0	2545	tags=38%, list=9%, signal=41%
MOOTHA_MITOCHONDRIA	MOOTHA_MITOCHONDRIA	420	0.618076	1.97551	0	0	0	3223	tags=42%, list=12%, signal=47%
MOOTHA_PGC	MOOTHA_PGC	398	0.567254	1.8518	0	0.00635167	0.16	3234	tags=43%, list=12%, signal=48%
MOOTHA_TCA	MOOTHA_TCA	14	0.75146	1.42272	0.0444444	0.242125	1	2744	tags=64%, list=10%, signal=72%
MOOTHA_VOXPHOS	MOOTHA_VOXPHOS	83	0.842006	2.31097	0	0	0	1812	tags=61%, list=7%, signal=66%
MORI_EMU_MYC_LYMPHOMA_BY_ONSET_TIME_DN	MORI_EMU_MYC_LYMPHOMA_BY_ONSET_TIME_DN	16	0.813243	1.46066	0.030303	0.208573	1	3088	tags=44%, list=11%, signal=49%
MORI_LARGE_PRE_BII_LYMPHOCYTE_DN	MORI_LARGE_PRE_BII_LYMPHOCYTE_DN	53	0.515636	1.33071	0.05	0.340836	1	2910	tags=28%, list=11%, signal=32%
MORI_MATURE_B_LYMPHOCYTE_DN	MORI_MATURE_B_LYMPHOCYTE_DN	69	0.566024	1.46457	0.0357143	0.204832	1	2792	tags=42%, list=10%, signal=47%
MORI_PLASMA_CELL_UP	MORI_PLASMA_CELL_UP	47	0.650133	1.62918	0	0.0773499	1	2593	tags=51%, list=10%, signal=56%
MORI_PRE_BI_LYMPHOCYTE_DN	MORI_PRE_BI_LYMPHOCYTE_DN	72	0.544834	1.4476	0	0.222022	1	3224	tags=31%, list=12%, signal=35%
MOROSETTI_FACIOSCAPULOHUMERAL_MUSCULAR_DISTROPHY_DN	MOROSETTI_FACIOSCAPULOHUMERAL_MUSCULAR_DISTROPHY_DN	11	0.705045	1.34798	0.05	0.326612	1	2626	tags=27%, list=10%, signal=30%
MOROSETTI_FACIOSCAPULOHUMERAL_MUSCULAR_DISTROPHY_UP	MOROSETTI_FACIOSCAPULOHUMERAL_MUSCULAR_DISTROPHY_UP	16	0.767738	1.55164	0.0217391	0.132912	1	411	tags=25%, list=2%, signal=25%
MOSERLE_IFNA_RESPONSE	MOSERLE_IFNA_RESPONSE	24	0.849956	1.78059	0	0.0165927	0.48	2141	tags=54%, list=8%, signal=59%
MULLIGHAN_MLL_SIGNATURE_1_DN	MULLIGHAN_MLL_SIGNATURE_1_DN	208	0.407482	1.2151	0.0285714	0.468045	1	3684	tags=27%, list=14%, signal=32%
MULLIGHAN_MLL_SIGNATURE_1_UP	MULLIGHAN_MLL_SIGNATURE_1_UP	350	0.448747	1.43299	0	0.233666	1	3029	tags=26%, list=11%, signal=29%
MULLIGHAN_MLL_SIGNATURE_2_DN	MULLIGHAN_MLL_SIGNATURE_2_DN	245	0.404904	1.18562	0.0434783	0.49687	1	1919	tags=16%, list=7%, signal=17%
MULLIGHAN_NPM1_MUTATED_SIGNATURE_1_UP	MULLIGHAN_NPM1_MUTATED_SIGNATURE_1_UP	228	0.412598	1.27337	0	0.405294	1	3970	tags=32%, list=15%, signal=37%
MYLLYKANGAS_AMPLIFICATION_HOT_SPOT_7	MYLLYKANGAS_AMPLIFICATION_HOT_SPOT_7	6	0.861537	1.45792	0.0243902	0.21081	1	2761	tags=50%, list=10%, signal=56%
NABA_CORE_MATRISOME	NABA_CORE_MATRISOME	221	0.458081	1.3497	0.027027	0.324961	1	3097	tags=20%, list=12%, signal=23%
NABA_ECM_GLYCOPROTEINS	NABA_ECM_GLYCOPROTEINS	152	0.461399	1.32919	0	0.341998	1	3097	tags=22%, list=12%, signal=24%
NABA_ECM_REGULATORS	NABA_ECM_REGULATORS	168	0.564998	1.62081	0	0.0824152	1	2686	tags=17%, list=10%, signal=19%
NABA_MATRISOME	NABA_MATRISOME	736	0.475612	1.60464	0	0.091849	1	3097	tags=17%, list=12%, signal=19%
NABA_MATRISOME_ASSOCIATED	NABA_MATRISOME_ASSOCIATED	514	0.486018	1.5862	0	0.105011	1	2783	tags=14%, list=10%, signal=16%
NABA_SECRETED_FACTORS	NABA_SECRETED_FACTORS	230	0.471792	1.44534	0	0.224111	1	3796	tags=18%, list=14%, signal=21%
NADELLA_PRKAR1A_TARGETS_UP	NADELLA_PRKAR1A_TARGETS_UP	7	-0.950734	-1.45598	0	1	1	948	tags=43%, list=4%, signal=44%
NADERI_BREAST_CANCER_PROGNOSIS_DN	NADERI_BREAST_CANCER_PROGNOSIS_DN	14	0.741386	1.51542	0.0476191	0.158759	1	2493	tags=43%, list=9%, signal=47%
NADLER_OBESITY_DN	NADLER_OBESITY_DN	44	0.654141	1.57061	0	0.11688	1	1609	tags=25%, list=6%, signal=27%
NAKAJIMA_MAST_CELL	NAKAJIMA_MAST_CELL	37	0.734213	1.75854	0	0.0234584	0.65	1104	tags=30%, list=4%, signal=31%
NAKAMURA_ADIPOGENESIS_EARLY_DN	NAKAMURA_ADIPOGENESIS_EARLY_DN	32	0.678667	1.53777	0	0.143579	1	2882	tags=31%, list=11%, signal=35%
NAKAMURA_ADIPOGENESIS_LATE_DN	NAKAMURA_ADIPOGENESIS_LATE_DN	32	0.661898	1.45853	0	0.210127	1	2882	tags=31%, list=11%, signal=35%
NAKAMURA_METASTASIS	NAKAMURA_METASTASIS	44	0.563527	1.36057	0.05	0.313251	1	1709	tags=27%, list=6%, signal=29%
NAKAMURA_TUMOR_ZONE_PERIPHERAL_VS_CENTRAL_DN	NAKAMURA_TUMOR_ZONE_PERIPHERAL_VS_CENTRAL_DN	548	0.375592	1.21247	0.0434783	0.468946	1	3381	tags=27%, list=13%, signal=30%
NAKAMURA_TUMOR_ZONE_PERIPHERAL_VS_CENTRAL_UP	NAKAMURA_TUMOR_ZONE_PERIPHERAL_VS_CENTRAL_UP	257	0.488545	1.54085	0	0.142863	1	2938	tags=30%, list=11%, signal=34%
NAKAYAMA_FRA2_TARGETS	NAKAYAMA_FRA2_TARGETS	37	-0.676526	-1.54476	0	0.782869	1	3712	tags=46%, list=14%, signal=53%
NAKAYAMA_SOFT_TISSUE_TUMORS_PCA2_DN	NAKAYAMA_SOFT_TISSUE_TUMORS_PCA2_DN	61	0.640845	1.70263	0	0.0399531	0.96	2916	tags=23%, list=11%, signal=26%
NATSUME_RESPONSE_TO_INTERFERON_BETA_DN	NATSUME_RESPONSE_TO_INTERFERON_BETA_DN	45	0.639659	1.61319	0	0.0858098	1	1096	tags=36%, list=4%, signal=37%
NATSUME_RESPONSE_TO_INTERFERON_BETA_UP	NATSUME_RESPONSE_TO_INTERFERON_BETA_UP	64	0.604321	1.51879	0	0.156266	1	1700	tags=28%, list=6%, signal=30%
NELSON_RESPONSE_TO_ANDROGEN_UP	NELSON_RESPONSE_TO_ANDROGEN_UP	73	0.576678	1.53807	0	0.1439	1	2438	tags=32%, list=9%, signal=35%
NIKOLSKY_BREAST_CANCER_11Q12_Q14_AMPLICON	NIKOLSKY_BREAST_CANCER_11Q12_Q14_AMPLICON	129	-0.549358	-1.40559	0	1	1	6122	tags=42%, list=23%, signal=54%
NIKOLSKY_BREAST_CANCER_12Q24_AMPLICON	NIKOLSKY_BREAST_CANCER_12Q24_AMPLICON	13	-0.781102	-1.44492	0.0169492	1	1	4271	tags=77%, list=16%, signal=91%
NIKOLSKY_BREAST_CANCER_17Q21_Q25_AMPLICON	NIKOLSKY_BREAST_CANCER_17Q21_Q25_AMPLICON	274	0.50951	1.57563	0	0.112096	1	3903	tags=32%, list=14%, signal=37%
NIKOLSKY_BREAST_CANCER_5P15_AMPLICON	NIKOLSKY_BREAST_CANCER_5P15_AMPLICON	21	0.761224	1.47412	0.0243902	0.196134	1	2400	tags=33%, list=9%, signal=37%
NIKOLSKY_BREAST_CANCER_7P22_AMPLICON	NIKOLSKY_BREAST_CANCER_7P22_AMPLICON	34	-0.672363	-1.47719	0.0175439	1	1	1502	tags=29%, list=6%, signal=31%
NIKOLSKY_BREAST_CANCER_8P12_P11_AMPLICON	NIKOLSKY_BREAST_CANCER_8P12_P11_AMPLICON	47	0.629522	1.56444	0	0.12012	1	4127	tags=45%, list=15%, signal=53%
NIKOLSKY_BREAST_CANCER_8Q12_Q22_AMPLICON	NIKOLSKY_BREAST_CANCER_8Q12_Q22_AMPLICON	115	0.565755	1.60911	0	0.0889413	1	2980	tags=25%, list=11%, signal=28%
NIKOLSKY_BREAST_CANCER_8Q23_Q24_AMPLICON	NIKOLSKY_BREAST_CANCER_8Q23_Q24_AMPLICON	121	0.639423	1.73012	0	0.0327557	0.87	3094	tags=36%, list=11%, signal=41%
NOUSHMEHR_GBM_SILENCED_BY_METHYLATION	NOUSHMEHR_GBM_SILENCED_BY_METHYLATION	45	0.55634	1.38919	0	0.279522	1	5057	tags=49%, list=19%, signal=60%
NUTT_GBM_VS_AO_GLIOMA_UP	NUTT_GBM_VS_AO_GLIOMA_UP	43	0.662615	1.54459	0.05	0.140835	1	3250	tags=49%, list=12%, signal=55%
NUYTTEN_EZH2_TARGETS_UP	NUYTTEN_EZH2_TARGETS_UP	934	0.461944	1.50976	0	0.163181	1	3668	tags=30%, list=14%, signal=34%
NUYTTEN_NIPP1_TARGETS_UP	NUYTTEN_NIPP1_TARGETS_UP	642	0.489298	1.61933	0	0.0836074	1	3762	tags=34%, list=14%, signal=39%
ODONNELL_TFRC_TARGETS_UP	ODONNELL_TFRC_TARGETS_UP	286	0.400052	1.19492	0.0476191	0.487974	1	3467	tags=19%, list=13%, signal=22%
OHGUCHI_LIVER_HNF4A_TARGETS_UP	OHGUCHI_LIVER_HNF4A_TARGETS_UP	39	0.685426	1.71421	0	0.0377637	0.92	2625	tags=28%, list=10%, signal=31%
OISHI_CHOLANGIOMA_STEM_CELL_LIKE_DN	OISHI_CHOLANGIOMA_STEM_CELL_LIKE_DN	245	0.470142	1.42903	0	0.236193	1	3345	tags=25%, list=12%, signal=29%
OISHI_CHOLANGIOMA_STEM_CELL_LIKE_UP	OISHI_CHOLANGIOMA_STEM_CELL_LIKE_UP	302	0.495535	1.52188	0	0.152855	1	3876	tags=36%, list=14%, signal=41%
ONDER_CDH1_SIGNALING_VIA_CTNNB1	ONDER_CDH1_SIGNALING_VIA_CTNNB1	80	0.575752	1.48171	0	0.191545	1	3432	tags=38%, list=13%, signal=43%
ONDER_CDH1_TARGETS_2_DN	ONDER_CDH1_TARGETS_2_DN	394	0.404568	1.29909	0	0.372903	1	4100	tags=23%, list=15%, signal=26%
ONDER_CDH1_TARGETS_2_UP	ONDER_CDH1_TARGETS_2_UP	243	0.472497	1.48255	0	0.190482	1	2871	tags=27%, list=11%, signal=30%
ONDER_CDH1_TARGETS_3_DN	ONDER_CDH1_TARGETS_3_DN	40	0.636636	1.49487	0.027027	0.179282	1	498	tags=10%, list=2%, signal=10%
ONGUSAHA_TP53_TARGETS	ONGUSAHA_TP53_TARGETS	35	0.670752	1.477	0.0232558	0.194491	1	2917	tags=46%, list=11%, signal=51%
ONKEN_UVEAL_MELANOMA_DN	ONKEN_UVEAL_MELANOMA_DN	503	0.412737	1.35725	0	0.31831	1	3406	tags=32%, list=13%, signal=36%
ONKEN_UVEAL_MELANOMA_UP	ONKEN_UVEAL_MELANOMA_UP	736	0.460424	1.46998	0	0.197855	1	2663	tags=29%, list=10%, signal=31%
ONO_AML1_TARGETS_DN	ONO_AML1_TARGETS_DN	34	0.630726	1.49243	0	0.181777	1	1765	tags=24%, list=7%, signal=25%
OUELLET_CULTURED_OVARIAN_CANCER_INVASIVE_VS_LMP_UP	OUELLET_CULTURED_OVARIAN_CANCER_INVASIVE_VS_LMP_UP	62	0.581663	1.53266	0.030303	0.146729	1	2515	tags=37%, list=9%, signal=41%
OUELLET_OVARIAN_CANCER_INVASIVE_VS_LMP_UP	OUELLET_OVARIAN_CANCER_INVASIVE_VS_LMP_UP	111	0.557987	1.60083	0	0.0947673	1	1848	tags=35%, list=7%, signal=38%
PANGAS_TUMOR_SUPPRESSION_BY_SMAD1_AND_SMAD5_UP	PANGAS_TUMOR_SUPPRESSION_BY_SMAD1_AND_SMAD5_UP	122	0.509569	1.49947	0	0.174934	1	2704	tags=25%, list=10%, signal=28%
PAPASPYRIDONOS_UNSTABLE_ATEROSCLEROTIC_PLAQUE_UP	PAPASPYRIDONOS_UNSTABLE_ATEROSCLEROTIC_PLAQUE_UP	51	0.658425	1.62715	0	0.078147	1	2115	tags=33%, list=8%, signal=36%
PARENT_MTOR_SIGNALING_UP	PARENT_MTOR_SIGNALING_UP	516	0.401429	1.26488	0	0.412041	1	3900	tags=32%, list=14%, signal=36%
PARK_APL_PATHOGENESIS_UP	PARK_APL_PATHOGENESIS_UP	13	0.762816	1.42087	0.0425532	0.24498	1	2587	tags=38%, list=10%, signal=43%
PASINI_SUZ12_TARGETS_DN	PASINI_SUZ12_TARGETS_DN	296	0.464434	1.40921	0	0.25991	1	3172	tags=29%, list=12%, signal=33%
PASQUALUCCI_LYMPHOMA_BY_GC_STAGE_UP	PASQUALUCCI_LYMPHOMA_BY_GC_STAGE_UP	264	0.427554	1.35124	0	0.323329	1	3944	tags=36%, list=15%, signal=41%
PASTURAL_RIZ1_TARGETS_UP	PASTURAL_RIZ1_TARGETS_UP	7	0.834177	1.44836	0.0454545	0.221019	1	2457	tags=57%, list=9%, signal=63%
PATIL_LIVER_CANCER	PATIL_LIVER_CANCER	602	0.349907	1.09985	0	0.578362	1	3352	tags=27%, list=12%, signal=31%
PECE_MAMMARY_STEM_CELL_DN	PECE_MAMMARY_STEM_CELL_DN	130	0.502645	1.39325	0.0434783	0.277875	1	2263	tags=28%, list=8%, signal=31%
PECE_MAMMARY_STEM_CELL_UP	PECE_MAMMARY_STEM_CELL_UP	117	0.485482	1.31188	0.030303	0.365053	1	1373	tags=32%, list=5%, signal=34%
PEDERSEN_METASTASIS_BY_ERBB2_ISOFORM_4	PEDERSEN_METASTASIS_BY_ERBB2_ISOFORM_4	90	0.576013	1.60533	0	0.0923304	1	3308	tags=28%, list=12%, signal=32%
PEDRIOLI_MIR31_TARGETS_DN	PEDRIOLI_MIR31_TARGETS_DN	336	0.385522	1.22682	0	0.45314	1	3980	tags=26%, list=15%, signal=30%
PELLICCIOTTA_HDAC_IN_ANTIGEN_PRESENTATION_DN	PELLICCIOTTA_HDAC_IN_ANTIGEN_PRESENTATION_DN	44	0.754135	1.82691	0	0.00754799	0.21	1624	tags=48%, list=6%, signal=51%
PELLICCIOTTA_HDAC_IN_ANTIGEN_PRESENTATION_UP	PELLICCIOTTA_HDAC_IN_ANTIGEN_PRESENTATION_UP	61	0.7093	1.74444	0	0.0275665	0.74	1815	tags=51%, list=7%, signal=54%
PETRETTO_HEART_MASS_QTL_CIS_UP	PETRETTO_HEART_MASS_QTL_CIS_UP	29	0.680893	1.50531	0	0.166692	1	2994	tags=34%, list=11%, signal=39%
PETROVA_ENDOTHELIUM_LYMPHATIC_VS_BLOOD_DN	PETROVA_ENDOTHELIUM_LYMPHATIC_VS_BLOOD_DN	149	0.449209	1.32738	0.027027	0.345199	1	2629	tags=21%, list=10%, signal=24%
PHONG_TNF_RESPONSE_NOT_VIA_P38	PHONG_TNF_RESPONSE_NOT_VIA_P38	317	0.407743	1.24703	0.0416667	0.432919	1	3536	tags=29%, list=13%, signal=33%
PICCALUGA_ANGIOIMMUNOBLASTIC_LYMPHOMA_UP	PICCALUGA_ANGIOIMMUNOBLASTIC_LYMPHOMA_UP	187	0.593013	1.71284	0	0.037991	0.93	1978	tags=24%, list=7%, signal=26%
PID_E2F_PATHWAY	PID_E2F_PATHWAY	68	-0.558893	-1.34338	0.030303	1	1	4487	tags=41%, list=17%, signal=49%
PID_FOXM1_PATHWAY	PID_FOXM1_PATHWAY	38	-0.650768	-1.42403	0.0322581	1	1	3089	tags=47%, list=11%, signal=53%
PID_FRA_PATHWAY	PID_FRA_PATHWAY	33	-0.778171	-1.6231	0	0.541259	1	3419	tags=45%, list=13%, signal=52%
PID_IL23_PATHWAY	PID_IL23_PATHWAY	32	0.681752	1.47138	0.0238095	0.198567	1	1939	tags=19%, list=7%, signal=20%
PID_INTEGRIN2_PATHWAY	PID_INTEGRIN2_PATHWAY	21	0.743676	1.51153	0.0208333	0.161616	1	723	tags=14%, list=3%, signal=15%
PID_MAPK_TRK_PATHWAY	PID_MAPK_TRK_PATHWAY	32	-0.62065	-1.32256	0.046875	1	1	4110	tags=44%, list=15%, signal=52%
PID_PI3KCI_PATHWAY	PID_PI3KCI_PATHWAY	45	-0.616617	-1.45051	0	1	1	3934	tags=40%, list=15%, signal=47%
PID_RHODOPSIN_PATHWAY	PID_RHODOPSIN_PATHWAY	20	-0.727059	-1.43117	0.0338983	1	1	1152	tags=10%, list=4%, signal=10%
PILON_KLF1_TARGETS_UP	PILON_KLF1_TARGETS_UP	434	0.423883	1.37232	0	0.299034	1	3103	tags=25%, list=12%, signal=27%
PLASARI_NFIC_TARGETS_BASAL_UP	PLASARI_NFIC_TARGETS_BASAL_UP	24	0.670005	1.43593	0.0465116	0.2316	1	3997	tags=38%, list=15%, signal=44%
PLASARI_TGFB1_SIGNALING_VIA_NFIC_10HR_UP	PLASARI_TGFB1_SIGNALING_VIA_NFIC_10HR_UP	49	0.656964	1.63512	0	0.0747164	1	2157	tags=27%, list=8%, signal=29%
PLASARI_TGFB1_TARGETS_10HR_DN	PLASARI_TGFB1_TARGETS_10HR_DN	239	0.566236	1.72134	0	0.0360643	0.9	3271	tags=32%, list=12%, signal=36%
POOLA_INVASIVE_BREAST_CANCER_DN	POOLA_INVASIVE_BREAST_CANCER_DN	115	0.561619	1.54931	0	0.135387	1	2639	tags=20%, list=10%, signal=22%
PROVENZANI_METASTASIS_UP	PROVENZANI_METASTASIS_UP	183	0.471146	1.4082	0	0.261068	1	3625	tags=35%, list=13%, signal=40%
PUIFFE_INVASION_INHIBITED_BY_ASCITES_DN	PUIFFE_INVASION_INHIBITED_BY_ASCITES_DN	134	0.534776	1.47791	0	0.194405	1	3975	tags=46%, list=15%, signal=54%
PURBEY_TARGETS_OF_CTBP1_NOT_SATB1_DN	PURBEY_TARGETS_OF_CTBP1_NOT_SATB1_DN	342	0.417542	1.34653	0	0.328204	1	3144	tags=24%, list=12%, signal=27%
PYEON_CANCER_HEAD_AND_NECK_VS_CERVICAL_UP	PYEON_CANCER_HEAD_AND_NECK_VS_CERVICAL_UP	166	-0.451823	-1.22473	0.0491803	1	1	3293	tags=27%, list=12%, signal=31%
QI_PLASMACYTOMA_DN	QI_PLASMACYTOMA_DN	92	0.517397	1.39002	0.025	0.278898	1	1963	tags=26%, list=7%, signal=28%
QI_PLASMACYTOMA_UP	QI_PLASMACYTOMA_UP	245	0.483749	1.42714	0	0.238685	1	2108	tags=18%, list=8%, signal=19%
RADAEVA_RESPONSE_TO_IFNA1_UP	RADAEVA_RESPONSE_TO_IFNA1_UP	39	0.72674	1.75532	0	0.0242683	0.66	1700	tags=44%, list=6%, signal=46%
RAGHAVACHARI_PLATELET_SPECIFIC_GENES	RAGHAVACHARI_PLATELET_SPECIFIC_GENES	62	0.511398	1.22376	0.0384615	0.456973	1	2556	tags=29%, list=9%, signal=32%
RAO_BOUND_BY_SALL4_ISOFORM_A	RAO_BOUND_BY_SALL4_ISOFORM_A	145	0.427501	1.24783	0	0.432549	1	3600	tags=23%, list=13%, signal=26%
RASHI_RESPONSE_TO_IONIZING_RADIATION_2	RASHI_RESPONSE_TO_IONIZING_RADIATION_2	112	0.473076	1.32419	0.0357143	0.349966	1	2085	tags=26%, list=8%, signal=28%
RATTENBACHER_BOUND_BY_CELF1	RATTENBACHER_BOUND_BY_CELF1	344	0.373574	1.17358	0	0.509778	1	2943	tags=21%, list=11%, signal=23%
RAY_TUMORIGENESIS_BY_ERBB2_CDC25A_DN	RAY_TUMORIGENESIS_BY_ERBB2_CDC25A_DN	244	0.539902	1.62517	0	0.0786449	1	3073	tags=27%, list=11%, signal=30%
REACTOME_ABC_FAMILY_PROTEINS_MEDIATED_TRANSPORT	REACTOME_ABC_FAMILY_PROTEINS_MEDIATED_TRANSPORT	95	0.640942	1.70941	0	0.038109	0.96	1624	tags=33%, list=6%, signal=35%
REACTOME_ABC_TRANSPORTER_DISORDERS	REACTOME_ABC_TRANSPORTER_DISORDERS	72	0.648752	1.73807	0	0.0301958	0.83	2352	tags=42%, list=9%, signal=46%
REACTOME_ACTIVATED_NOTCH1_TRANSMITS_SIGNAL_TO_THE_NUCLEUS	REACTOME_ACTIVATED_NOTCH1_TRANSMITS_SIGNAL_TO_THE_NUCLEUS	30	-0.703617	-1.47756	0	1	1	4380	tags=53%, list=16%, signal=64%
REACTOME_ACTIVATION_OF_C3_AND_C5	REACTOME_ACTIVATION_OF_C3_AND_C5	5	0.921584	1.42579	0	0.239949	1	69	tags=20%, list=0%, signal=20%
REACTOME_ACTIVATION_OF_THE_PHOTOTRANSDUCTION_CASCADE	REACTOME_ACTIVATION_OF_THE_PHOTOTRANSDUCTION_CASCADE	10	-0.875043	-1.47645	0	1	1	1152	tags=20%, list=4%, signal=21%
REACTOME_ACTIVATION_OF_THE_TFAP2_AP_2_FAMILY_OF_TRANSCRIPTION_FACTORS	REACTOME_ACTIVATION_OF_THE_TFAP2_AP_2_FAMILY_OF_TRANSCRIPTION_FACTORS	9	-0.832587	-1.37155	0.0377359	1	1	2063	tags=44%, list=8%, signal=48%
REACTOME_ADAPTIVE_IMMUNE_SYSTEM	REACTOME_ADAPTIVE_IMMUNE_SYSTEM	651	0.399123	1.29685	0	0.373342	1	2869	tags=22%, list=11%, signal=24%
REACTOME_ADHERENS_JUNCTIONS_INTERACTIONS	REACTOME_ADHERENS_JUNCTIONS_INTERACTIONS	28	0.652793	1.4031	0.0217391	0.267337	1	4174	tags=39%, list=16%, signal=46%
REACTOME_AMINO_ACIDS_REGULATE_MTORC1	REACTOME_AMINO_ACIDS_REGULATE_MTORC1	51	0.62602	1.57056	0.0263158	0.116604	1	1933	tags=27%, list=7%, signal=30%
REACTOME_ANTIGEN_PROCESSING_CROSS_PRESENTATION	REACTOME_ANTIGEN_PROCESSING_CROSS_PRESENTATION	89	0.643798	1.6626	0	0.0573623	1	2352	tags=38%, list=9%, signal=42%
REACTOME_ANTIGEN_PROCESSING_UBIQUITINATION_PROTEASOME_DEGRADATION	REACTOME_ANTIGEN_PROCESSING_UBIQUITINATION_PROTEASOME_DEGRADATION	285	0.397386	1.20198	0	0.481326	1	2857	tags=24%, list=11%, signal=27%
REACTOME_APC_C_CDH1_MEDIATED_DEGRADATION_OF_CDC20_AND_OTHER_APC_C_CDH1_TARGETED_PROTEINS_IN_LATE_MITOSIS_EARLY_G1	REACTOME_APC_C_CDH1_MEDIATED_DEGRADATION_OF_CDC20_AND_OTHER_APC_C_CDH1_TARGETED_PROTEINS_IN_LATE_MITOSIS_EARLY_G1	71	0.573628	1.5104	0.0285714	0.162738	1	2375	tags=46%, list=9%, signal=51%
REACTOME_APC_C_MEDIATED_DEGRADATION_OF_CELL_CYCLE_PROTEINS	REACTOME_APC_C_MEDIATED_DEGRADATION_OF_CELL_CYCLE_PROTEINS	84	0.520196	1.37748	0.0357143	0.291955	1	2375	tags=39%, list=9%, signal=43%
REACTOME_ASPARAGINE_N_LINKED_GLYCOSYLATION	REACTOME_ASPARAGINE_N_LINKED_GLYCOSYLATION	281	0.413297	1.24938	0	0.431054	1	2833	tags=27%, list=11%, signal=30%
REACTOME_ASSEMBLY_OF_THE_PRE_REPLICATIVE_COMPLEX	REACTOME_ASSEMBLY_OF_THE_PRE_REPLICATIVE_COMPLEX	65	0.611259	1.48773	0	0.18522	1	2352	tags=42%, list=9%, signal=45%
REACTOME_ASYMMETRIC_LOCALIZATION_OF_PCP_PROTEINS	REACTOME_ASYMMETRIC_LOCALIZATION_OF_PCP_PROTEINS	61	0.623795	1.55139	0	0.132777	1	1624	tags=36%, list=6%, signal=38%
REACTOME_AUF1_HNRNP_D0_BINDS_AND_DESTABILIZES_MRNA	REACTOME_AUF1_HNRNP_D0_BINDS_AND_DESTABILIZES_MRNA	52	0.616496	1.54017	0	0.14369	1	805	tags=38%, list=3%, signal=40%
REACTOME_BETA_CATENIN_INDEPENDENT_WNT_SIGNALING	REACTOME_BETA_CATENIN_INDEPENDENT_WNT_SIGNALING	142	0.517762	1.50006	0	0.174209	1	2389	tags=29%, list=9%, signal=32%
REACTOME_BIOLOGICAL_OXIDATIONS	REACTOME_BIOLOGICAL_OXIDATIONS	133	0.466381	1.34979	0	0.325051	1	2900	tags=23%, list=11%, signal=26%
REACTOME_C_TYPE_LECTIN_RECEPTORS_CLRS_	REACTOME_C_TYPE_LECTIN_RECEPTORS_CLRS_	127	0.504466	1.43826	0	0.22865	1	2389	tags=25%, list=9%, signal=28%
REACTOME_CELL_CYCLE	REACTOME_CELL_CYCLE	602	0.361728	1.19051	0	0.49213	1	3040	tags=27%, list=11%, signal=30%
REACTOME_CELL_JUNCTION_ORGANIZATION	REACTOME_CELL_JUNCTION_ORGANIZATION	75	0.565368	1.56026	0	0.124914	1	4872	tags=40%, list=18%, signal=49%
REACTOME_CELLULAR_RESPONSE_TO_HYPOXIA	REACTOME_CELLULAR_RESPONSE_TO_HYPOXIA	69	0.598739	1.56501	0.0238095	0.120519	1	805	tags=29%, list=3%, signal=30%
REACTOME_CHROMOSOME_MAINTENANCE	REACTOME_CHROMOSOME_MAINTENANCE	88	0.482202	1.31339	0.0243902	0.362716	1	3325	tags=39%, list=12%, signal=44%
REACTOME_CIRCADIAN_CLOCK	REACTOME_CIRCADIAN_CLOCK	67	-0.539909	-1.34397	0.0153846	1	1	4038	tags=43%, list=15%, signal=51%
REACTOME_CLASS_A_1_RHODOPSIN_LIKE_RECEPTORS_	REACTOME_CLASS_A_1_RHODOPSIN_LIKE_RECEPTORS_	213	0.448626	1.3992	0	0.269902	1	3383	tags=12%, list=13%, signal=13%
REACTOME_CLASS_I_MHC_MEDIATED_ANTIGEN_PROCESSING_PRESENTATION	REACTOME_CLASS_I_MHC_MEDIATED_ANTIGEN_PROCESSING_PRESENTATION	339	0.435323	1.37031	0	0.300482	1	2375	tags=22%, list=9%, signal=24%
REACTOME_CLEC7A_DECTIN_1_SIGNALING	REACTOME_CLEC7A_DECTIN_1_SIGNALING	96	0.560571	1.54364	0	0.141327	1	2389	tags=31%, list=9%, signal=34%
REACTOME_COLLAGEN_BIOSYNTHESIS_AND_MODIFYING_ENZYMES	REACTOME_COLLAGEN_BIOSYNTHESIS_AND_MODIFYING_ENZYMES	64	0.534471	1.3501	0.0277778	0.324704	1	2882	tags=25%, list=11%, signal=28%
REACTOME_COPI_DEPENDENT_GOLGI_TO_ER_RETROGRADE_TRAFFIC	REACTOME_COPI_DEPENDENT_GOLGI_TO_ER_RETROGRADE_TRAFFIC	89	0.438702	1.2972	0.03125	0.373686	1	2992	tags=29%, list=11%, signal=33%
REACTOME_CRISTAE_FORMATION	REACTOME_CRISTAE_FORMATION	26	0.749575	1.65287	0.0434783	0.0644766	1	3113	tags=65%, list=12%, signal=74%
REACTOME_CROSS_PRESENTATION_OF_SOLUBLE_EXOGENOUS_ANTIGENS_ENDOSOMES_	REACTOME_CROSS_PRESENTATION_OF_SOLUBLE_EXOGENOUS_ANTIGENS_ENDOSOMES_	46	0.767597	1.8823	0	0.00454442	0.09	805	tags=41%, list=3%, signal=43%
REACTOME_CYCLIN_A_CDK2_ASSOCIATED_EVENTS_AT_S_PHASE_ENTRY	REACTOME_CYCLIN_A_CDK2_ASSOCIATED_EVENTS_AT_S_PHASE_ENTRY	82	0.513552	1.35641	0.05	0.318452	1	2352	tags=33%, list=9%, signal=36%
REACTOME_CYTOKINE_SIGNALING_IN_IMMUNE_SYSTEM	REACTOME_CYTOKINE_SIGNALING_IN_IMMUNE_SYSTEM	757	0.388225	1.27795	0	0.398918	1	2621	tags=19%, list=10%, signal=21%
REACTOME_DECTIN_1_MEDIATED_NONCANONICAL_NF_KB_SIGNALING	REACTOME_DECTIN_1_MEDIATED_NONCANONICAL_NF_KB_SIGNALING	58	0.614145	1.56547	0	0.120529	1	805	tags=33%, list=3%, signal=34%
REACTOME_DEFECTIVE_CFTR_CAUSES_CYSTIC_FIBROSIS	REACTOME_DEFECTIVE_CFTR_CAUSES_CYSTIC_FIBROSIS	58	0.659835	1.72471	0	0.0347859	0.9	2352	tags=52%, list=9%, signal=57%
REACTOME_DEGRADATION_OF_AXIN	REACTOME_DEGRADATION_OF_AXIN	52	0.638086	1.56667	0	0.11942	1	805	tags=37%, list=3%, signal=38%
REACTOME_DEGRADATION_OF_BETA_CATENIN_BY_THE_DESTRUCTION_COMPLEX	REACTOME_DEGRADATION_OF_BETA_CATENIN_BY_THE_DESTRUCTION_COMPLEX	80	0.587838	1.57744	0.0212766	0.111175	1	2352	tags=39%, list=9%, signal=42%
REACTOME_DEGRADATION_OF_DVL	REACTOME_DEGRADATION_OF_DVL	54	0.669985	1.58663	0	0.105105	1	805	tags=37%, list=3%, signal=38%
REACTOME_DEGRADATION_OF_GLI1_BY_THE_PROTEASOME	REACTOME_DEGRADATION_OF_GLI1_BY_THE_PROTEASOME	54	0.659212	1.66824	0	0.0542093	0.99	805	tags=37%, list=3%, signal=38%
REACTOME_DETOXIFICATION_OF_REACTIVE_OXYGEN_SPECIES	REACTOME_DETOXIFICATION_OF_REACTIVE_OXYGEN_SPECIES	33	0.700255	1.64781	0	0.0693309	1	2604	tags=48%, list=10%, signal=54%
REACTOME_DIGESTION	REACTOME_DIGESTION	10	0.794341	1.50039	0.0408163	0.173956	1	398	tags=10%, list=1%, signal=10%
REACTOME_DIGESTION_AND_ABSORPTION	REACTOME_DIGESTION_AND_ABSORPTION	14	0.773845	1.5569	0	0.12816	1	398	tags=7%, list=1%, signal=7%
REACTOME_DIGESTION_OF_DIETARY_LIPID	REACTOME_DIGESTION_OF_DIETARY_LIPID	2	0.984694	1.34413	0.0217391	0.329907	1	398	tags=50%, list=1%, signal=51%
REACTOME_DISEASE	REACTOME_DISEASE	1318	0.357529	1.22346	0	0.457365	1	2837	tags=22%, list=11%, signal=24%
REACTOME_DISEASES_OF_SIGNAL_TRANSDUCTION_BY_GROWTH_FACTOR_RECEPTORS_AND_SECOND_MESSENGERS	REACTOME_DISEASES_OF_SIGNAL_TRANSDUCTION_BY_GROWTH_FACTOR_RECEPTORS_AND_SECOND_MESSENGERS	369	0.418173	1.31532	0	0.360517	1	2758	tags=25%, list=10%, signal=27%
REACTOME_DISORDERS_OF_TRANSMEMBRANE_TRANSPORTERS	REACTOME_DISORDERS_OF_TRANSMEMBRANE_TRANSPORTERS	154	0.558585	1.68509	0	0.0475655	0.98	2352	tags=26%, list=9%, signal=28%
REACTOME_DNA_REPLICATION	REACTOME_DNA_REPLICATION	123	0.514752	1.41421	0	0.255837	1	2375	tags=35%, list=9%, signal=38%
REACTOME_DNA_REPLICATION_PRE_INITIATION	REACTOME_DNA_REPLICATION_PRE_INITIATION	81	0.58053	1.52371	0	0.151514	1	2352	tags=38%, list=9%, signal=42%
REACTOME_DOWNREGULATION_OF_TGF_BETA_RECEPTOR_SIGNALING	REACTOME_DOWNREGULATION_OF_TGF_BETA_RECEPTOR_SIGNALING	25	-0.72209	-1.52605	0.015873	0.829349	1	3949	tags=44%, list=15%, signal=52%
REACTOME_DOWNSTREAM_SIGNALING_EVENTS_OF_B_CELL_RECEPTOR_BCR_	REACTOME_DOWNSTREAM_SIGNALING_EVENTS_OF_B_CELL_RECEPTOR_BCR_	77	0.604486	1.6263	0	0.0786173	1	805	tags=29%, list=3%, signal=29%
REACTOME_EPH_EPHRIN_SIGNALING	REACTOME_EPH_EPHRIN_SIGNALING	89	0.467586	1.24576	0.0344828	0.434778	1	2859	tags=33%, list=11%, signal=36%
REACTOME_ER_TO_GOLGI_ANTEROGRADE_TRANSPORT	REACTOME_ER_TO_GOLGI_ANTEROGRADE_TRANSPORT	140	0.456484	1.27778	0.03125	0.398634	1	2819	tags=30%, list=10%, signal=33%
REACTOME_ESTROGEN_BIOSYNTHESIS	REACTOME_ESTROGEN_BIOSYNTHESIS	5	-0.985467	-1.49619	0	0.970923	1	28	tags=20%, list=0%, signal=20%
REACTOME_EUKARYOTIC_TRANSLATION_ELONGATION	REACTOME_EUKARYOTIC_TRANSLATION_ELONGATION	89	-0.672067	-1.67544	0	0.609965	0.89	1647	tags=53%, list=6%, signal=56%
REACTOME_EUKARYOTIC_TRANSLATION_INITIATION	REACTOME_EUKARYOTIC_TRANSLATION_INITIATION	115	-0.601631	-1.53078	0	0.815207	1	1830	tags=47%, list=7%, signal=50%
REACTOME_EXTRACELLULAR_MATRIX_ORGANIZATION	REACTOME_EXTRACELLULAR_MATRIX_ORGANIZATION	277	0.455053	1.34148	0	0.330492	1	2756	tags=19%, list=10%, signal=21%
REACTOME_EXTRINSIC_PATHWAY_OF_FIBRIN_CLOT_FORMATION	REACTOME_EXTRINSIC_PATHWAY_OF_FIBRIN_CLOT_FORMATION	4	0.959043	1.42342	0.0232558	0.241435	1	188	tags=25%, list=1%, signal=25%
REACTOME_FATTY_ACIDS	REACTOME_FATTY_ACIDS	6	0.873807	1.44466	0.0434783	0.223665	1	694	tags=17%, list=3%, signal=17%
REACTOME_FC_EPSILON_RECEPTOR_FCERI_SIGNALING	REACTOME_FC_EPSILON_RECEPTOR_FCERI_SIGNALING	125	0.498737	1.37574	0.0294118	0.294461	1	2389	tags=28%, list=9%, signal=31%
REACTOME_FCERI_MEDIATED_NF_KB_ACTIVATION	REACTOME_FCERI_MEDIATED_NF_KB_ACTIVATION	76	0.59456	1.59522	0	0.0971949	1	805	tags=26%, list=3%, signal=27%
REACTOME_FERTILIZATION	REACTOME_FERTILIZATION	14	0.689416	1.3362	0.0222222	0.334242	1	312	tags=7%, list=1%, signal=7%
REACTOME_FGFR2_MUTANT_RECEPTOR_ACTIVATION	REACTOME_FGFR2_MUTANT_RECEPTOR_ACTIVATION	27	0.640286	1.54492	0.0322581	0.140613	1	2758	tags=41%, list=10%, signal=45%
REACTOME_FLT3_SIGNALING	REACTOME_FLT3_SIGNALING	275	0.422425	1.32224	0	0.351274	1	2352	tags=20%, list=9%, signal=22%
REACTOME_FORMATION_OF_ATP_BY_CHEMIOSMOTIC_COUPLING	REACTOME_FORMATION_OF_ATP_BY_CHEMIOSMOTIC_COUPLING	15	0.870999	1.628	0	0.0783325	1	1251	tags=67%, list=5%, signal=70%
REACTOME_FORMATION_OF_FIBRIN_CLOT_CLOTTING_CASCADE_	REACTOME_FORMATION_OF_FIBRIN_CLOT_CLOTTING_CASCADE_	27	0.695313	1.46901	0	0.19862	1	1086	tags=11%, list=4%, signal=12%
REACTOME_G_ALPHA_I_SIGNALLING_EVENTS	REACTOME_G_ALPHA_I_SIGNALLING_EVENTS	301	0.416156	1.28185	0.05	0.391395	1	3208	tags=18%, list=12%, signal=20%
REACTOME_G1_S_DNA_DAMAGE_CHECKPOINTS	REACTOME_G1_S_DNA_DAMAGE_CHECKPOINTS	64	0.600493	1.48511	0.025641	0.188626	1	1759	tags=39%, list=7%, signal=42%
REACTOME_G2_M_CHECKPOINTS	REACTOME_G2_M_CHECKPOINTS	129	0.493418	1.36142	0.0294118	0.312448	1	3138	tags=35%, list=12%, signal=39%
REACTOME_GLUCURONIDATION	REACTOME_GLUCURONIDATION	5	0.928109	1.47791	0.02	0.194752	1	1478	tags=40%, list=5%, signal=42%
REACTOME_GPCR_LIGAND_BINDING	REACTOME_GPCR_LIGAND_BINDING	305	0.418462	1.24315	0.0476191	0.437538	1	2555	tags=9%, list=9%, signal=10%
REACTOME_HEDGEHOG_LIGAND_BIOGENESIS	REACTOME_HEDGEHOG_LIGAND_BIOGENESIS	61	0.650053	1.67223	0	0.0524333	0.99	2352	tags=48%, list=9%, signal=52%
REACTOME_HEDGEHOG_OFF_STATE	REACTOME_HEDGEHOG_OFF_STATE	105	0.563594	1.44502	0	0.223651	1	805	tags=22%, list=3%, signal=22%
REACTOME_HEDGEHOG_ON_STATE	REACTOME_HEDGEHOG_ON_STATE	81	0.602977	1.61798	0	0.0836227	1	2352	tags=36%, list=9%, signal=39%
REACTOME_HEME_DEGRADATION	REACTOME_HEME_DEGRADATION	11	-0.782193	-1.36839	0.0357143	1	1	1215	tags=18%, list=5%, signal=19%
REACTOME_HEMOSTASIS	REACTOME_HEMOSTASIS	509	0.440585	1.39775	0	0.272109	1	3122	tags=24%, list=12%, signal=27%
REACTOME_HIV_INFECTION	REACTOME_HIV_INFECTION	213	0.484598	1.44657	0	0.222993	1	2395	tags=31%, list=9%, signal=34%
REACTOME_HOST_INTERACTIONS_OF_HIV_FACTORS	REACTOME_HOST_INTERACTIONS_OF_HIV_FACTORS	119	0.517498	1.47969	0	0.193908	1	2352	tags=32%, list=9%, signal=35%
REACTOME_HUR_ELAVL1_BINDS_AND_STABILIZES_MRNA	REACTOME_HUR_ELAVL1_BINDS_AND_STABILIZES_MRNA	6	-0.888418	-1.30731	0.0384615	1	1	1674	tags=67%, list=6%, signal=71%
REACTOME_HYALURONAN_UPTAKE_AND_DEGRADATION	REACTOME_HYALURONAN_UPTAKE_AND_DEGRADATION	10	0.847918	1.39406	0.0238095	0.277475	1	2998	tags=60%, list=11%, signal=67%
REACTOME_INCRETIN_SYNTHESIS_SECRETION_AND_INACTIVATION	REACTOME_INCRETIN_SYNTHESIS_SECRETION_AND_INACTIVATION	14	0.834627	1.64387	0.0243902	0.0710669	1	351	tags=21%, list=1%, signal=22%
REACTOME_INFECTIOUS_DISEASE	REACTOME_INFECTIOUS_DISEASE	675	0.38403	1.22665	0	0.453333	1	2395	tags=24%, list=9%, signal=26%
REACTOME_INFLUENZA_INFECTION	REACTOME_INFLUENZA_INFECTION	149	-0.569126	-1.53107	0	0.856949	1	1647	tags=40%, list=6%, signal=43%
REACTOME_INNATE_IMMUNE_SYSTEM	REACTOME_INNATE_IMMUNE_SYSTEM	867	0.498056	1.59229	0	0.100616	1	2478	tags=22%, list=9%, signal=23%
REACTOME_INSULIN_RECEPTOR_RECYCLING	REACTOME_INSULIN_RECEPTOR_RECYCLING	24	0.790419	1.75201	0	0.0248242	0.7	1206	tags=33%, list=4%, signal=35%
REACTOME_INTERFERON_ALPHA_BETA_SIGNALING	REACTOME_INTERFERON_ALPHA_BETA_SIGNALING	46	0.658535	1.55211	0	0.132449	1	2378	tags=54%, list=9%, signal=60%
REACTOME_INTERFERON_SIGNALING	REACTOME_INTERFERON_SIGNALING	160	0.48378	1.41066	0	0.259719	1	2378	tags=30%, list=9%, signal=33%
REACTOME_INTERLEUKIN_1_FAMILY_SIGNALING	REACTOME_INTERLEUKIN_1_FAMILY_SIGNALING	127	0.560665	1.67555	0	0.0508255	0.99	2352	tags=28%, list=9%, signal=30%
REACTOME_INTERLEUKIN_1_SIGNALING	REACTOME_INTERLEUKIN_1_SIGNALING	96	0.59375	1.66082	0	0.0594624	1	805	tags=24%, list=3%, signal=25%
REACTOME_INTERLEUKIN_20_FAMILY_SIGNALING	REACTOME_INTERLEUKIN_20_FAMILY_SIGNALING	15	0.807451	1.63147	0.0243902	0.0752261	1	1939	tags=40%, list=7%, signal=43%
REACTOME_INTERLEUKIN_27_SIGNALING	REACTOME_INTERLEUKIN_27_SIGNALING	9	0.863146	1.35969	0.0416667	0.314667	1	1939	tags=33%, list=7%, signal=36%
REACTOME_INTERLEUKIN_35_SIGNALLING	REACTOME_INTERLEUKIN_35_SIGNALLING	11	0.840138	1.52236	0.0238095	0.152775	1	1939	tags=27%, list=7%, signal=29%
REACTOME_INTERLEUKIN_6_SIGNALING	REACTOME_INTERLEUKIN_6_SIGNALING	10	0.892609	1.51288	0	0.160034	1	1939	tags=40%, list=7%, signal=43%
REACTOME_LEISHMANIA_INFECTION	REACTOME_LEISHMANIA_INFECTION	207	0.401028	1.17845	0.0357143	0.503037	1	2478	tags=16%, list=9%, signal=18%
REACTOME_MAPK_FAMILY_SIGNALING_CASCADES	REACTOME_MAPK_FAMILY_SIGNALING_CASCADES	305	0.394271	1.20255	0	0.480594	1	2841	tags=22%, list=11%, signal=24%
REACTOME_MAPK6_MAPK4_SIGNALING	REACTOME_MAPK6_MAPK4_SIGNALING	85	0.517389	1.3957	0	0.275195	1	1624	tags=29%, list=6%, signal=31%
REACTOME_MEMBRANE_TRAFFICKING	REACTOME_MEMBRANE_TRAFFICKING	581	0.35109	1.14142	0	0.536865	1	3085	tags=27%, list=11%, signal=29%
REACTOME_METABOLISM_OF_VITAMINS_AND_COFACTORS	REACTOME_METABOLISM_OF_VITAMINS_AND_COFACTORS	161	0.410947	1.19982	0.0333333	0.484499	1	4295	tags=30%, list=16%, signal=35%
REACTOME_MITOCHONDRIAL_FATTY_ACID_BETA_OXIDATION	REACTOME_MITOCHONDRIAL_FATTY_ACID_BETA_OXIDATION	33	0.597721	1.41043	0.0434783	0.25923	1	3722	tags=48%, list=14%, signal=56%
REACTOME_MITOCHONDRIAL_PROTEIN_IMPORT	REACTOME_MITOCHONDRIAL_PROTEIN_IMPORT	62	0.596928	1.57199	0.0344828	0.115785	1	2883	tags=44%, list=11%, signal=49%
REACTOME_MITOCHONDRIAL_TRANSLATION	REACTOME_MITOCHONDRIAL_TRANSLATION	92	0.716399	1.92744	0	0.00128404	0.02	2348	tags=51%, list=9%, signal=56%
REACTOME_MUSCLE_CONTRACTION	REACTOME_MUSCLE_CONTRACTION	171	0.451939	1.29237	0.030303	0.378725	1	3437	tags=22%, list=13%, signal=25%
REACTOME_NEDDYLATION	REACTOME_NEDDYLATION	217	0.465498	1.31999	0.0344828	0.354854	1	2909	tags=28%, list=11%, signal=31%
REACTOME_NEGATIVE_REGULATION_OF_NOTCH4_SIGNALING	REACTOME_NEGATIVE_REGULATION_OF_NOTCH4_SIGNALING	51	0.668163	1.69683	0	0.0427994	0.96	805	tags=39%, list=3%, signal=40%
REACTOME_NEUTROPHIL_DEGRANULATION	REACTOME_NEUTROPHIL_DEGRANULATION	420	0.457232	1.39475	0	0.276277	1	2451	tags=22%, list=9%, signal=24%
REACTOME_NONSENSE_MEDIATED_DECAY_NMD_	REACTOME_NONSENSE_MEDIATED_DECAY_NMD_	111	-0.636943	-1.59881	0	0.492096	1	1830	tags=48%, list=7%, signal=51%
REACTOME_NOTCH3_ACTIVATION_AND_TRANSMISSION_OF_SIGNAL_TO_THE_NUCLEUS	REACTOME_NOTCH3_ACTIVATION_AND_TRANSMISSION_OF_SIGNAL_TO_THE_NUCLEUS	24	-0.668818	-1.39969	0.0491803	1	1	3949	tags=42%, list=15%, signal=49%
REACTOME_NOTCH3_INTRACELLULAR_DOMAIN_REGULATES_TRANSCRIPTION	REACTOME_NOTCH3_INTRACELLULAR_DOMAIN_REGULATES_TRANSCRIPTION	24	0.750346	1.54309	0	0.141441	1	333	tags=25%, list=1%, signal=25%
REACTOME_NOTCH4_INTRACELLULAR_DOMAIN_REGULATES_TRANSCRIPTION	REACTOME_NOTCH4_INTRACELLULAR_DOMAIN_REGULATES_TRANSCRIPTION	19	0.67344	1.39064	0	0.279342	1	333	tags=21%, list=1%, signal=21%
REACTOME_NUCLEAR_SIGNALING_BY_ERBB4	REACTOME_NUCLEAR_SIGNALING_BY_ERBB4	31	0.708515	1.57974	0	0.110602	1	3053	tags=35%, list=11%, signal=40%
REACTOME_ORC1_REMOVAL_FROM_CHROMATIN	REACTOME_ORC1_REMOVAL_FROM_CHROMATIN	67	0.601106	1.52488	0	0.150544	1	2352	tags=42%, list=9%, signal=46%
REACTOME_ORGANELLE_BIOGENESIS_AND_MAINTENANCE	REACTOME_ORGANELLE_BIOGENESIS_AND_MAINTENANCE	279	0.409526	1.24392	0	0.43639	1	3907	tags=35%, list=15%, signal=40%
REACTOME_PCP_CE_PATHWAY	REACTOME_PCP_CE_PATHWAY	88	0.566671	1.4973	0	0.176285	1	1624	tags=31%, list=6%, signal=33%
REACTOME_PEPTIDE_LIGAND_BINDING_RECEPTORS	REACTOME_PEPTIDE_LIGAND_BINDING_RECEPTORS	123	0.47931	1.34605	0	0.328519	1	2555	tags=11%, list=9%, signal=13%
REACTOME_PLATELET_ACTIVATION_SIGNALING_AND_AGGREGATION	REACTOME_PLATELET_ACTIVATION_SIGNALING_AND_AGGREGATION	232	0.472194	1.47084	0	0.197548	1	2353	tags=22%, list=9%, signal=24%
REACTOME_POST_TRANSLATIONAL_PROTEIN_MODIFICATION	REACTOME_POST_TRANSLATIONAL_PROTEIN_MODIFICATION	1231	0.382854	1.31422	0	0.362243	1	3318	tags=25%, list=12%, signal=28%
REACTOME_PROGRAMMED_CELL_DEATH	REACTOME_PROGRAMMED_CELL_DEATH	167	0.504006	1.51505	0	0.158583	1	2006	tags=28%, list=7%, signal=30%
REACTOME_PROTEIN_FOLDING	REACTOME_PROTEIN_FOLDING	96	0.54633	1.49702	0	0.17589	1	2857	tags=32%, list=11%, signal=36%
REACTOME_PTK6_REGULATES_RTKS_AND_THEIR_EFFECTORS_AKT1_AND_DOK1	REACTOME_PTK6_REGULATES_RTKS_AND_THEIR_EFFECTORS_AKT1_AND_DOK1	8	-0.819033	-1.40154	0.016129	1	1	1168	tags=38%, list=4%, signal=39%
REACTOME_REGULATION_OF_IFNA_SIGNALING	REACTOME_REGULATION_OF_IFNA_SIGNALING	12	0.885402	1.60326	0.0243902	0.0923814	1	2378	tags=75%, list=9%, signal=82%
REACTOME_REGULATION_OF_IFNG_SIGNALING	REACTOME_REGULATION_OF_IFNG_SIGNALING	13	0.808419	1.63417	0.025641	0.0750301	1	2232	tags=54%, list=8%, signal=59%
REACTOME_REGULATION_OF_INSULIN_LIKE_GROWTH_FACTOR_IGF_TRANSPORT_AND_UPTAKE_BY_INSULIN_LIKE_GROWTH_FACTOR_BINDING_PROTEINS_IGFBPS_	REACTOME_REGULATION_OF_INSULIN_LIKE_GROWTH_FACTOR_IGF_TRANSPORT_AND_UPTAKE_BY_INSULIN_LIKE_GROWTH_FACTOR_BINDING_PROTEINS_IGFBPS_	97	0.579166	1.54857	0	0.135287	1	1485	tags=20%, list=6%, signal=21%
REACTOME_REGULATION_OF_MRNA_STABILITY_BY_PROTEINS_THAT_BIND_AU_RICH_ELEMENTS	REACTOME_REGULATION_OF_MRNA_STABILITY_BY_PROTEINS_THAT_BIND_AU_RICH_ELEMENTS	82	0.517607	1.35804	0	0.317218	1	805	tags=27%, list=3%, signal=28%
REACTOME_REGULATION_OF_PTEN_STABILITY_AND_ACTIVITY	REACTOME_REGULATION_OF_PTEN_STABILITY_AND_ACTIVITY	66	0.576057	1.40493	0.0277778	0.266127	1	805	tags=30%, list=3%, signal=31%
REACTOME_REGULATION_OF_RAS_BY_GAPS	REACTOME_REGULATION_OF_RAS_BY_GAPS	65	0.622278	1.60561	0	0.0926116	1	2352	tags=45%, list=9%, signal=49%
REACTOME_REGULATION_OF_RUNX2_EXPRESSION_AND_ACTIVITY	REACTOME_REGULATION_OF_RUNX2_EXPRESSION_AND_ACTIVITY	69	0.660444	1.68656	0	0.0462095	0.98	2396	tags=43%, list=9%, signal=48%
REACTOME_REGULATION_OF_RUNX3_EXPRESSION_AND_ACTIVITY	REACTOME_REGULATION_OF_RUNX3_EXPRESSION_AND_ACTIVITY	53	0.610649	1.4392	0	0.22801	1	1025	tags=38%, list=4%, signal=39%
REACTOME_REGULATION_OF_TLR_BY_ENDOGENOUS_LIGAND	REACTOME_REGULATION_OF_TLR_BY_ENDOGENOUS_LIGAND	13	0.796637	1.5072	0.0243902	0.165251	1	2006	tags=31%, list=7%, signal=33%
REACTOME_RESPIRATORY_ELECTRON_TRANSPORT	REACTOME_RESPIRATORY_ELECTRON_TRANSPORT	98	0.858875	2.39999	0	0	0	1881	tags=64%, list=7%, signal=69%
REACTOME_RESPIRATORY_ELECTRON_TRANSPORT_ATP_SYNTHESIS_BY_CHEMIOSMOTIC_COUPLING_AND_HEAT_PRODUCTION_BY_UNCOUPLING_PROTEINS_	REACTOME_RESPIRATORY_ELECTRON_TRANSPORT_ATP_SYNTHESIS_BY_CHEMIOSMOTIC_COUPLING_AND_HEAT_PRODUCTION_BY_UNCOUPLING_PROTEINS_	119	0.853645	2.41815	0	0	0	1881	tags=62%, list=7%, signal=67%
REACTOME_RESPONSE_OF_EIF2AK4_GCN2_TO_AMINO_ACID_DEFICIENCY	REACTOME_RESPONSE_OF_EIF2AK4_GCN2_TO_AMINO_ACID_DEFICIENCY	96	-0.649142	-1.62336	0	0.646048	1	1845	tags=52%, list=7%, signal=56%
REACTOME_RESPONSE_OF_MTB_TO_PHAGOCYTOSIS	REACTOME_RESPONSE_OF_MTB_TO_PHAGOCYTOSIS	21	-0.763459	-1.53945	0	0.802458	1	3949	tags=67%, list=15%, signal=78%
REACTOME_RESPONSE_TO_ELEVATED_PLATELET_CYTOSOLIC_CA2_	REACTOME_RESPONSE_TO_ELEVATED_PLATELET_CYTOSOLIC_CA2_	113	0.612805	1.70252	0	0.0396334	0.96	3409	tags=36%, list=13%, signal=41%
REACTOME_RNA_POLYMERASE_II_TRANSCRIPTION	REACTOME_RNA_POLYMERASE_II_TRANSCRIPTION	1031	0.35089	1.15621	0	0.524242	1	2854	tags=21%, list=11%, signal=23%
REACTOME_RNA_POLYMERASE_III_TRANSCRIPTION	REACTOME_RNA_POLYMERASE_III_TRANSCRIPTION	40	0.630143	1.48133	0.0444444	0.191871	1	2627	tags=43%, list=10%, signal=47%
REACTOME_RNA_POLYMERASE_III_TRANSCRIPTION_INITIATION_FROM_TYPE_3_PROMOTER	REACTOME_RNA_POLYMERASE_III_TRANSCRIPTION_INITIATION_FROM_TYPE_3_PROMOTER	27	0.652291	1.43102	0.0222222	0.235705	1	2452	tags=44%, list=9%, signal=49%
REACTOME_RNA_POLYMERASE_III_TRANSCRIPTION_TERMINATION	REACTOME_RNA_POLYMERASE_III_TRANSCRIPTION_TERMINATION	22	0.775406	1.60374	0.0232558	0.0921384	1	2452	tags=55%, list=9%, signal=60%
REACTOME_ROS_AND_RNS_PRODUCTION_IN_PHAGOCYTES	REACTOME_ROS_AND_RNS_PRODUCTION_IN_PHAGOCYTES	35	0.76886	1.82603	0	0.00806261	0.23	1206	tags=23%, list=4%, signal=24%
REACTOME_RRNA_PROCESSING	REACTOME_RRNA_PROCESSING	186	-0.49403	-1.35518	0.0138889	1	1	1977	tags=27%, list=7%, signal=29%
REACTOME_RUNX1_REGULATES_TRANSCRIPTION_OF_GENES_INVOLVED_IN_DIFFERENTIATION_OF_HSCS	REACTOME_RUNX1_REGULATES_TRANSCRIPTION_OF_GENES_INVOLVED_IN_DIFFERENTIATION_OF_HSCS	68	0.603108	1.54665	0	0.137643	1	805	tags=29%, list=3%, signal=30%
REACTOME_S_PHASE	REACTOME_S_PHASE	158	0.452851	1.34333	0	0.328922	1	2375	tags=28%, list=9%, signal=31%
REACTOME_SCF_SKP2_MEDIATED_DEGRADATION_OF_P27_P21	REACTOME_SCF_SKP2_MEDIATED_DEGRADATION_OF_P27_P21	57	0.609783	1.53224	0	0.145991	1	2352	tags=47%, list=9%, signal=52%
REACTOME_SEPARATION_OF_SISTER_CHROMATIDS	REACTOME_SEPARATION_OF_SISTER_CHROMATIDS	177	0.458675	1.30584	0.0294118	0.368771	1	2471	tags=29%, list=9%, signal=32%
REACTOME_SIGNALING_BY_GPCR	REACTOME_SIGNALING_BY_GPCR	618	0.356929	1.18907	0	0.492511	1	2971	tags=13%, list=11%, signal=15%
REACTOME_SIGNALING_BY_HEDGEHOG	REACTOME_SIGNALING_BY_HEDGEHOG	140	0.534585	1.52183	0	0.152564	1	2352	tags=28%, list=9%, signal=30%
REACTOME_SIGNALING_BY_INSULIN_RECEPTOR	REACTOME_SIGNALING_BY_INSULIN_RECEPTOR	69	0.546256	1.44985	0	0.219364	1	2162	tags=25%, list=8%, signal=27%
REACTOME_SIGNALING_BY_INTERLEUKINS	REACTOME_SIGNALING_BY_INTERLEUKINS	397	0.409638	1.27839	0	0.398573	1	2621	tags=20%, list=10%, signal=21%
REACTOME_SIGNALING_BY_MEMBRANE_TETHERED_FUSIONS_OF_PDGFRA_OR_PDGFRB	REACTOME_SIGNALING_BY_MEMBRANE_TETHERED_FUSIONS_OF_PDGFRA_OR_PDGFRB	4	0.954987	1.40064	0.0487805	0.268946	1	746	tags=50%, list=3%, signal=51%
REACTOME_SIGNALING_BY_NOTCH	REACTOME_SIGNALING_BY_NOTCH	173	0.472547	1.33034	0	0.339836	1	805	tags=17%, list=3%, signal=17%
REACTOME_SIGNALING_BY_NOTCH4	REACTOME_SIGNALING_BY_NOTCH4	79	0.626899	1.66537	0	0.0553801	1	805	tags=30%, list=3%, signal=31%
REACTOME_SIGNALING_BY_RHO_GTPASES	REACTOME_SIGNALING_BY_RHO_GTPASES	376	0.357639	1.16754	0	0.513239	1	2616	tags=20%, list=10%, signal=22%
REACTOME_SIGNALING_BY_THE_B_CELL_RECEPTOR_BCR_	REACTOME_SIGNALING_BY_THE_B_CELL_RECEPTOR_BCR_	106	0.573673	1.59559	0	0.0969086	1	2389	tags=31%, list=9%, signal=34%
REACTOME_SIGNALING_BY_WNT	REACTOME_SIGNALING_BY_WNT	257	0.449035	1.39697	0	0.273257	1	2434	tags=23%, list=9%, signal=25%
REACTOME_SRP_DEPENDENT_COTRANSLATIONAL_PROTEIN_TARGETING_TO_MEMBRANE	REACTOME_SRP_DEPENDENT_COTRANSLATIONAL_PROTEIN_TARGETING_TO_MEMBRANE	107	-0.56286	-1.40001	0.0144928	1	1	1647	tags=44%, list=6%, signal=47%
REACTOME_STABILIZATION_OF_P53	REACTOME_STABILIZATION_OF_P53	53	0.643672	1.67045	0	0.0529624	0.99	805	tags=40%, list=3%, signal=41%
REACTOME_SWITCHING_OF_ORIGINS_TO_A_POST_REPLICATIVE_STATE	REACTOME_SWITCHING_OF_ORIGINS_TO_A_POST_REPLICATIVE_STATE	87	0.549257	1.40461	0.025	0.266497	1	2375	tags=39%, list=9%, signal=43%
REACTOME_SYNTHESIS_OF_12_EICOSATETRAENOIC_ACID_DERIVATIVES	REACTOME_SYNTHESIS_OF_12_EICOSATETRAENOIC_ACID_DERIVATIVES	4	0.975837	1.48285	0	0.191292	1	593	tags=50%, list=2%, signal=51%
REACTOME_SYNTHESIS_OF_SUBSTRATES_IN_N_GLYCAN_BIOSYTHESIS	REACTOME_SYNTHESIS_OF_SUBSTRATES_IN_N_GLYCAN_BIOSYTHESIS	59	0.523144	1.4083	0	0.261193	1	4512	tags=37%, list=17%, signal=45%
REACTOME_SYNTHESIS_SECRETION_AND_INACTIVATION_OF_GLUCAGON_LIKE_PEPTIDE_1_GLP_1_	REACTOME_SYNTHESIS_SECRETION_AND_INACTIVATION_OF_GLUCAGON_LIKE_PEPTIDE_1_GLP_1_	13	0.83514	1.45479	0.0476191	0.213464	1	351	tags=23%, list=1%, signal=23%
REACTOME_SYNTHESIS_SECRETION_AND_INACTIVATION_OF_GLUCOSE_DEPENDENT_INSULINOTROPIC_POLYPEPTIDE_GIP_	REACTOME_SYNTHESIS_SECRETION_AND_INACTIVATION_OF_GLUCOSE_DEPENDENT_INSULINOTROPIC_POLYPEPTIDE_GIP_	7	0.859226	1.49516	0.0243902	0.179159	1	2196	tags=43%, list=8%, signal=47%
REACTOME_TCF_DEPENDENT_SIGNALING_IN_RESPONSE_TO_WNT	REACTOME_TCF_DEPENDENT_SIGNALING_IN_RESPONSE_TO_WNT	165	0.500126	1.45698	0	0.211081	1	1624	tags=21%, list=6%, signal=22%
REACTOME_TCR_SIGNALING	REACTOME_TCR_SIGNALING	106	0.566389	1.54774	0	0.136318	1	2352	tags=30%, list=9%, signal=33%
REACTOME_TELOMERE_MAINTENANCE	REACTOME_TELOMERE_MAINTENANCE	64	0.471446	1.28434	0.0333333	0.387338	1	3325	tags=41%, list=12%, signal=46%
REACTOME_TERMINAL_PATHWAY_OF_COMPLEMENT	REACTOME_TERMINAL_PATHWAY_OF_COMPLEMENT	3	0.976318	1.37007	0	0.299586	1	60	tags=33%, list=0%, signal=33%
REACTOME_THE_ROLE_OF_GTSE1_IN_G2_M_PROGRESSION_AFTER_G2_CHECKPOINT	REACTOME_THE_ROLE_OF_GTSE1_IN_G2_M_PROGRESSION_AFTER_G2_CHECKPOINT	70	0.642981	1.59962	0	0.0950266	1	805	tags=34%, list=3%, signal=35%
REACTOME_TNFR2_NON_CANONICAL_NF_KB_PATHWAY	REACTOME_TNFR2_NON_CANONICAL_NF_KB_PATHWAY	90	0.576045	1.55142	0	0.133172	1	805	tags=21%, list=3%, signal=22%
REACTOME_TP53_REGULATES_METABOLIC_GENES	REACTOME_TP53_REGULATES_METABOLIC_GENES	83	0.512272	1.38123	0.025	0.286983	1	1836	tags=27%, list=7%, signal=28%
REACTOME_TRANSCRIPTIONAL_ACTIVITY_OF_SMAD2_SMAD3_SMAD4_HETEROTRIMER	REACTOME_TRANSCRIPTIONAL_ACTIVITY_OF_SMAD2_SMAD3_SMAD4_HETEROTRIMER	43	-0.608464	-1.41954	0.0357143	1	1	3949	tags=51%, list=15%, signal=60%
REACTOME_TRANSCRIPTIONAL_REGULATION_BY_RUNX1	REACTOME_TRANSCRIPTIONAL_REGULATION_BY_RUNX1	167	0.474526	1.38742	0.0277778	0.280378	1	2352	tags=26%, list=9%, signal=29%
REACTOME_TRANSCRIPTIONAL_REGULATION_BY_RUNX2	REACTOME_TRANSCRIPTIONAL_REGULATION_BY_RUNX2	115	0.561432	1.53406	0	0.146432	1	2396	tags=32%, list=9%, signal=35%
REACTOME_TRANSCRIPTIONAL_REGULATION_BY_RUNX3	REACTOME_TRANSCRIPTIONAL_REGULATION_BY_RUNX3	93	0.537872	1.40362	0	0.267635	1	1624	tags=30%, list=6%, signal=32%
REACTOME_TRANSFERRIN_ENDOCYTOSIS_AND_RECYCLING	REACTOME_TRANSFERRIN_ENDOCYTOSIS_AND_RECYCLING	30	0.80168	1.73028	0	0.0332547	0.87	1206	tags=33%, list=4%, signal=35%
REACTOME_TRANSPORT_OF_SMALL_MOLECULES	REACTOME_TRANSPORT_OF_SMALL_MOLECULES	634	0.439556	1.46827	0	0.199707	1	3199	tags=21%, list=12%, signal=23%
REACTOME_TRANSPORT_OF_VITAMINS_NUCLEOSIDES_AND_RELATED_MOLECULES	REACTOME_TRANSPORT_OF_VITAMINS_NUCLEOSIDES_AND_RELATED_MOLECULES	35	0.630721	1.488	0.027027	0.185665	1	1354	tags=17%, list=5%, signal=18%
REACTOME_UB_SPECIFIC_PROCESSING_PROTEASES	REACTOME_UB_SPECIFIC_PROCESSING_PROTEASES	159	0.468532	1.35706	0	0.318369	1	2352	tags=28%, list=9%, signal=30%
REACTOME_UCH_PROTEINASES	REACTOME_UCH_PROTEINASES	82	0.558102	1.46424	0.0232558	0.205011	1	900	tags=26%, list=3%, signal=26%
REACTOME_VESICLE_MEDIATED_TRANSPORT	REACTOME_VESICLE_MEDIATED_TRANSPORT	617	0.348004	1.11099	0	0.566999	1	3085	tags=25%, list=11%, signal=28%
REN_ALVEOLAR_RHABDOMYOSARCOMA_DN	REN_ALVEOLAR_RHABDOMYOSARCOMA_DN	399	0.580444	1.85651	0	0.00587543	0.14	3236	tags=37%, list=12%, signal=42%
RHEIN_ALL_GLUCOCORTICOID_THERAPY_DN	RHEIN_ALL_GLUCOCORTICOID_THERAPY_DN	351	0.509864	1.64079	0	0.0716874	1	2587	tags=35%, list=10%, signal=38%
RICKMAN_HEAD_AND_NECK_CANCER_D	RICKMAN_HEAD_AND_NECK_CANCER_D	17	0.862283	1.73235	0	0.0328613	0.85	1751	tags=29%, list=7%, signal=31%
RICKMAN_METASTASIS_DN	RICKMAN_METASTASIS_DN	232	0.45212	1.35367	0.0322581	0.322966	1	3052	tags=22%, list=11%, signal=24%
RICKMAN_METASTASIS_UP	RICKMAN_METASTASIS_UP	307	0.378716	1.11958	0.05	0.559969	1	3232	tags=27%, list=12%, signal=30%
RICKMAN_TUMOR_DIFFERENTIATED_WELL_VS_POORLY_DN	RICKMAN_TUMOR_DIFFERENTIATED_WELL_VS_POORLY_DN	332	0.471476	1.4796	0	0.193826	1	2884	tags=24%, list=11%, signal=27%
RIGGI_EWING_SARCOMA_PROGENITOR_UP	RIGGI_EWING_SARCOMA_PROGENITOR_UP	378	0.406129	1.31135	0	0.36585	1	3997	tags=28%, list=15%, signal=32%
RIGGINS_TAMOXIFEN_RESISTANCE_DN	RIGGINS_TAMOXIFEN_RESISTANCE_DN	200	0.50146	1.47055	0	0.197589	1	3588	tags=35%, list=13%, signal=40%
RODRIGUES_DCC_TARGETS_DN	RODRIGUES_DCC_TARGETS_DN	112	0.461772	1.33512	0	0.334235	1	4077	tags=36%, list=15%, signal=42%
RODRIGUES_THYROID_CARCINOMA_ANAPLASTIC_DN	RODRIGUES_THYROID_CARCINOMA_ANAPLASTIC_DN	473	0.462244	1.45344	0	0.215939	1	3980	tags=34%, list=15%, signal=40%
RODRIGUES_THYROID_CARCINOMA_POORLY_DIFFERENTIATED_DN	RODRIGUES_THYROID_CARCINOMA_POORLY_DIFFERENTIATED_DN	692	0.405126	1.32297	0	0.351252	1	3799	tags=29%, list=14%, signal=33%
RODRIGUES_THYROID_CARCINOMA_POORLY_DIFFERENTIATED_UP	RODRIGUES_THYROID_CARCINOMA_POORLY_DIFFERENTIATED_UP	599	0.342772	1.11246	0.05	0.565989	1	3454	tags=30%, list=13%, signal=33%
RODWELL_AGING_KIDNEY_NO_BLOOD_DN	RODWELL_AGING_KIDNEY_NO_BLOOD_DN	128	0.539634	1.52875	0	0.149446	1	2353	tags=25%, list=9%, signal=27%
RODWELL_AGING_KIDNEY_NO_BLOOD_UP	RODWELL_AGING_KIDNEY_NO_BLOOD_UP	190	0.506872	1.48234	0	0.190544	1	1904	tags=21%, list=7%, signal=22%
RODWELL_AGING_KIDNEY_UP	RODWELL_AGING_KIDNEY_UP	423	0.472848	1.4552	0	0.214173	1	2076	tags=20%, list=8%, signal=21%
ROSTY_CERVICAL_CANCER_PROLIFERATION_CLUSTER	ROSTY_CERVICAL_CANCER_PROLIFERATION_CLUSTER	131	-0.482546	-1.29779	0	1	1	3051	tags=33%, list=11%, signal=37%
ROYLANCE_BREAST_CANCER_16Q_COPY_NUMBER_UP	ROYLANCE_BREAST_CANCER_16Q_COPY_NUMBER_UP	52	0.564223	1.37213	0.0263158	0.299254	1	4332	tags=38%, list=16%, signal=46%
ROZANOV_MMP14_TARGETS_UP	ROZANOV_MMP14_TARGETS_UP	233	0.571078	1.70862	0	0.0380375	0.96	3158	tags=30%, list=12%, signal=33%
RUAN_RESPONSE_TO_TNF_DN	RUAN_RESPONSE_TO_TNF_DN	71	0.568753	1.50767	0	0.165268	1	3734	tags=44%, list=14%, signal=51%
RUAN_RESPONSE_TO_TNF_UP	RUAN_RESPONSE_TO_TNF_UP	8	0.887703	1.4496	0	0.21962	1	1639	tags=50%, list=6%, signal=53%
RUAN_RESPONSE_TO_TROGLITAZONE_UP	RUAN_RESPONSE_TO_TROGLITAZONE_UP	19	0.817168	1.65726	0	0.061034	1	2659	tags=58%, list=10%, signal=64%
RUIZ_TNC_TARGETS_UP	RUIZ_TNC_TARGETS_UP	144	0.48247	1.35666	0.0263158	0.318323	1	4002	tags=37%, list=15%, signal=43%
RUTELLA_RESPONSE_TO_CSF2RB_AND_IL4_UP	RUTELLA_RESPONSE_TO_CSF2RB_AND_IL4_UP	311	0.44533	1.38873	0	0.27949	1	3088	tags=29%, list=11%, signal=32%
RUTELLA_RESPONSE_TO_HGF_UP	RUTELLA_RESPONSE_TO_HGF_UP	386	0.486171	1.50113	0	0.173034	1	3088	tags=31%, list=11%, signal=35%
RUTELLA_RESPONSE_TO_HGF_VS_CSF2RB_AND_IL4_UP	RUTELLA_RESPONSE_TO_HGF_VS_CSF2RB_AND_IL4_UP	378	0.504533	1.57015	0	0.116672	1	3031	tags=31%, list=11%, signal=34%
SABATES_COLORECTAL_ADENOMA_DN	SABATES_COLORECTAL_ADENOMA_DN	226	0.54938	1.61056	0	0.0884092	1	4149	tags=21%, list=15%, signal=25%
SANA_RESPONSE_TO_IFNG_UP	SANA_RESPONSE_TO_IFNG_UP	59	0.698171	1.76282	0	0.0213967	0.64	2468	tags=42%, list=9%, signal=47%
SANSOM_APC_TARGETS	SANSOM_APC_TARGETS	181	0.486391	1.49708	0	0.176233	1	4158	tags=38%, list=15%, signal=45%
SANSOM_APC_TARGETS_DN	SANSOM_APC_TARGETS_DN	312	0.536483	1.62474	0	0.0787489	1	2916	tags=22%, list=11%, signal=24%
SANSOM_APC_TARGETS_UP	SANSOM_APC_TARGETS_UP	114	0.479944	1.32227	0.0277778	0.351491	1	3675	tags=39%, list=14%, signal=45%
SANSOM_WNT_PATHWAY_REQUIRE_MYC	SANSOM_WNT_PATHWAY_REQUIRE_MYC	58	0.683615	1.64007	0	0.0716684	1	1671	tags=28%, list=6%, signal=29%
SASAI_RESISTANCE_TO_NEOPLASTIC_TRANSFROMATION	SASAI_RESISTANCE_TO_NEOPLASTIC_TRANSFROMATION	45	0.590839	1.45126	0	0.218308	1	2531	tags=31%, list=9%, signal=34%
SASAI_TARGETS_OF_CXCR6_AND_PTCH1_DN	SASAI_TARGETS_OF_CXCR6_AND_PTCH1_DN	5	0.923129	1.56261	0	0.12224	1	165	tags=40%, list=1%, signal=40%
SASAKI_ADULT_T_CELL_LEUKEMIA	SASAKI_ADULT_T_CELL_LEUKEMIA	156	0.478249	1.3524	0	0.323532	1	2305	tags=25%, list=9%, signal=27%
SATO_SILENCED_BY_METHYLATION_IN_PANCREATIC_CANCER_1	SATO_SILENCED_BY_METHYLATION_IN_PANCREATIC_CANCER_1	324	0.488523	1.53249	0	0.146835	1	2141	tags=16%, list=8%, signal=17%
SATO_SILENCED_BY_METHYLATION_IN_PANCREATIC_CANCER_2	SATO_SILENCED_BY_METHYLATION_IN_PANCREATIC_CANCER_2	37	0.63043	1.49052	0.0294118	0.183368	1	1945	tags=19%, list=7%, signal=20%
SCHAEFFER_PROSTATE_DEVELOPMENT_48HR_DN	SCHAEFFER_PROSTATE_DEVELOPMENT_48HR_DN	376	0.395754	1.2271	0	0.45301	1	4136	tags=27%, list=15%, signal=32%
SCHAEFFER_PROSTATE_DEVELOPMENT_48HR_UP	SCHAEFFER_PROSTATE_DEVELOPMENT_48HR_UP	384	0.508133	1.61046	0	0.0880949	1	3158	tags=25%, list=12%, signal=28%
SCHAEFFER_PROSTATE_DEVELOPMENT_6HR_UP	SCHAEFFER_PROSTATE_DEVELOPMENT_6HR_UP	143	0.448756	1.29555	0	0.374046	1	3491	tags=29%, list=13%, signal=33%
SCHAEFFER_SOX9_TARGETS_IN_PROSTATE_DEVELOPMENT_UP	SCHAEFFER_SOX9_TARGETS_IN_PROSTATE_DEVELOPMENT_UP	16	0.774293	1.51992	0.0434783	0.155416	1	1094	tags=19%, list=4%, signal=20%
SCHLINGEMANN_SKIN_CARCINOGENESIS_TPA_DN	SCHLINGEMANN_SKIN_CARCINOGENESIS_TPA_DN	22	0.63738	1.2988	0.0454545	0.372931	1	2054	tags=32%, list=8%, signal=34%
SCHLOSSER_SERUM_RESPONSE_DN	SCHLOSSER_SERUM_RESPONSE_DN	648	0.419174	1.38961	0	0.279681	1	2407	tags=26%, list=9%, signal=28%
SCHUETZ_BREAST_CANCER_DUCTAL_INVASIVE_UP	SCHUETZ_BREAST_CANCER_DUCTAL_INVASIVE_UP	321	0.44696	1.39932	0	0.270033	1	3104	tags=25%, list=12%, signal=28%
SEITZ_NEOPLASTIC_TRANSFORMATION_BY_8P_DELETION_UP	SEITZ_NEOPLASTIC_TRANSFORMATION_BY_8P_DELETION_UP	60	0.681001	1.69496	0	0.0432203	0.96	1692	tags=27%, list=6%, signal=28%
SENESE_HDAC1_AND_HDAC2_TARGETS_DN	SENESE_HDAC1_AND_HDAC2_TARGETS_DN	196	0.496434	1.47599	0	0.195044	1	4057	tags=35%, list=15%, signal=41%
SENESE_HDAC1_TARGETS_DN	SENESE_HDAC1_TARGETS_DN	231	0.455533	1.39491	0	0.27624	1	2318	tags=25%, list=9%, signal=27%
SENESE_HDAC2_TARGETS_DN	SENESE_HDAC2_TARGETS_DN	109	0.53144	1.47359	0	0.196106	1	2800	tags=22%, list=10%, signal=24%
SENESE_HDAC3_TARGETS_DN	SENESE_HDAC3_TARGETS_DN	481	0.394191	1.30254	0	0.369703	1	3435	tags=29%, list=13%, signal=33%
SENGUPTA_NASOPHARYNGEAL_CARCINOMA_DN	SENGUPTA_NASOPHARYNGEAL_CARCINOMA_DN	269	0.483452	1.4624	0	0.206802	1	5412	tags=30%, list=20%, signal=37%
SENGUPTA_NASOPHARYNGEAL_CARCINOMA_WITH_LMP1_DN	SENGUPTA_NASOPHARYNGEAL_CARCINOMA_WITH_LMP1_DN	111	0.559984	1.52738	0	0.150376	1	1796	tags=9%, list=7%, signal=10%
SENGUPTA_NASOPHARYNGEAL_CARCINOMA_WITH_LMP1_UP	SENGUPTA_NASOPHARYNGEAL_CARCINOMA_WITH_LMP1_UP	345	0.448491	1.39185	0.0416667	0.27873	1	2524	tags=23%, list=9%, signal=25%
SERVITJA_ISLET_HNF1A_TARGETS_UP	SERVITJA_ISLET_HNF1A_TARGETS_UP	157	0.560114	1.71093	0	0.0379221	0.94	2800	tags=31%, list=10%, signal=34%
SHEDDEN_LUNG_CANCER_GOOD_SURVIVAL_A12	SHEDDEN_LUNG_CANCER_GOOD_SURVIVAL_A12	218	0.441728	1.34369	0	0.329331	1	3744	tags=24%, list=14%, signal=28%
SHEN_SMARCA2_TARGETS_UP	SHEN_SMARCA2_TARGETS_UP	409	0.4156	1.30238	0	0.368488	1	3774	tags=39%, list=14%, signal=45%
SHEPARD_BMYB_MORPHOLINO_DN	SHEPARD_BMYB_MORPHOLINO_DN	182	0.424208	1.25196	0.037037	0.427053	1	2480	tags=23%, list=9%, signal=25%
SHEPARD_BMYB_MORPHOLINO_UP	SHEPARD_BMYB_MORPHOLINO_UP	200	0.491426	1.45713	0	0.211635	1	2524	tags=29%, list=9%, signal=31%
SHETH_LIVER_CANCER_VS_TXNIP_LOSS_PAM1	SHETH_LIVER_CANCER_VS_TXNIP_LOSS_PAM1	237	0.412357	1.24087	0	0.439717	1	3394	tags=27%, list=13%, signal=31%
SHETH_LIVER_CANCER_VS_TXNIP_LOSS_PAM2	SHETH_LIVER_CANCER_VS_TXNIP_LOSS_PAM2	152	0.488373	1.38955	0.030303	0.279399	1	2011	tags=24%, list=7%, signal=25%
SHETH_LIVER_CANCER_VS_TXNIP_LOSS_PAM3	SHETH_LIVER_CANCER_VS_TXNIP_LOSS_PAM3	66	0.553991	1.39055	0	0.278858	1	3174	tags=30%, list=12%, signal=34%
SHETH_LIVER_CANCER_VS_TXNIP_LOSS_PAM4	SHETH_LIVER_CANCER_VS_TXNIP_LOSS_PAM4	240	0.534419	1.56386	0	0.120653	1	3714	tags=29%, list=14%, signal=33%
SHIN_B_CELL_LYMPHOMA_CLUSTER_6	SHIN_B_CELL_LYMPHOMA_CLUSTER_6	8	0.838767	1.51399	0.0263158	0.159528	1	1236	tags=25%, list=5%, signal=26%
SHIPP_DLBCL_VS_FOLLICULAR_LYMPHOMA_UP	SHIPP_DLBCL_VS_FOLLICULAR_LYMPHOMA_UP	44	0.569419	1.32152	0.0434783	0.352459	1	2270	tags=41%, list=8%, signal=45%
SIMBULAN_PARP1_TARGETS_UP	SIMBULAN_PARP1_TARGETS_UP	29	0.670948	1.48781	0.0227273	0.185701	1	2434	tags=34%, list=9%, signal=38%
SMID_BREAST_CANCER_BASAL_DN	SMID_BREAST_CANCER_BASAL_DN	590	0.383782	1.23319	0	0.447905	1	3903	tags=23%, list=14%, signal=27%
SMID_BREAST_CANCER_BASAL_UP	SMID_BREAST_CANCER_BASAL_UP	561	0.455042	1.46177	0	0.207878	1	2531	tags=22%, list=9%, signal=23%
SMID_BREAST_CANCER_LUMINAL_B_DN	SMID_BREAST_CANCER_LUMINAL_B_DN	467	0.534496	1.73015	0	0.03309	0.87	1851	tags=15%, list=7%, signal=16%
SMID_BREAST_CANCER_NORMAL_LIKE_DN	SMID_BREAST_CANCER_NORMAL_LIKE_DN	4	-0.962115	-1.33489	0.0175439	1	1	525	tags=25%, list=2%, signal=25%
SMID_BREAST_CANCER_NORMAL_LIKE_UP	SMID_BREAST_CANCER_NORMAL_LIKE_UP	398	0.560851	1.79844	0	0.0118732	0.35	2830	tags=17%, list=11%, signal=19%
SMID_BREAST_CANCER_RELAPSE_IN_BONE_DN	SMID_BREAST_CANCER_RELAPSE_IN_BONE_DN	256	0.544766	1.60522	0	0.0917694	1	2394	tags=22%, list=9%, signal=24%
SMID_BREAST_CANCER_RELAPSE_IN_BRAIN_UP	SMID_BREAST_CANCER_RELAPSE_IN_BRAIN_UP	32	0.685882	1.47886	0.0243902	0.193699	1	4326	tags=41%, list=16%, signal=48%
SPIELMAN_LYMPHOBLAST_EUROPEAN_VS_ASIAN_DN	SPIELMAN_LYMPHOBLAST_EUROPEAN_VS_ASIAN_DN	562	0.473011	1.53285	0	0.146668	1	3002	tags=32%, list=11%, signal=35%
SPIELMAN_LYMPHOBLAST_EUROPEAN_VS_ASIAN_UP	SPIELMAN_LYMPHOBLAST_EUROPEAN_VS_ASIAN_UP	460	0.435583	1.37004	0	0.299323	1	3095	tags=31%, list=11%, signal=35%
SPIRA_SMOKERS_LUNG_CANCER_UP	SPIRA_SMOKERS_LUNG_CANCER_UP	33	0.590229	1.33074	0.0465116	0.341131	1	1148	tags=33%, list=4%, signal=35%
ST_TYPE_I_INTERFERON_PATHWAY	ST_TYPE_I_INTERFERON_PATHWAY	7	0.921596	1.59093	0	0.101714	1	1909	tags=57%, list=7%, signal=61%
ST_WNT_CA2_CYCLIC_GMP_PATHWAY	ST_WNT_CA2_CYCLIC_GMP_PATHWAY	18	0.645907	1.29262	0.05	0.379245	1	2948	tags=39%, list=11%, signal=44%
STANHILL_HRAS_TRANSFROMATION_UP	STANHILL_HRAS_TRANSFROMATION_UP	5	-0.861905	-1.30637	0.0476191	1	1	1995	tags=80%, list=7%, signal=86%
STARK_PREFRONTAL_CORTEX_22Q11_DELETION_DN	STARK_PREFRONTAL_CORTEX_22Q11_DELETION_DN	491	0.592251	1.91622	0	0.00277703	0.04	3011	tags=44%, list=11%, signal=48%
STEGER_ADIPOGENESIS_UP	STEGER_ADIPOGENESIS_UP	15	0.768207	1.38474	0.0285714	0.283074	1	1646	tags=20%, list=6%, signal=21%
STEIN_ESRRA_TARGETS	STEIN_ESRRA_TARGETS	490	0.503187	1.58955	0	0.102679	1	3899	tags=40%, list=14%, signal=45%
STEIN_ESRRA_TARGETS_UP	STEIN_ESRRA_TARGETS_UP	358	0.550824	1.6898	0	0.0457834	0.98	3899	tags=44%, list=14%, signal=51%
SUNG_METASTASIS_STROMA_UP	SUNG_METASTASIS_STROMA_UP	101	0.509287	1.39378	0.0285714	0.277942	1	1947	tags=28%, list=7%, signal=30%
SWEET_KRAS_ONCOGENIC_SIGNATURE	SWEET_KRAS_ONCOGENIC_SIGNATURE	81	0.544543	1.42359	0	0.241491	1	1998	tags=32%, list=7%, signal=35%
SWEET_KRAS_TARGETS_UP	SWEET_KRAS_TARGETS_UP	74	0.595	1.57648	0	0.111696	1	2435	tags=28%, list=9%, signal=31%
SWEET_LUNG_CANCER_KRAS_DN	SWEET_LUNG_CANCER_KRAS_DN	359	0.530936	1.64389	0	0.0713691	1	2458	tags=22%, list=9%, signal=24%
SWEET_LUNG_CANCER_KRAS_UP	SWEET_LUNG_CANCER_KRAS_UP	431	0.474803	1.55324	0	0.13253	1	3067	tags=33%, list=11%, signal=37%
TAKEDA_TARGETS_OF_NUP98_HOXA9_FUSION_10D_DN	TAKEDA_TARGETS_OF_NUP98_HOXA9_FUSION_10D_DN	114	0.524018	1.43544	0.0285714	0.232031	1	2274	tags=19%, list=8%, signal=21%
TAKEDA_TARGETS_OF_NUP98_HOXA9_FUSION_10D_UP	TAKEDA_TARGETS_OF_NUP98_HOXA9_FUSION_10D_UP	150	0.597146	1.7133	0	0.037883	0.92	2544	tags=25%, list=9%, signal=28%
TAKEDA_TARGETS_OF_NUP98_HOXA9_FUSION_16D_UP	TAKEDA_TARGETS_OF_NUP98_HOXA9_FUSION_16D_UP	138	0.460098	1.30445	0	0.369923	1	2141	tags=16%, list=8%, signal=17%
TAKEDA_TARGETS_OF_NUP98_HOXA9_FUSION_3D_UP	TAKEDA_TARGETS_OF_NUP98_HOXA9_FUSION_3D_UP	146	0.547233	1.5419	0	0.142308	1	2703	tags=28%, list=10%, signal=31%
TAKEDA_TARGETS_OF_NUP98_HOXA9_FUSION_8D_DN	TAKEDA_TARGETS_OF_NUP98_HOXA9_FUSION_8D_DN	156	0.412274	1.22568	0.030303	0.455634	1	2685	tags=19%, list=10%, signal=21%
TAKEDA_TARGETS_OF_NUP98_HOXA9_FUSION_8D_UP	TAKEDA_TARGETS_OF_NUP98_HOXA9_FUSION_8D_UP	123	0.587179	1.70974	0	0.0381849	0.95	2141	tags=24%, list=8%, signal=25%
TARTE_PLASMA_CELL_VS_PLASMABLAST_UP	TARTE_PLASMA_CELL_VS_PLASMABLAST_UP	307	0.433052	1.30442	0	0.369718	1	2164	tags=20%, list=8%, signal=21%
TAVAZOIE_METASTASIS	TAVAZOIE_METASTASIS	71	0.526989	1.39096	0.0222222	0.279301	1	206	tags=7%, list=1%, signal=7%
TESAR_ALK_TARGETS_HUMAN_ES_4D_DN	TESAR_ALK_TARGETS_HUMAN_ES_4D_DN	4	-0.972782	-1.39487	0.0175439	1	1	533	tags=25%, list=2%, signal=26%
TESAR_ALK_TARGETS_HUMAN_ES_5D_DN	TESAR_ALK_TARGETS_HUMAN_ES_5D_DN	4	-0.972782	-1.40303	0.0178571	1	1	533	tags=25%, list=2%, signal=26%
THUM_SYSTOLIC_HEART_FAILURE_UP	THUM_SYSTOLIC_HEART_FAILURE_UP	376	0.374043	1.18559	0	0.496645	1	3750	tags=30%, list=14%, signal=34%
TIEN_INTESTINE_PROBIOTICS_24HR_UP	TIEN_INTESTINE_PROBIOTICS_24HR_UP	533	0.490018	1.56171	0	0.122903	1	3034	tags=38%, list=11%, signal=42%
TIEN_INTESTINE_PROBIOTICS_6HR_DN	TIEN_INTESTINE_PROBIOTICS_6HR_DN	162	0.484273	1.40961	0	0.259984	1	3104	tags=38%, list=12%, signal=43%
TOMLINS_PROSTATE_CANCER_DN	TOMLINS_PROSTATE_CANCER_DN	35	0.668919	1.64092	0	0.0720961	1	2678	tags=40%, list=10%, signal=44%
TONKS_TARGETS_OF_RUNX1_RUNX1T1_FUSION_ERYTHROCYTE_UP	TONKS_TARGETS_OF_RUNX1_RUNX1T1_FUSION_ERYTHROCYTE_UP	139	0.51151	1.48966	0	0.183842	1	1639	tags=19%, list=6%, signal=21%
TONKS_TARGETS_OF_RUNX1_RUNX1T1_FUSION_HSC_DN	TONKS_TARGETS_OF_RUNX1_RUNX1T1_FUSION_HSC_DN	169	0.403933	1.21301	0.0416667	0.469158	1	4144	tags=26%, list=15%, signal=31%
TONKS_TARGETS_OF_RUNX1_RUNX1T1_FUSION_HSC_UP	TONKS_TARGETS_OF_RUNX1_RUNX1T1_FUSION_HSC_UP	162	0.485287	1.34181	0.025641	0.330394	1	3656	tags=34%, list=14%, signal=39%
TONKS_TARGETS_OF_RUNX1_RUNX1T1_FUSION_MONOCYTE_DN	TONKS_TARGETS_OF_RUNX1_RUNX1T1_FUSION_MONOCYTE_DN	43	0.579576	1.41715	0.025641	0.252317	1	714	tags=14%, list=3%, signal=14%
TONKS_TARGETS_OF_RUNX1_RUNX1T1_FUSION_MONOCYTE_UP	TONKS_TARGETS_OF_RUNX1_RUNX1T1_FUSION_MONOCYTE_UP	192	0.515437	1.51692	0	0.157186	1	3069	tags=34%, list=11%, signal=38%
TONKS_TARGETS_OF_RUNX1_RUNX1T1_FUSION_SUSTAINDED_IN_ERYTHROCYTE_UP	TONKS_TARGETS_OF_RUNX1_RUNX1T1_FUSION_SUSTAINDED_IN_ERYTHROCYTE_UP	40	0.616109	1.43453	0	0.23255	1	934	tags=23%, list=3%, signal=23%
TOOKER_GEMCITABINE_RESISTANCE_UP	TOOKER_GEMCITABINE_RESISTANCE_UP	70	0.528112	1.44919	0	0.220014	1	2703	tags=36%, list=10%, signal=40%
TORCHIA_TARGETS_OF_EWSR1_FLI1_FUSION_DN	TORCHIA_TARGETS_OF_EWSR1_FLI1_FUSION_DN	296	0.482738	1.50362	0	0.169794	1	4168	tags=32%, list=15%, signal=38%
TORCHIA_TARGETS_OF_EWSR1_FLI1_FUSION_TOP20_DN	TORCHIA_TARGETS_OF_EWSR1_FLI1_FUSION_TOP20_DN	16	0.779279	1.54932	0	0.135738	1	4313	tags=63%, list=16%, signal=74%
TORCHIA_TARGETS_OF_EWSR1_FLI1_FUSION_TOP20_UP	TORCHIA_TARGETS_OF_EWSR1_FLI1_FUSION_TOP20_UP	17	0.696469	1.49085	0.0487805	0.183781	1	237	tags=18%, list=1%, signal=18%
TSENG_ADIPOGENIC_POTENTIAL_DN	TSENG_ADIPOGENIC_POTENTIAL_DN	43	0.732542	1.82047	0	0.00791392	0.23	2881	tags=33%, list=11%, signal=36%
TSENG_IRS1_TARGETS_DN	TSENG_IRS1_TARGETS_DN	121	0.547234	1.53786	0.0344828	0.14374	1	2915	tags=32%, list=11%, signal=36%
TURASHVILI_BREAST_DUCTAL_CARCINOMA_VS_DUCTAL_NORMAL_DN	TURASHVILI_BREAST_DUCTAL_CARCINOMA_VS_DUCTAL_NORMAL_DN	160	0.48642	1.45498	0	0.213817	1	2115	tags=14%, list=8%, signal=16%
TURASHVILI_BREAST_DUCTAL_CARCINOMA_VS_LOBULAR_NORMAL_DN	TURASHVILI_BREAST_DUCTAL_CARCINOMA_VS_LOBULAR_NORMAL_DN	50	0.548363	1.42698	0.0227273	0.238782	1	2434	tags=22%, list=9%, signal=24%
TURASHVILI_BREAST_LOBULAR_CARCINOMA_VS_LOBULAR_NORMAL_UP	TURASHVILI_BREAST_LOBULAR_CARCINOMA_VS_LOBULAR_NORMAL_UP	82	0.505648	1.37417	0	0.29653	1	3160	tags=24%, list=12%, signal=28%
UEDA_PERIFERAL_CLOCK	UEDA_PERIFERAL_CLOCK	157	0.420488	1.23179	0.03125	0.449667	1	2360	tags=25%, list=9%, signal=28%
UROSEVIC_RESPONSE_TO_IMIQUIMOD	UROSEVIC_RESPONSE_TO_IMIQUIMOD	17	0.83067	1.58038	0	0.1107	1	2141	tags=29%, list=8%, signal=32%
URS_ADIPOCYTE_DIFFERENTIATION_UP	URS_ADIPOCYTE_DIFFERENTIATION_UP	56	0.581364	1.43119	0.0294118	0.235652	1	3608	tags=32%, list=13%, signal=37%
VALK_AML_WITH_FLT3_ITD	VALK_AML_WITH_FLT3_ITD	30	0.63677	1.4633	0.0227273	0.206063	1	1449	tags=20%, list=5%, signal=21%
VANDESLUIS_COMMD1_TARGETS_GROUP_3_DN	VANDESLUIS_COMMD1_TARGETS_GROUP_3_DN	32	0.727765	1.6057	0	0.0927857	1	2450	tags=41%, list=9%, signal=45%
VANDESLUIS_COMMD1_TARGETS_GROUP_3_UP	VANDESLUIS_COMMD1_TARGETS_GROUP_3_UP	69	0.556323	1.35318	0	0.323053	1	2420	tags=25%, list=9%, signal=27%
VANOEVELEN_MYOGENESIS_SIN3A_TARGETS	VANOEVELEN_MYOGENESIS_SIN3A_TARGETS	207	0.439632	1.33745	0	0.333452	1	2833	tags=28%, list=11%, signal=31%
VANTVEER_BREAST_CANCER_ESR1_UP	VANTVEER_BREAST_CANCER_ESR1_UP	136	0.462752	1.32509	0	0.34907	1	2970	tags=25%, list=11%, signal=28%
VANTVEER_BREAST_CANCER_METASTASIS_DN	VANTVEER_BREAST_CANCER_METASTASIS_DN	102	0.509973	1.37518	0.0238095	0.294504	1	2228	tags=25%, list=8%, signal=27%
VANTVEER_BREAST_CANCER_POOR_PROGNOSIS	VANTVEER_BREAST_CANCER_POOR_PROGNOSIS	45	0.584236	1.46513	0	0.204351	1	2518	tags=27%, list=9%, signal=29%
VART_KSHV_INFECTION_ANGIOGENIC_MARKERS_DN	VART_KSHV_INFECTION_ANGIOGENIC_MARKERS_DN	116	0.541763	1.45773	0	0.210738	1	2846	tags=19%, list=11%, signal=21%
VART_KSHV_INFECTION_ANGIOGENIC_MARKERS_UP	VART_KSHV_INFECTION_ANGIOGENIC_MARKERS_UP	142	0.464066	1.33608	0.0357143	0.334162	1	1750	tags=15%, list=7%, signal=16%
VECCHI_GASTRIC_CANCER_ADVANCED_VS_EARLY_DN	VECCHI_GASTRIC_CANCER_ADVANCED_VS_EARLY_DN	99	0.540861	1.42378	0	0.241894	1	3395	tags=26%, list=13%, signal=30%
VECCHI_GASTRIC_CANCER_ADVANCED_VS_EARLY_UP	VECCHI_GASTRIC_CANCER_ADVANCED_VS_EARLY_UP	154	0.4509	1.32373	0.0322581	0.350186	1	3104	tags=21%, list=12%, signal=23%
VECCHI_GASTRIC_CANCER_EARLY_DN	VECCHI_GASTRIC_CANCER_EARLY_DN	289	0.505607	1.55904	0	0.125525	1	4168	tags=26%, list=15%, signal=31%
VECCHI_GASTRIC_CANCER_EARLY_UP	VECCHI_GASTRIC_CANCER_EARLY_UP	376	0.378692	1.19438	0.0384615	0.488554	1	3281	tags=25%, list=12%, signal=28%
VERHAAK_GLIOBLASTOMA_CLASSICAL	VERHAAK_GLIOBLASTOMA_CLASSICAL	145	0.402814	1.20353	0.0277778	0.480636	1	4123	tags=28%, list=15%, signal=32%
VERHAAK_GLIOBLASTOMA_MESENCHYMAL	VERHAAK_GLIOBLASTOMA_MESENCHYMAL	200	0.472651	1.41325	0	0.257246	1	2163	tags=15%, list=8%, signal=16%
VERHAAK_GLIOBLASTOMA_NEURAL	VERHAAK_GLIOBLASTOMA_NEURAL	117	0.534973	1.49969	0	0.174609	1	4140	tags=38%, list=15%, signal=44%
VICENT_METASTASIS_UP	VICENT_METASTASIS_UP	12	0.761914	1.43991	0.05	0.228597	1	2941	tags=50%, list=11%, signal=56%
VISALA_AGING_LYMPHOCYTE_DN	VISALA_AGING_LYMPHOCYTE_DN	16	0.733054	1.37952	0.0232558	0.289009	1	2457	tags=38%, list=9%, signal=41%
WAKABAYASHI_ADIPOGENESIS_PPARG_BOUND_8D	WAKABAYASHI_ADIPOGENESIS_PPARG_BOUND_8D	602	0.423941	1.40246	0	0.267287	1	3750	tags=32%, list=14%, signal=36%
WAKABAYASHI_ADIPOGENESIS_PPARG_RXRA_BOUND_36HR	WAKABAYASHI_ADIPOGENESIS_PPARG_RXRA_BOUND_36HR	139	0.474017	1.36085	0	0.31291	1	3586	tags=35%, list=13%, signal=40%
WAKABAYASHI_ADIPOGENESIS_PPARG_RXRA_BOUND_8D	WAKABAYASHI_ADIPOGENESIS_PPARG_RXRA_BOUND_8D	786	0.452974	1.49304	0	0.181612	1	3228	tags=30%, list=12%, signal=33%
WAKABAYASHI_ADIPOGENESIS_PPARG_RXRA_BOUND_WITH_H4K20ME1_MARK	WAKABAYASHI_ADIPOGENESIS_PPARG_RXRA_BOUND_WITH_H4K20ME1_MARK	136	0.513389	1.46555	0	0.203985	1	3911	tags=46%, list=15%, signal=53%
WALLACE_PROSTATE_CANCER_RACE_UP	WALLACE_PROSTATE_CANCER_RACE_UP	246	0.514114	1.61708	0	0.0840804	1	2144	tags=17%, list=8%, signal=19%
WAMUNYOKOLI_OVARIAN_CANCER_LMP_DN	WAMUNYOKOLI_OVARIAN_CANCER_LMP_DN	184	0.416759	1.2771	0	0.399726	1	2512	tags=22%, list=9%, signal=24%
WAMUNYOKOLI_OVARIAN_CANCER_LMP_UP	WAMUNYOKOLI_OVARIAN_CANCER_LMP_UP	248	0.500449	1.51462	0	0.159209	1	3318	tags=31%, list=12%, signal=35%
WANG_CISPLATIN_RESPONSE_AND_XPC_UP	WANG_CISPLATIN_RESPONSE_AND_XPC_UP	156	0.473674	1.40218	0	0.267424	1	1748	tags=20%, list=6%, signal=21%
WANG_CLASSIC_ADIPOGENIC_TARGETS_OF_PPARG	WANG_CLASSIC_ADIPOGENIC_TARGETS_OF_PPARG	21	0.790879	1.66816	0.0238095	0.0539765	0.99	327	tags=19%, list=1%, signal=19%
WANG_CLIM2_TARGETS_DN	WANG_CLIM2_TARGETS_DN	164	0.457341	1.32381	0.0357143	0.350261	1	2810	tags=31%, list=10%, signal=35%
WANG_ESOPHAGUS_CANCER_VS_NORMAL_UP	WANG_ESOPHAGUS_CANCER_VS_NORMAL_UP	108	0.445234	1.2149	0.0425532	0.468321	1	3586	tags=34%, list=13%, signal=39%
WANG_LMO4_TARGETS_DN	WANG_LMO4_TARGETS_DN	330	0.469354	1.44132	0	0.227602	1	3670	tags=37%, list=14%, signal=43%
WANG_LMO4_TARGETS_UP	WANG_LMO4_TARGETS_UP	315	0.438828	1.36299	0	0.309561	1	3607	tags=33%, list=13%, signal=38%
WANG_MLL_TARGETS	WANG_MLL_TARGETS	249	0.587439	1.67708	0	0.0503687	0.99	3139	tags=22%, list=12%, signal=25%
WANG_NEOPLASTIC_TRANSFORMATION_BY_CCND1_MYC	WANG_NEOPLASTIC_TRANSFORMATION_BY_CCND1_MYC	20	0.779433	1.54674	0.0212766	0.137946	1	1012	tags=35%, list=4%, signal=36%
WANG_RESPONSE_TO_GSK3_INHIBITOR_SB216763_UP	WANG_RESPONSE_TO_GSK3_INHIBITOR_SB216763_UP	298	0.438599	1.34342	0	0.329084	1	3782	tags=29%, list=14%, signal=33%
WANG_SMARCE1_TARGETS_DN	WANG_SMARCE1_TARGETS_DN	343	0.442621	1.39258	0	0.278616	1	3107	tags=31%, list=12%, signal=35%
WANG_SMARCE1_TARGETS_UP	WANG_SMARCE1_TARGETS_UP	258	0.507414	1.57767	0	0.111776	1	3139	tags=27%, list=12%, signal=30%
WANG_TUMOR_INVASIVENESS_DN	WANG_TUMOR_INVASIVENESS_DN	199	0.466583	1.39153	0	0.27873	1	1785	tags=29%, list=7%, signal=30%
WANG_TUMOR_INVASIVENESS_UP	WANG_TUMOR_INVASIVENESS_UP	366	0.413573	1.32257	0	0.351606	1	2400	tags=34%, list=9%, signal=37%
WEBER_METHYLATED_IN_COLON_CANCER	WEBER_METHYLATED_IN_COLON_CANCER	14	0.814357	1.67892	0	0.050012	0.98	3195	tags=50%, list=12%, signal=57%
WEI_MYCN_TARGETS_WITH_E_BOX	WEI_MYCN_TARGETS_WITH_E_BOX	734	0.435271	1.43622	0	0.231873	1	3214	tags=32%, list=12%, signal=35%
WEINMANN_ADAPTATION_TO_HYPOXIA_DN	WEINMANN_ADAPTATION_TO_HYPOXIA_DN	36	0.656785	1.5674	0.0222222	0.11887	1	2115	tags=28%, list=8%, signal=30%
WELCSH_BRCA1_TARGETS_UP	WELCSH_BRCA1_TARGETS_UP	183	0.478006	1.43292	0	0.233466	1	2425	tags=33%, list=9%, signal=36%
WEST_ADRENOCORTICAL_TUMOR_DN	WEST_ADRENOCORTICAL_TUMOR_DN	482	0.449753	1.45915	0	0.209973	1	3305	tags=26%, list=12%, signal=29%
WESTON_VEGFA_TARGETS	WESTON_VEGFA_TARGETS	81	0.650027	1.75034	0	0.0249343	0.7	2614	tags=25%, list=10%, signal=27%
WESTON_VEGFA_TARGETS_12HR	WESTON_VEGFA_TARGETS_12HR	21	0.724211	1.62561	0.0277778	0.0785361	1	1133	tags=19%, list=4%, signal=20%
WESTON_VEGFA_TARGETS_3HR	WESTON_VEGFA_TARGETS_3HR	57	0.682779	1.70733	0	0.0381037	0.96	1449	tags=21%, list=5%, signal=22%
WHITEHURST_PACLITAXEL_SENSITIVITY	WHITEHURST_PACLITAXEL_SENSITIVITY	32	0.69292	1.52716	0	0.149615	1	1302	tags=19%, list=5%, signal=20%
WIELAND_UP_BY_HBV_INFECTION	WIELAND_UP_BY_HBV_INFECTION	85	0.603055	1.59708	0	0.0972034	1	2146	tags=28%, list=8%, signal=31%
WIERENGA_STAT5A_TARGETS_GROUP1	WIERENGA_STAT5A_TARGETS_GROUP1	116	0.472756	1.26609	0	0.410793	1	3364	tags=22%, list=12%, signal=25%
WIERENGA_STAT5A_TARGETS_UP	WIERENGA_STAT5A_TARGETS_UP	183	0.417148	1.29022	0.0454545	0.381125	1	3383	tags=23%, list=13%, signal=26%
WINNEPENNINCKX_MELANOMA_METASTASIS_DN	WINNEPENNINCKX_MELANOMA_METASTASIS_DN	35	0.715636	1.56245	0	0.122389	1	268	tags=17%, list=1%, signal=17%
WINTER_HYPOXIA_METAGENE	WINTER_HYPOXIA_METAGENE	216	0.460631	1.34602	0	0.328251	1	1962	tags=22%, list=7%, signal=23%
WINZEN_DEGRADED_VIA_KHSRP	WINZEN_DEGRADED_VIA_KHSRP	88	0.598498	1.59493	0	0.0971575	1	1115	tags=16%, list=4%, signal=17%
WONG_ADULT_TISSUE_STEM_MODULE	WONG_ADULT_TISSUE_STEM_MODULE	672	0.504111	1.63253	0	0.0751352	1	3205	tags=31%, list=12%, signal=34%
WONG_MITOCHONDRIA_GENE_MODULE	WONG_MITOCHONDRIA_GENE_MODULE	213	0.753382	2.11331	0	0	0	2622	tags=51%, list=10%, signal=56%
WONG_PROTEASOME_GENE_MODULE	WONG_PROTEASOME_GENE_MODULE	48	0.651644	1.5966	0.025641	0.0970376	1	1811	tags=42%, list=7%, signal=45%
WOO_LIVER_CANCER_RECURRENCE_DN	WOO_LIVER_CANCER_RECURRENCE_DN	66	0.555981	1.38257	0.0344828	0.285985	1	3826	tags=29%, list=14%, signal=33%
WOO_LIVER_CANCER_RECURRENCE_UP	WOO_LIVER_CANCER_RECURRENCE_UP	101	0.526336	1.42608	0	0.239959	1	3304	tags=32%, list=12%, signal=36%
WOOD_EBV_EBNA1_TARGETS_DN	WOOD_EBV_EBNA1_TARGETS_DN	41	0.571303	1.35242	0.0487805	0.323803	1	1592	tags=29%, list=6%, signal=31%
WP_ALLOGRAFT_REJECTION	WP_ALLOGRAFT_REJECTION	63	0.604879	1.5907	0	0.102041	1	1347	tags=16%, list=5%, signal=17%
WP_BREAST_CANCER_PATHWAY	WP_BREAST_CANCER_PATHWAY	142	0.457468	1.35243	0.030303	0.324112	1	2330	tags=19%, list=9%, signal=21%
WP_CILIARY_LANDSCAPE	WP_CILIARY_LANDSCAPE	211	0.441835	1.33046	0	0.340554	1	4093	tags=37%, list=15%, signal=43%
WP_CYTOPLASMIC_RIBOSOMAL_PROTEINS	WP_CYTOPLASMIC_RIBOSOMAL_PROTEINS	85	-0.680346	-1.75152	0	0.209037	0.32	1830	tags=54%, list=7%, signal=58%
WP_CYTOSOLIC_DNASENSING_PATHWAY	WP_CYTOSOLIC_DNASENSING_PATHWAY	53	0.597148	1.48474	0	0.188791	1	2452	tags=34%, list=9%, signal=37%
WP_DEGRADATION_PATHWAY_OF_SPHINGOLIPIDS_INCLUDING_DISEASES	WP_DEGRADATION_PATHWAY_OF_SPHINGOLIPIDS_INCLUDING_DISEASES	8	0.865872	1.59497	0.0434783	0.0974693	1	2998	tags=63%, list=11%, signal=70%
WP_DISRUPTION_OF_POSTSYNAPTIC_SIGNALLING_BY_CNV	WP_DISRUPTION_OF_POSTSYNAPTIC_SIGNALLING_BY_CNV	31	-0.741574	-1.60644	0	0.623371	1	3080	tags=42%, list=11%, signal=47%
WP_ENDOCHONDRAL_OSSIFICATION_WITH_SKELETAL_DYSPLASIAS	WP_ENDOCHONDRAL_OSSIFICATION_WITH_SKELETAL_DYSPLASIAS	60	0.554054	1.46127	0	0.208172	1	2686	tags=33%, list=10%, signal=37%
WP_ENDOTHELIN_PATHWAYS	WP_ENDOTHELIN_PATHWAYS	32	0.637139	1.4243	0.0208333	0.241317	1	1184	tags=19%, list=4%, signal=20%
WP_EUKARYOTIC_TRANSCRIPTION_INITIATION	WP_EUKARYOTIC_TRANSCRIPTION_INITIATION	40	0.62316	1.35068	0.0322581	0.323734	1	3095	tags=45%, list=11%, signal=51%
WP_GENE_REGULATORY_NETWORK_MODELLING_SOMITOGENESIS	WP_GENE_REGULATORY_NETWORK_MODELLING_SOMITOGENESIS	10	0.801046	1.41159	0.0232558	0.259272	1	2567	tags=30%, list=10%, signal=33%
WP_GLYCOLYSIS_AND_GLUCONEOGENESIS	WP_GLYCOLYSIS_AND_GLUCONEOGENESIS	41	0.681014	1.61602	0	0.0843858	1	3141	tags=39%, list=12%, signal=44%
WP_IL18_SIGNALING_PATHWAY	WP_IL18_SIGNALING_PATHWAY	242	0.413963	1.24728	0.0487805	0.432871	1	2267	tags=21%, list=8%, signal=23%
WP_INTRAFLAGELLAR_TRANSPORT_PROTEINS_BINDING_TO_DYNEIN	WP_INTRAFLAGELLAR_TRANSPORT_PROTEINS_BINDING_TO_DYNEIN	27	0.635409	1.37893	0.0217391	0.289875	1	3477	tags=44%, list=13%, signal=51%
WP_MATRIX_METALLOPROTEINASES	WP_MATRIX_METALLOPROTEINASES	24	0.637699	1.421	0	0.245064	1	1774	tags=21%, list=7%, signal=22%
WP_METHYLATION_PATHWAYS	WP_METHYLATION_PATHWAYS	6	0.853315	1.38709	0.0476191	0.279902	1	2799	tags=50%, list=10%, signal=56%
WP_MICROGLIA_PATHOGEN_PHAGOCYTOSIS_PATHWAY	WP_MICROGLIA_PATHOGEN_PHAGOCYTOSIS_PATHWAY	39	-0.651158	-1.41349	0.037037	1	1	4695	tags=41%, list=17%, signal=50%
WP_MICRORNA_NETWORK_ASSOCIATED_WITH_CHRONIC_LYMPHOCYTIC_LEUKEMIA	WP_MICRORNA_NETWORK_ASSOCIATED_WITH_CHRONIC_LYMPHOCYTIC_LEUKEMIA	3	0.927467	1.36347	0.0208333	0.309503	1	84	tags=33%, list=0%, signal=33%
WP_MITOCHONDRIAL_CIII_ASSEMBLY	WP_MITOCHONDRIAL_CIII_ASSEMBLY	15	0.911547	1.71659	0	0.0375625	0.91	1036	tags=60%, list=4%, signal=62%
WP_MITOCHONDRIAL_CIV_ASSEMBLY	WP_MITOCHONDRIAL_CIV_ASSEMBLY	33	0.782665	1.79218	0	0.0137334	0.41	2442	tags=52%, list=9%, signal=57%
WP_MRNA_PROCESSING	WP_MRNA_PROCESSING	122	-0.509984	-1.30962	0.0344828	1	1	3262	tags=42%, list=12%, signal=47%
WP_NEURAL_CREST_DIFFERENTIATION	WP_NEURAL_CREST_DIFFERENTIATION	94	0.471438	1.30241	0.0322581	0.368716	1	2459	tags=19%, list=9%, signal=21%
WP_NEUROINFLAMMATION	WP_NEUROINFLAMMATION	12	0.695877	1.38645	0.0487805	0.28082	1	323	tags=17%, list=1%, signal=17%
WP_NICOTINE_ACTIVITY_ON_DOPAMINERGIC_NEURONS	WP_NICOTINE_ACTIVITY_ON_DOPAMINERGIC_NEURONS	15	-0.813289	-1.48867	0.0333333	1	1	4075	tags=47%, list=15%, signal=55%
WP_NOCGMPPKG_MEDIATED_NEUROPROTECTION	WP_NOCGMPPKG_MEDIATED_NEUROPROTECTION	40	0.644034	1.61016	0	0.088227	1	1812	tags=23%, list=7%, signal=24%
WP_NONALCOHOLIC_FATTY_LIVER_DISEASE	WP_NONALCOHOLIC_FATTY_LIVER_DISEASE	146	0.708069	2.05379	0	0	0	2132	tags=43%, list=8%, signal=47%
WP_OXIDATIVE_PHOSPHORYLATION	WP_OXIDATIVE_PHOSPHORYLATION	56	0.886468	2.16503	0	0	0	1761	tags=70%, list=7%, signal=74%
WP_PATHOGENIC_ESCHERICHIA_COLI_INFECTION	WP_PATHOGENIC_ESCHERICHIA_COLI_INFECTION	49	0.620416	1.64105	0	0.0722157	1	2819	tags=41%, list=10%, signal=46%
WP_PATHWAYS_OF_NUCLEIC_ACID_METABOLISM_AND_INNATE_IMMUNE_SENSING	WP_PATHWAYS_OF_NUCLEIC_ACID_METABOLISM_AND_INNATE_IMMUNE_SENSING	11	0.774943	1.43217	0.0487805	0.233816	1	4269	tags=73%, list=16%, signal=86%
WP_PPAR_SIGNALING_PATHWAY	WP_PPAR_SIGNALING_PATHWAY	53	0.67652	1.62854	0	0.0780522	1	3030	tags=26%, list=11%, signal=30%
WP_PREIMPLANTATION_EMBRYO	WP_PREIMPLANTATION_EMBRYO	40	-0.681149	-1.5129	0.0151515	0.803971	1	2275	tags=30%, list=8%, signal=33%
WP_PROSTAGLANDIN_SYNTHESIS_AND_REGULATION	WP_PROSTAGLANDIN_SYNTHESIS_AND_REGULATION	37	0.669109	1.53415	0	0.146691	1	2768	tags=27%, list=10%, signal=30%
WP_PROTEASOME_DEGRADATION	WP_PROTEASOME_DEGRADATION	54	0.65762	1.59921	0	0.0950539	1	2352	tags=52%, list=9%, signal=57%
WP_PROXIMAL_TUBULE_TRANSPORT	WP_PROXIMAL_TUBULE_TRANSPORT	48	0.594774	1.46504	0	0.204137	1	1716	tags=17%, list=6%, signal=18%
WP_REGULATION_OF_WNTBCATENIN_SIGNALING_BY_SMALL_MOLECULE_COMPOUNDS	WP_REGULATION_OF_WNTBCATENIN_SIGNALING_BY_SMALL_MOLECULE_COMPOUNDS	15	0.728705	1.47536	0.0434783	0.195933	1	1972	tags=33%, list=7%, signal=36%
WP_SARS_CORONAVIRUS_AND_INNATE_IMMUNITY	WP_SARS_CORONAVIRUS_AND_INNATE_IMMUNITY	16	0.762381	1.44616	0.025641	0.223014	1	2378	tags=56%, list=9%, signal=62%
WP_SMALL_LIGAND_GPCRS	WP_SMALL_LIGAND_GPCRS	13	0.785042	1.47454	0	0.19555	1	3139	tags=23%, list=12%, signal=26%
WP_STRIATED_MUSCLE_CONTRACTION_PATHWAY	WP_STRIATED_MUSCLE_CONTRACTION_PATHWAY	31	0.72373	1.56453	0	0.120395	1	1714	tags=23%, list=6%, signal=24%
WP_SYNTHESIS_AND_DEGRADATION_OF_KETONE_BODIES	WP_SYNTHESIS_AND_DEGRADATION_OF_KETONE_BODIES	4	0.906983	1.44002	0.0212766	0.228719	1	541	tags=50%, list=2%, signal=51%
WP_THE_HUMAN_IMMUNE_RESPONSE_TO_TUBERCULOSIS	WP_THE_HUMAN_IMMUNE_RESPONSE_TO_TUBERCULOSIS	22	0.820465	1.71914	0	0.0368498	0.91	2378	tags=55%, list=9%, signal=60%
WP_TYPE_II_INTERFERON_SIGNALING_IFNG	WP_TYPE_II_INTERFERON_SIGNALING_IFNG	29	0.808302	1.90425	0	0.00303377	0.05	1909	tags=38%, list=7%, signal=41%
WP_ULTRACONSERVED_REGION_339_MODULATION_OF_TUMOR_SUPPRESSOR_MICRORNAS_IN_CANCER	WP_ULTRACONSERVED_REGION_339_MODULATION_OF_TUMOR_SUPPRESSOR_MICRORNAS_IN_CANCER	1	0.996879	1.39258	0	0.278286	1	84	tags=100%, list=0%, signal=100%
WU_CELL_MIGRATION	WU_CELL_MIGRATION	158	0.460182	1.36367	0.0285714	0.309394	1	2889	tags=23%, list=11%, signal=26%
WU_HBX_TARGETS_1_UP	WU_HBX_TARGETS_1_UP	15	0.793325	1.58425	0	0.106627	1	1195	tags=33%, list=4%, signal=35%
WU_SILENCED_BY_METHYLATION_IN_BLADDER_CANCER	WU_SILENCED_BY_METHYLATION_IN_BLADDER_CANCER	42	0.631132	1.5745	0.025	0.112852	1	2459	tags=21%, list=9%, signal=24%
WUNDER_INFLAMMATORY_RESPONSE_AND_CHOLESTEROL_UP	WUNDER_INFLAMMATORY_RESPONSE_AND_CHOLESTEROL_UP	53	0.807929	2.03338	0	0	0	1639	tags=42%, list=6%, signal=44%
XU_GH1_AUTOCRINE_TARGETS_UP	XU_GH1_AUTOCRINE_TARGETS_UP	146	0.639785	1.91133	0	0.00268745	0.04	3433	tags=35%, list=13%, signal=40%
YAGI_AML_FAB_MARKERS	YAGI_AML_FAB_MARKERS	176	0.414969	1.23721	0.0344828	0.442812	1	3776	tags=32%, list=14%, signal=37%
YAGI_AML_WITH_11Q23_REARRANGED	YAGI_AML_WITH_11Q23_REARRANGED	307	0.41402	1.3044	0	0.369412	1	3556	tags=29%, list=13%, signal=33%
YAGI_AML_WITH_INV_16_TRANSLOCATION	YAGI_AML_WITH_INV_16_TRANSLOCATION	358	0.403389	1.28928	0	0.381835	1	2817	tags=26%, list=10%, signal=28%
YAGI_AML_WITH_T_8_21_TRANSLOCATION	YAGI_AML_WITH_T_8_21_TRANSLOCATION	324	0.426829	1.31043	0	0.366602	1	3151	tags=29%, list=12%, signal=32%
YAMASHITA_LIVER_CANCER_WITH_EPCAM_UP	YAMASHITA_LIVER_CANCER_WITH_EPCAM_UP	50	-0.645154	-1.41812	0.0149254	1	1	1376	tags=40%, list=5%, signal=42%
YAMASHITA_METHYLATED_IN_PROSTATE_CANCER	YAMASHITA_METHYLATED_IN_PROSTATE_CANCER	46	0.611894	1.47122	0.0243902	0.198174	1	2816	tags=26%, list=10%, signal=29%
YAMAZAKI_TCEB3_TARGETS_UP	YAMAZAKI_TCEB3_TARGETS_UP	154	0.57387	1.7095	0	0.0384348	0.96	2793	tags=29%, list=10%, signal=32%
YAN_ESCAPE_FROM_ANOIKIS	YAN_ESCAPE_FROM_ANOIKIS	21	0.808813	1.73521	0	0.0317163	0.85	2141	tags=57%, list=8%, signal=62%
YANG_BCL3_TARGETS_UP	YANG_BCL3_TARGETS_UP	314	0.524158	1.61829	0	0.0842307	1	2688	tags=26%, list=10%, signal=28%
YAO_HOXA10_TARGETS_VIA_PROGESTERONE_UP	YAO_HOXA10_TARGETS_VIA_PROGESTERONE_UP	67	0.643197	1.63678	0	0.0736098	1	2344	tags=28%, list=9%, signal=31%
YAO_TEMPORAL_RESPONSE_TO_PROGESTERONE_CLUSTER_1	YAO_TEMPORAL_RESPONSE_TO_PROGESTERONE_CLUSTER_1	61	0.665114	1.69957	0	0.0410101	0.96	2763	tags=31%, list=10%, signal=35%
YAO_TEMPORAL_RESPONSE_TO_PROGESTERONE_CLUSTER_10	YAO_TEMPORAL_RESPONSE_TO_PROGESTERONE_CLUSTER_10	65	0.682245	1.84711	0	0.00608139	0.16	3563	tags=62%, list=13%, signal=71%
YAO_TEMPORAL_RESPONSE_TO_PROGESTERONE_CLUSTER_12	YAO_TEMPORAL_RESPONSE_TO_PROGESTERONE_CLUSTER_12	76	0.638238	1.66389	0	0.0563764	1	2363	tags=43%, list=9%, signal=47%
YAO_TEMPORAL_RESPONSE_TO_PROGESTERONE_CLUSTER_13	YAO_TEMPORAL_RESPONSE_TO_PROGESTERONE_CLUSTER_13	164	0.700796	2.06151	0	0	0	2646	tags=56%, list=10%, signal=62%
YAO_TEMPORAL_RESPONSE_TO_PROGESTERONE_CLUSTER_16	YAO_TEMPORAL_RESPONSE_TO_PROGESTERONE_CLUSTER_16	72	0.697425	1.76725	0	0.0198869	0.57	2853	tags=46%, list=11%, signal=51%
YAO_TEMPORAL_RESPONSE_TO_PROGESTERONE_CLUSTER_17	YAO_TEMPORAL_RESPONSE_TO_PROGESTERONE_CLUSTER_17	175	0.539484	1.58999	0	0.102424	1	2751	tags=47%, list=10%, signal=52%
YAO_TEMPORAL_RESPONSE_TO_PROGESTERONE_CLUSTER_6	YAO_TEMPORAL_RESPONSE_TO_PROGESTERONE_CLUSTER_6	63	0.631134	1.58679	0.0222222	0.105052	1	2927	tags=30%, list=11%, signal=34%
YAO_TEMPORAL_RESPONSE_TO_PROGESTERONE_CLUSTER_9	YAO_TEMPORAL_RESPONSE_TO_PROGESTERONE_CLUSTER_9	69	0.650321	1.71536	0.0212766	0.0378328	0.91	2994	tags=43%, list=11%, signal=49%
YOSHIMURA_MAPK8_TARGETS_DN	YOSHIMURA_MAPK8_TARGETS_DN	345	0.489586	1.53113	0	0.146886	1	2187	tags=26%, list=8%, signal=28%
YOSHIMURA_MAPK8_TARGETS_UP	YOSHIMURA_MAPK8_TARGETS_UP	989	0.411573	1.37559	0	0.29451	1	3056	tags=18%, list=11%, signal=19%
YU_MYC_TARGETS_DN	YU_MYC_TARGETS_DN	51	0.644887	1.64606	0	0.069985	1	2915	tags=33%, list=11%, signal=37%
ZHAN_LATE_DIFFERENTIATION_GENES_UP	ZHAN_LATE_DIFFERENTIATION_GENES_UP	31	0.598947	1.44654	0	0.222654	1	2998	tags=39%, list=11%, signal=44%
ZHAN_MULTIPLE_MYELOMA_HP_DN	ZHAN_MULTIPLE_MYELOMA_HP_DN	43	0.766573	1.8913	0	0.0033513	0.06	2852	tags=44%, list=11%, signal=49%
ZHAN_MULTIPLE_MYELOMA_LB_DN	ZHAN_MULTIPLE_MYELOMA_LB_DN	31	0.776036	1.7085	0	0.0379992	0.96	1599	tags=45%, list=6%, signal=48%
ZHAN_MULTIPLE_MYELOMA_MF_UP	ZHAN_MULTIPLE_MYELOMA_MF_UP	42	0.635018	1.4775	0.0222222	0.1949	1	1099	tags=21%, list=4%, signal=22%
ZHAN_MULTIPLE_MYELOMA_MS_UP	ZHAN_MULTIPLE_MYELOMA_MS_UP	41	0.75144	1.7242	0	0.03461	0.9	2741	tags=34%, list=10%, signal=38%
ZHAN_MULTIPLE_MYELOMA_SUBGROUPS	ZHAN_MULTIPLE_MYELOMA_SUBGROUPS	29	0.590498	1.38742	0.0322581	0.280058	1	3281	tags=62%, list=12%, signal=71%
ZHAN_V2_LATE_DIFFERENTIATION_GENES	ZHAN_V2_LATE_DIFFERENTIATION_GENES	41	0.657721	1.5273	0	0.150079	1	4189	tags=56%, list=16%, signal=66%
ZHANG_BREAST_CANCER_PROGENITORS_DN	ZHANG_BREAST_CANCER_PROGENITORS_DN	133	0.481386	1.40203	0	0.267187	1	3336	tags=35%, list=12%, signal=40%
ZHANG_BREAST_CANCER_PROGENITORS_UP	ZHANG_BREAST_CANCER_PROGENITORS_UP	413	0.396589	1.26337	0	0.414458	1	2452	tags=25%, list=9%, signal=27%
ZHENG_BOUND_BY_FOXP3	ZHENG_BOUND_BY_FOXP3	462	0.354686	1.11522	0.0416667	0.565143	1	3710	tags=25%, list=14%, signal=28%
ZHENG_GLIOBLASTOMA_PLASTICITY_DN	ZHENG_GLIOBLASTOMA_PLASTICITY_DN	57	0.647579	1.6575	0	0.0613952	1	3224	tags=46%, list=12%, signal=52%
ZHENG_GLIOBLASTOMA_PLASTICITY_UP	ZHENG_GLIOBLASTOMA_PLASTICITY_UP	238	0.443131	1.34915	0	0.3248	1	2098	tags=26%, list=8%, signal=28%
ZHENG_RESPONSE_TO_ARSENITE_UP	ZHENG_RESPONSE_TO_ARSENITE_UP	8	-0.914584	-1.57569	0.0172414	0.578275	1	1621	tags=75%, list=6%, signal=80%
ZHONG_RESPONSE_TO_AZACITIDINE_AND_TSA_UP	ZHONG_RESPONSE_TO_AZACITIDINE_AND_TSA_UP	146	0.489008	1.43652	0	0.231805	1	3667	tags=31%, list=14%, signal=35%
ZHONG_SECRETOME_OF_LUNG_CANCER_AND_FIBROBLAST	ZHONG_SECRETOME_OF_LUNG_CANCER_AND_FIBROBLAST	126	0.611798	1.69596	0	0.0430451	0.96	1919	tags=37%, list=7%, signal=40%
ZHONG_SECRETOME_OF_LUNG_CANCER_AND_MACROPHAGE	ZHONG_SECRETOME_OF_LUNG_CANCER_AND_MACROPHAGE	70	0.66518	1.72273	0	0.0354311	0.9	1919	tags=43%, list=7%, signal=46%
ZHOU_TNF_SIGNALING_4HR	ZHOU_TNF_SIGNALING_4HR	46	0.566507	1.34356	0	0.329023	1	2290	tags=39%, list=9%, signal=43%
ZHU_CMV_24_HR_DN	ZHU_CMV_24_HR_DN	75	0.484991	1.35095	0.0333333	0.323756	1	2812	tags=32%, list=10%, signal=36%
ZHU_CMV_24_HR_UP	ZHU_CMV_24_HR_UP	77	0.513039	1.41654	0	0.253011	1	2960	tags=36%, list=11%, signal=41%
ZHU_CMV_8_HR_UP	ZHU_CMV_8_HR_UP	35	0.630926	1.38292	0.0285714	0.285296	1	2267	tags=29%, list=8%, signal=31%
ZHU_CMV_ALL_DN	ZHU_CMV_ALL_DN	107	0.483694	1.36714	0.05	0.303981	1	2812	tags=32%, list=10%, signal=35%
ZHU_CMV_ALL_UP	ZHU_CMV_ALL_UP	99	0.527767	1.48575	0	0.187804	1	3595	tags=40%, list=13%, signal=46%
ZWANG_EGF_INTERVAL_DN	ZWANG_EGF_INTERVAL_DN	181	0.478651	1.37013	0.0322581	0.30009	1	3756	tags=30%, list=14%, signal=35%

## Sheet: MSigDB C5 gene set list
NAME	GS<br> follow link to MSigDB	SIZE	ES	NES	NOM p-val	FDR q-val	FWER p-val	RANK AT MAX	LEADING EDGE
GO_NEGATIVE_REGULATION_OF_MRNA_METABOLIC_PROCESS	GO_NEGATIVE_REGULATION_OF_MRNA_METABOLIC_PROCESS	74	-0.700937	-1.73702	0	0.475902	0.55	2908	tags=49%, list=11%, signal=54%
GO_CYTOSOLIC_LARGE_RIBOSOMAL_SUBUNIT	GO_CYTOSOLIC_LARGE_RIBOSOMAL_SUBUNIT	53	-0.723766	-1.67738	0	1	0.97	1647	tags=55%, list=6%, signal=58%
GO_NUCLEOCYTOPLASMIC_CARRIER_ACTIVITY	GO_NUCLEOCYTOPLASMIC_CARRIER_ACTIVITY	28	-0.770164	-1.64113	0.0181818	1	1	3508	tags=54%, list=13%, signal=62%
GO_NUCLEAR_TRANSCRIBED_MRNA_CATABOLIC_PROCESS_NONSENSE_MEDIATED_DECAY	GO_NUCLEAR_TRANSCRIBED_MRNA_CATABOLIC_PROCESS_NONSENSE_MEDIATED_DECAY	117	-0.627084	-1.63286	0	1	1	1830	tags=44%, list=7%, signal=47%
GO_CYTOSOLIC_RIBOSOME	GO_CYTOSOLIC_RIBOSOME	102	-0.623816	-1.62691	0	1	1	1647	tags=46%, list=6%, signal=49%
GO_ACID_SECRETION	GO_ACID_SECRETION	32	-0.7078	-1.59349	0	1	1	3352	tags=19%, list=12%, signal=21%
GO_STEROID_CATABOLIC_PROCESS	GO_STEROID_CATABOLIC_PROCESS	19	-0.783594	-1.58364	0.0363636	1	1	1355	tags=26%, list=5%, signal=28%
GO_COTRANSLATIONAL_PROTEIN_TARGETING_TO_MEMBRANE	GO_COTRANSLATIONAL_PROTEIN_TARGETING_TO_MEMBRANE	95	-0.597565	-1.55051	0	1	1	1647	tags=48%, list=6%, signal=51%
HP_CHORIORETINAL_ATROPHY	HP_CHORIORETINAL_ATROPHY	18	-0.789799	-1.54559	0.0166667	1	1	3604	tags=44%, list=13%, signal=51%
HP_HYPOPLASTIC_TOENAILS	HP_HYPOPLASTIC_TOENAILS	54	-0.647735	-1.54117	0.0169492	1	1	5623	tags=52%, list=21%, signal=65%
GO_NEGATIVE_REGULATION_OF_RNA_SPLICING	GO_NEGATIVE_REGULATION_OF_RNA_SPLICING	24	-0.749212	-1.53675	0.03125	1	1	2689	tags=58%, list=10%, signal=65%
GO_ANDROGEN_METABOLIC_PROCESS	GO_ANDROGEN_METABOLIC_PROCESS	21	-0.729874	-1.5346	0.0181818	1	1	1508	tags=14%, list=6%, signal=15%
GO_NEGATIVE_REGULATION_OF_MRNA_PROCESSING	GO_NEGATIVE_REGULATION_OF_MRNA_PROCESSING	29	-0.723997	-1.5314	0	1	1	2689	tags=62%, list=10%, signal=69%
GO_ESTROGEN_BIOSYNTHETIC_PROCESS	GO_ESTROGEN_BIOSYNTHETIC_PROCESS	11	-0.840904	-1.52488	0.0192308	1	1	1650	tags=18%, list=6%, signal=19%
GO_POSITIVE_REGULATION_OF_METANEPHROS_DEVELOPMENT	GO_POSITIVE_REGULATION_OF_METANEPHROS_DEVELOPMENT	12	-0.839886	-1.51169	0	1	1	533	tags=25%, list=2%, signal=25%
HP_SEVERE_FAILURE_TO_THRIVE	HP_SEVERE_FAILURE_TO_THRIVE	10	-0.821559	-1.49212	0.0322581	1	1	3360	tags=60%, list=12%, signal=69%
GO_ALANINE_TRANSPORT	GO_ALANINE_TRANSPORT	13	-0.81228	-1.48886	0	1	1	3855	tags=62%, list=14%, signal=72%
GO_NUCLEAR_IMPORT_SIGNAL_RECEPTOR_ACTIVITY	GO_NUCLEAR_IMPORT_SIGNAL_RECEPTOR_ACTIVITY	18	-0.772408	-1.48467	0.02	1	1	2886	tags=56%, list=11%, signal=62%
GO_RAN_GTPASE_BINDING	GO_RAN_GTPASE_BINDING	33	-0.744312	-1.47913	0	1	1	3651	tags=61%, list=14%, signal=70%
GO_RESPONSE_TO_ISOQUINOLINE_ALKALOID	GO_RESPONSE_TO_ISOQUINOLINE_ALKALOID	27	-0.707335	-1.47851	0.0172414	1	1	5494	tags=44%, list=20%, signal=56%
GO_INTERMEDIATE_FILAMENT_BUNDLE_ASSEMBLY	GO_INTERMEDIATE_FILAMENT_BUNDLE_ASSEMBLY	5	-0.938684	-1.47844	0.0172414	1	1	334	tags=20%, list=1%, signal=20%
GO_NEGATIVE_REGULATION_OF_MRNA_SPLICING_VIA_SPLICEOSOME	GO_NEGATIVE_REGULATION_OF_MRNA_SPLICING_VIA_SPLICEOSOME	20	-0.747444	-1.47831	0.0289855	1	1	2689	tags=60%, list=10%, signal=67%
GO_AGGREPHAGY	GO_AGGREPHAGY	7	-0.906776	-1.47266	0	1	1	1987	tags=86%, list=7%, signal=93%
HP_RENAL_DUPLICATION	HP_RENAL_DUPLICATION	23	-0.7393	-1.4688	0.02	1	1	3351	tags=43%, list=12%, signal=50%
GO_ALANINE_TRANSMEMBRANE_TRANSPORTER_ACTIVITY	GO_ALANINE_TRANSMEMBRANE_TRANSPORTER_ACTIVITY	10	-0.837537	-1.46696	0.0181818	1	1	3287	tags=60%, list=12%, signal=68%
GO_RIBOSOMAL_LARGE_SUBUNIT_ASSEMBLY	GO_RIBOSOMAL_LARGE_SUBUNIT_ASSEMBLY	27	-0.705982	-1.46553	0.0476191	1	1	1552	tags=37%, list=6%, signal=39%
GO_CELLULAR_RESPONSE_TO_CADMIUM_ION	GO_CELLULAR_RESPONSE_TO_CADMIUM_ION	27	-0.716621	-1.46287	0	1	1	3077	tags=44%, list=11%, signal=50%
GO_RNA_STABILIZATION	GO_RNA_STABILIZATION	44	-0.645735	-1.46272	0.0153846	1	1	3690	tags=41%, list=14%, signal=47%
HP_OBSESSIVE_COMPULSIVE_TRAIT	HP_OBSESSIVE_COMPULSIVE_TRAIT	19	-0.742591	-1.4606	0.015873	1	1	4255	tags=47%, list=16%, signal=56%
GO_PROTEIN_LOCALIZATION_TO_ENDOPLASMIC_RETICULUM	GO_PROTEIN_LOCALIZATION_TO_ENDOPLASMIC_RETICULUM	134	-0.570396	-1.45803	0	1	1	1830	tags=43%, list=7%, signal=45%
HP_DEVIATION_OF_THE_HALLUX	HP_DEVIATION_OF_THE_HALLUX	48	-0.630965	-1.45323	0	1	1	3364	tags=40%, list=12%, signal=45%
GO_NEGATIVE_REGULATION_OF_AXON_EXTENSION	GO_NEGATIVE_REGULATION_OF_AXON_EXTENSION	42	-0.679026	-1.45031	0.037037	1	1	5273	tags=48%, list=20%, signal=59%
GO_NUCLEAR_TRANSCRIBED_MRNA_CATABOLIC_PROCESS	GO_NUCLEAR_TRANSCRIBED_MRNA_CATABOLIC_PROCESS	195	-0.534274	-1.44843	0	1	1	2764	tags=37%, list=10%, signal=41%
GO_REGULATION_OF_DNA_DEMETHYLATION	GO_REGULATION_OF_DNA_DEMETHYLATION	6	-0.911268	-1.44552	0	1	1	1874	tags=67%, list=7%, signal=72%
GO_NEGATIVE_REGULATION_OF_DENDRITE_DEVELOPMENT	GO_NEGATIVE_REGULATION_OF_DENDRITE_DEVELOPMENT	24	-0.704591	-1.44253	0.05	1	1	4070	tags=50%, list=15%, signal=59%
GO_TRANSLATIONAL_INITIATION	GO_TRANSLATIONAL_INITIATION	178	-0.541673	-1.44012	0.0151515	1	1	1830	tags=37%, list=7%, signal=39%
HP_SUPRAVALVULAR_AORTIC_STENOSIS	HP_SUPRAVALVULAR_AORTIC_STENOSIS	14	-0.805255	-1.43445	0.046875	1	1	3021	tags=50%, list=11%, signal=56%
GO_RESPONSE_TO_CISPLATIN	GO_RESPONSE_TO_CISPLATIN	7	-0.860768	-1.43409	0.0185185	1	1	1025	tags=29%, list=4%, signal=30%
HP_PRIMARY_CONGENITAL_GLAUCOMA	HP_PRIMARY_CONGENITAL_GLAUCOMA	4	-0.951695	-1.43393	0.0151515	1	1	572	tags=25%, list=2%, signal=26%
GO_GAS_TRANSPORT	GO_GAS_TRANSPORT	12	-0.833579	-1.43317	0.0357143	1	1	2240	tags=33%, list=8%, signal=36%
GO_HISTONE_H3_DEACETYLATION	GO_HISTONE_H3_DEACETYLATION	19	-0.730732	-1.43312	0	1	1	4095	tags=58%, list=15%, signal=68%
GO_ESTABLISHMENT_OF_PROTEIN_LOCALIZATION_TO_ENDOPLASMIC_RETICULUM	GO_ESTABLISHMENT_OF_PROTEIN_LOCALIZATION_TO_ENDOPLASMIC_RETICULUM	107	-0.580062	-1.43299	0.0149254	1	1	1647	tags=44%, list=6%, signal=47%
GO_RESPONSE_TO_ARSENIC_CONTAINING_SUBSTANCE	GO_RESPONSE_TO_ARSENIC_CONTAINING_SUBSTANCE	32	-0.656199	-1.4315	0.0428571	1	1	4882	tags=59%, list=18%, signal=72%
GO_HISTONE_METHYLTRANSFERASE_ACTIVITY	GO_HISTONE_METHYLTRANSFERASE_ACTIVITY	53	-0.582833	-1.43139	0.031746	1	1	3988	tags=38%, list=15%, signal=44%
GO_REGULATION_OF_BONE_DEVELOPMENT	GO_REGULATION_OF_BONE_DEVELOPMENT	19	-0.734805	-1.42545	0.0363636	1	1	5308	tags=42%, list=20%, signal=52%
GO_REGULATION_OF_CHAPERONE_MEDIATED_AUTOPHAGY	GO_REGULATION_OF_CHAPERONE_MEDIATED_AUTOPHAGY	7	-0.894003	-1.42404	0.0178571	1	1	450	tags=43%, list=2%, signal=44%
GO_VIRAL_GENE_EXPRESSION	GO_VIRAL_GENE_EXPRESSION	189	-0.516464	-1.42309	0	1	1	1908	tags=34%, list=7%, signal=37%
GO_NUCLEOTIDE_RECEPTOR_ACTIVITY	GO_NUCLEOTIDE_RECEPTOR_ACTIVITY	15	-0.762169	-1.42228	0.03125	1	1	243	tags=7%, list=1%, signal=7%
GO_ATP_GATED_ION_CHANNEL_ACTIVITY	GO_ATP_GATED_ION_CHANNEL_ACTIVITY	6	-0.947172	-1.42013	0.0327869	1	1	243	tags=17%, list=1%, signal=17%
GO_NLS_BEARING_PROTEIN_IMPORT_INTO_NUCLEUS	GO_NLS_BEARING_PROTEIN_IMPORT_INTO_NUCLEUS	11	-0.805006	-1.41932	0.0333333	1	1	2837	tags=64%, list=11%, signal=71%
HP_GRANULOCYTOPENIA	HP_GRANULOCYTOPENIA	7	-0.88902	-1.41762	0	1	1	1164	tags=57%, list=4%, signal=60%
GO_POSITIVE_REGULATION_OF_MICROTUBULE_POLYMERIZATION_OR_DEPOLYMERIZATION	GO_POSITIVE_REGULATION_OF_MICROTUBULE_POLYMERIZATION_OR_DEPOLYMERIZATION	29	-0.655059	-1.41005	0.0327869	1	1	2588	tags=45%, list=10%, signal=50%
GO_PROTEIN_TARGETING_TO_MEMBRANE	GO_PROTEIN_TARGETING_TO_MEMBRANE	187	-0.524076	-1.40661	0.0153846	1	1	1830	tags=30%, list=7%, signal=32%
GO_ESTRADIOL_17_BETA_DEHYDROGENASE_ACTIVITY	GO_ESTRADIOL_17_BETA_DEHYDROGENASE_ACTIVITY	9	-0.853838	-1.40614	0.0172414	1	1	28	tags=11%, list=0%, signal=11%
GO_NEGATIVE_REGULATION_OF_RNA_CATABOLIC_PROCESS	GO_NEGATIVE_REGULATION_OF_RNA_CATABOLIC_PROCESS	54	-0.626343	-1.405	0.0151515	1	1	3690	tags=39%, list=14%, signal=45%
GO_RNA_DEPENDENT_ATPASE_ACTIVITY	GO_RNA_DEPENDENT_ATPASE_ACTIVITY	4	-0.934611	-1.40458	0	1	1	957	tags=50%, list=4%, signal=52%
HP_EXAGGERATED_CUPID_S_BOW	HP_EXAGGERATED_CUPID_S_BOW	7	-0.859785	-1.4036	0.0185185	1	1	1524	tags=57%, list=6%, signal=61%
GO_REGULATION_OF_GLUTAMATE_SECRETION	GO_REGULATION_OF_GLUTAMATE_SECRETION	10	-0.802804	-1.40283	0.0327869	1	1	2800	tags=30%, list=10%, signal=33%
GO_PROTEIN_SERINE_THREONINE_PHOSPHATASE_ACTIVITY	GO_PROTEIN_SERINE_THREONINE_PHOSPHATASE_ACTIVITY	68	-0.578394	-1.4026	0	1	1	4774	tags=41%, list=18%, signal=50%
HP_MACRODACTYLY	HP_MACRODACTYLY	4	-0.902155	-1.40044	0.0483871	1	1	2258	tags=50%, list=8%, signal=55%
GO_NEGATIVE_REGULATION_OF_MEGAKARYOCYTE_DIFFERENTIATION	GO_NEGATIVE_REGULATION_OF_MEGAKARYOCYTE_DIFFERENTIATION	3	-0.931493	-1.39778	0.0175439	1	1	1670	tags=67%, list=6%, signal=71%
GO_RESPONSE_TO_LITHIUM_ION	GO_RESPONSE_TO_LITHIUM_ION	21	-0.703201	-1.39694	0.046875	1	1	2729	tags=29%, list=10%, signal=32%
GO_MICROTUBULE_MINUS_END	GO_MICROTUBULE_MINUS_END	7	-0.894075	-1.39412	0.0181818	1	1	1627	tags=57%, list=6%, signal=61%
GO_NUCLEAR_EXPORT_SIGNAL_RECEPTOR_ACTIVITY	GO_NUCLEAR_EXPORT_SIGNAL_RECEPTOR_ACTIVITY	10	-0.808803	-1.39342	0	1	1	3508	tags=50%, list=13%, signal=57%
HP_PSEUDOEPIPHYSES	HP_PSEUDOEPIPHYSES	14	-0.790789	-1.39192	0	1	1	2797	tags=36%, list=10%, signal=40%
GO_REGULATION_OF_RNA_SPLICING	GO_REGULATION_OF_RNA_SPLICING	145	-0.514424	-1.38835	0.0151515	1	1	3263	tags=39%, list=12%, signal=44%
GO_MITOTIC_SPINDLE_MIDZONE	GO_MITOTIC_SPINDLE_MIDZONE	12	-0.803276	-1.38779	0.05	1	1	2766	tags=67%, list=10%, signal=74%
GO_VENTRICULAR_CARDIAC_MUSCLE_CELL_MEMBRANE_REPOLARIZATION	GO_VENTRICULAR_CARDIAC_MUSCLE_CELL_MEMBRANE_REPOLARIZATION	20	-0.684017	-1.3833	0.0322581	1	1	1689	tags=20%, list=6%, signal=21%
GO_RETINOIC_ACID_METABOLIC_PROCESS	GO_RETINOIC_ACID_METABOLIC_PROCESS	15	-0.748997	-1.37806	0.0363636	1	1	3104	tags=20%, list=12%, signal=23%
GO_REGULATION_OF_METANEPHRIC_GLOMERULUS_DEVELOPMENT	GO_REGULATION_OF_METANEPHRIC_GLOMERULUS_DEVELOPMENT	4	-0.924832	-1.3773	0.037037	1	1	392	tags=25%, list=1%, signal=25%
GO_NEUROFIBRILLARY_TANGLE	GO_NEUROFIBRILLARY_TANGLE	4	-0.930737	-1.37399	0.0188679	1	1	334	tags=50%, list=1%, signal=51%
HP_ABNORMAL_ERYTHROCYTE_ENZYME_LEVEL	HP_ABNORMAL_ERYTHROCYTE_ENZYME_LEVEL	4	-0.946914	-1.37215	0.0172414	1	1	1421	tags=75%, list=5%, signal=79%
GO_REGULATION_OF_GENETIC_IMPRINTING	GO_REGULATION_OF_GENETIC_IMPRINTING	3	-0.962858	-1.37182	0.0188679	1	1	253	tags=33%, list=1%, signal=34%
GO_CELLULAR_RESPONSE_TO_ESTRADIOL_STIMULUS	GO_CELLULAR_RESPONSE_TO_ESTRADIOL_STIMULUS	34	-0.613505	-1.3682	0.0461538	1	1	4406	tags=26%, list=16%, signal=32%
GO_TENDON_DEVELOPMENT	GO_TENDON_DEVELOPMENT	4	-0.942881	-1.36071	0.0204082	1	1	525	tags=25%, list=2%, signal=25%
GO_ALTERNATIVE_MRNA_SPLICING_VIA_SPLICEOSOME	GO_ALTERNATIVE_MRNA_SPLICING_VIA_SPLICEOSOME	82	-0.532949	-1.3563	0.046875	1	1	2984	tags=40%, list=11%, signal=45%
GO_MYOSIN_FILAMENT_ORGANIZATION	GO_MYOSIN_FILAMENT_ORGANIZATION	4	-0.923484	-1.3524	0.0392157	1	1	684	tags=25%, list=3%, signal=26%
HP_EARLY_ONSET_OF_SEXUAL_MATURATION	HP_EARLY_ONSET_OF_SEXUAL_MATURATION	92	-0.541854	-1.34846	0.0441177	1	1	4579	tags=39%, list=17%, signal=47%
GO_POSITIVE_REGULATION_OF_OSTEOCLAST_DEVELOPMENT	GO_POSITIVE_REGULATION_OF_OSTEOCLAST_DEVELOPMENT	4	-0.947605	-1.34461	0.0350877	1	1	779	tags=25%, list=3%, signal=26%
GO_RIBOSOME_ASSEMBLY	GO_RIBOSOME_ASSEMBLY	60	-0.589348	-1.33621	0.0327869	1	1	1552	tags=28%, list=6%, signal=30%
GO_PHOSPHOLIPASE_D_ACTIVITY	GO_PHOSPHOLIPASE_D_ACTIVITY	4	-0.923319	-1.33574	0.0447761	1	1	501	tags=50%, list=2%, signal=51%
GO_ENDODERMAL_CELL_FATE_SPECIFICATION	GO_ENDODERMAL_CELL_FATE_SPECIFICATION	4	-0.964225	-1.33503	0	1	1	377	tags=25%, list=1%, signal=25%
HP_HEMERALOPIA	HP_HEMERALOPIA	3	-0.983389	-1.32336	0.0169492	1	1	413	tags=33%, list=2%, signal=34%
GO_ESTABLISHMENT_OF_PROTEIN_LOCALIZATION_TO_MEMBRANE	GO_ESTABLISHMENT_OF_PROTEIN_LOCALIZATION_TO_MEMBRANE	311	-0.452959	-1.29965	0.0273973	1	1	1855	tags=24%, list=7%, signal=26%
GO_PIRNA_BIOSYNTHETIC_PROCESS	GO_PIRNA_BIOSYNTHETIC_PROCESS	3	-0.929346	-1.29679	0.0350877	1	1	1583	tags=33%, list=6%, signal=35%
GO_MEDIUM_CHAIN_FATTY_ACID_CATABOLIC_PROCESS	GO_MEDIUM_CHAIN_FATTY_ACID_CATABOLIC_PROCESS	3	-0.939475	-1.29354	0.0338983	1	1	171	tags=33%, list=1%, signal=34%
GO_CIA_COMPLEX	GO_CIA_COMPLEX	1	-0.984657	-1.28981	0	1	1	415	tags=100%, list=2%, signal=102%
HP_DILATATION_OF_THE_BLADDER	HP_DILATATION_OF_THE_BLADDER	3	-0.926595	-1.2836	0.0377359	1	1	215	tags=33%, list=1%, signal=34%
GO_REGULATION_OF_MICROTUBULE_CYTOSKELETON_ORGANIZATION	GO_REGULATION_OF_MICROTUBULE_CYTOSKELETON_ORGANIZATION	177	-0.465681	-1.27388	0	1	1	3105	tags=31%, list=12%, signal=34%
GO_CYTOPLASMIC_SIDE_OF_ROUGH_ENDOPLASMIC_RETICULUM_MEMBRANE	GO_CYTOPLASMIC_SIDE_OF_ROUGH_ENDOPLASMIC_RETICULUM_MEMBRANE	4	-0.849001	-1.27116	0.037037	1	1	4069	tags=100%, list=15%, signal=118%
GO_NEGATIVE_REGULATION_OF_LOW_DENSITY_LIPOPROTEIN_PARTICLE_CLEARANCE	GO_NEGATIVE_REGULATION_OF_LOW_DENSITY_LIPOPROTEIN_PARTICLE_CLEARANCE	4	-0.895722	-1.26564	0.0338983	1	1	1239	tags=50%, list=5%, signal=52%
GO_RNA_CATABOLIC_PROCESS	GO_RNA_CATABOLIC_PROCESS	378	-0.436408	-1.26405	0.0243902	1	1	2915	tags=31%, list=11%, signal=35%
GO_STRUCTURAL_CONSTITUENT_OF_RIBOSOME	GO_STRUCTURAL_CONSTITUENT_OF_RIBOSOME	152	-0.468069	-1.25448	0.028169	1	1	1647	tags=32%, list=6%, signal=33%
GO_ORGANIC_CYCLIC_COMPOUND_CATABOLIC_PROCESS	GO_ORGANIC_CYCLIC_COMPOUND_CATABOLIC_PROCESS	568	-0.41838	-1.24149	0	1	1	2915	tags=25%, list=11%, signal=28%
GO_COVALENT_CHROMATIN_MODIFICATION	GO_COVALENT_CHROMATIN_MODIFICATION	439	-0.423935	-1.23996	0.012987	1	1	4095	tags=33%, list=15%, signal=39%
GO_PROTEIN_SERINE_THREONINE_KINASE_ACTIVITY	GO_PROTEIN_SERINE_THREONINE_KINASE_ACTIVITY	398	-0.422117	-1.22437	0.012987	1	1	5348	tags=36%, list=20%, signal=44%
GO_RIBOSOMAL_SUBUNIT	GO_RIBOSOMAL_SUBUNIT	178	-0.440998	-1.21949	0.0454545	1	1	1647	tags=28%, list=6%, signal=29%
GO_MOTOR_NEURON_APOPTOTIC_PROCESS	GO_MOTOR_NEURON_APOPTOTIC_PROCESS	7	-0.793596	-1.21476	0.0408163	1	1	3784	tags=43%, list=14%, signal=50%
GO_CELLULAR_NITROGEN_COMPOUND_CATABOLIC_PROCESS	GO_CELLULAR_NITROGEN_COMPOUND_CATABOLIC_PROCESS	533	-0.410049	-1.18445	0.0246914	1	1	2915	tags=26%, list=11%, signal=28%
GO_REPRODUCTION	GO_REPRODUCTION	1156	0.310156	1.05448	0	0.741081	1	3072	tags=15%, list=11%, signal=16%
GO_CELL_CYCLE_PROCESS	GO_CELL_CYCLE_PROCESS	1219	0.312577	1.06091	0	0.736085	1	2552	tags=19%, list=9%, signal=20%
GO_NEGATIVE_REGULATION_OF_RNA_BIOSYNTHETIC_PROCESS	GO_NEGATIVE_REGULATION_OF_RNA_BIOSYNTHETIC_PROCESS	1075	0.313664	1.06274	0	0.736482	1	3316	tags=21%, list=12%, signal=23%
GO_POSITIVE_REGULATION_OF_CELLULAR_BIOSYNTHETIC_PROCESS	GO_POSITIVE_REGULATION_OF_CELLULAR_BIOSYNTHETIC_PROCESS	1693	0.312976	1.07022	0	0.731867	1	3451	tags=23%, list=13%, signal=24%
GO_NEURON_DEVELOPMENT	GO_NEURON_DEVELOPMENT	1053	0.33022	1.07225	0	0.731398	1	3090	tags=18%, list=11%, signal=19%
HP_ABNORMAL_FOOT_MORPHOLOGY	HP_ABNORMAL_FOOT_MORPHOLOGY	1049	0.332034	1.0872	0	0.721178	1	3537	tags=22%, list=13%, signal=25%
GO_SOMATODENDRITIC_COMPARTMENT	GO_SOMATODENDRITIC_COMPARTMENT	791	0.336754	1.09533	0	0.716613	1	2360	tags=14%, list=9%, signal=15%
GO_CYTOSKELETON_ORGANIZATION	GO_CYTOSKELETON_ORGANIZATION	1237	0.324445	1.09895	0	0.713839	1	3443	tags=22%, list=13%, signal=24%
GO_NEURON_PROJECTION	GO_NEURON_PROJECTION	1223	0.3229	1.0998	0	0.713156	1	2470	tags=14%, list=9%, signal=15%
GO_INTRACELLULAR_PROTEIN_TRANSPORT	GO_INTRACELLULAR_PROTEIN_TRANSPORT	1080	0.323773	1.10374	0	0.710427	1	2899	tags=25%, list=11%, signal=27%
GO_PROTEIN_MODIFICATION_BY_SMALL_PROTEIN_CONJUGATION	GO_PROTEIN_MODIFICATION_BY_SMALL_PROTEIN_CONJUGATION	820	0.330503	1.10673	0	0.708216	1	2917	tags=22%, list=11%, signal=24%
GO_POSITIVE_REGULATION_OF_CELLULAR_COMPONENT_ORGANIZATION	GO_POSITIVE_REGULATION_OF_CELLULAR_COMPONENT_ORGANIZATION	1108	0.318468	1.10851	0	0.705524	1	3440	tags=23%, list=13%, signal=25%
GO_NEGATIVE_REGULATION_OF_BIOSYNTHETIC_PROCESS	GO_NEGATIVE_REGULATION_OF_BIOSYNTHETIC_PROCESS	1347	0.319348	1.10853	0	0.70562	1	3316	tags=21%, list=12%, signal=23%
HP_ABNORMALITY_OF_THE_ORBITAL_REGION	HP_ABNORMALITY_OF_THE_ORBITAL_REGION	1146	0.323552	1.10977	0	0.705628	1	3527	tags=23%, list=13%, signal=26%
GO_CELLULAR_MACROMOLECULE_LOCALIZATION	GO_CELLULAR_MACROMOLECULE_LOCALIZATION	1811	0.32884	1.11047	0	0.705384	1	2887	tags=23%, list=11%, signal=24%
HP_ABNORMALITY_OF_THE_CEREBRAL_VENTRICLES	HP_ABNORMALITY_OF_THE_CEREBRAL_VENTRICLES	661	0.340356	1.11708	0	0.700015	1	4106	tags=27%, list=15%, signal=31%
GO_MICROTUBULE_ORGANIZING_CENTER	GO_MICROTUBULE_ORGANIZING_CENTER	706	0.341351	1.11715	0.0476191	0.699978	1	4083	tags=30%, list=15%, signal=34%
GO_AMEBOIDAL_TYPE_CELL_MIGRATION	GO_AMEBOIDAL_TYPE_CELL_MIGRATION	366	0.344665	1.11868	0	0.699299	1	3438	tags=24%, list=13%, signal=27%
GO_MICROTUBULE_CYTOSKELETON	GO_MICROTUBULE_CYTOSKELETON	1122	0.335753	1.12424	0	0.695065	1	4061	tags=28%, list=15%, signal=32%
HP_ABNORMALITY_OF_THE_CEREBRAL_CORTEX	HP_ABNORMALITY_OF_THE_CEREBRAL_CORTEX	312	0.356899	1.13011	0.0344828	0.688613	1	4136	tags=31%, list=15%, signal=36%
HP_EMG_ABNORMALITY	HP_EMG_ABNORMALITY	215	0.372249	1.13257	0.0333333	0.684668	1	4030	tags=27%, list=15%, signal=31%
HP_ABNORMAL_FORM_OF_THE_VERTEBRAL_BODIES	HP_ABNORMAL_FORM_OF_THE_VERTEBRAL_BODIES	259	0.355417	1.1343	0.0416667	0.68226	1	3956	tags=29%, list=15%, signal=34%
GO_GLAND_DEVELOPMENT	GO_GLAND_DEVELOPMENT	381	0.359984	1.13709	0.04	0.678948	1	3437	tags=22%, list=13%, signal=24%
GO_DIVALENT_INORGANIC_CATION_TRANSPORT	GO_DIVALENT_INORGANIC_CATION_TRANSPORT	404	0.355751	1.14076	0.0434783	0.675445	1	3083	tags=16%, list=11%, signal=18%
GO_REGULATION_OF_SECRETION	GO_REGULATION_OF_SECRETION	615	0.354531	1.14127	0	0.675069	1	2665	tags=16%, list=10%, signal=17%
GO_STRESS_ACTIVATED_PROTEIN_KINASE_SIGNALING_CASCADE	GO_STRESS_ACTIVATED_PROTEIN_KINASE_SIGNALING_CASCADE	265	0.367129	1.14286	0.0476191	0.673105	1	3069	tags=24%, list=11%, signal=27%
GO_RNA_PROCESSING	GO_RNA_PROCESSING	860	0.347267	1.14443	0.0476191	0.671874	1	3123	tags=31%, list=12%, signal=33%
GO_NEURON_DIFFERENTIATION	GO_NEURON_DIFFERENTIATION	1278	0.340344	1.14709	0	0.668046	1	3102	tags=18%, list=12%, signal=19%
GO_PEPTIDE_METABOLIC_PROCESS	GO_PEPTIDE_METABOLIC_PROCESS	743	0.354087	1.14913	0	0.667061	1	2778	tags=28%, list=10%, signal=31%
GO_CELL_CELL_JUNCTION	GO_CELL_CELL_JUNCTION	435	0.365003	1.14987	0	0.666668	1	3355	tags=21%, list=12%, signal=24%
HP_PROGRESSIVE	HP_PROGRESSIVE	246	0.379042	1.15002	0.0476191	0.666617	1	4320	tags=35%, list=16%, signal=41%
GO_PEPTIDYL_AMINO_ACID_MODIFICATION	GO_PEPTIDYL_AMINO_ACID_MODIFICATION	1121	0.339635	1.15078	0	0.665254	1	3413	tags=23%, list=13%, signal=25%
GO_REGULATION_OF_PHOSPHORUS_METABOLIC_PROCESS	GO_REGULATION_OF_PHOSPHORUS_METABOLIC_PROCESS	1561	0.341969	1.15112	0	0.665488	1	3299	tags=21%, list=12%, signal=23%
GO_POSITIVE_REGULATION_OF_CELL_DEATH	GO_POSITIVE_REGULATION_OF_CELL_DEATH	634	0.354453	1.15128	0	0.665907	1	2938	tags=21%, list=11%, signal=23%
GO_REGULATION_OF_CELLULAR_COMPONENT_BIOGENESIS	GO_REGULATION_OF_CELLULAR_COMPONENT_BIOGENESIS	877	0.350296	1.15187	0	0.665329	1	3440	tags=24%, list=13%, signal=26%
GO_SYNAPSE	GO_SYNAPSE	1239	0.337007	1.15189	0	0.665455	1	2481	tags=16%, list=9%, signal=17%
GO_REGIONALIZATION	GO_REGIONALIZATION	286	0.371428	1.15215	0.0344828	0.665831	1	3899	tags=19%, list=14%, signal=22%
GO_REGULATION_OF_PROTEIN_MODIFICATION_PROCESS	GO_REGULATION_OF_PROTEIN_MODIFICATION_PROCESS	1604	0.343492	1.1524	0	0.665942	1	3089	tags=21%, list=11%, signal=22%
GO_POSITIVE_REGULATION_OF_PROTEIN_METABOLIC_PROCESS	GO_POSITIVE_REGULATION_OF_PROTEIN_METABOLIC_PROCESS	1462	0.347932	1.15246	0	0.665919	1	2747	tags=19%, list=10%, signal=20%
GO_ANCHORING_JUNCTION	GO_ANCHORING_JUNCTION	763	0.345135	1.15321	0	0.665106	1	2800	tags=21%, list=10%, signal=22%
GO_INTRINSIC_COMPONENT_OF_PLASMA_MEMBRANE	GO_INTRINSIC_COMPONENT_OF_PLASMA_MEMBRANE	1370	0.344359	1.15345	0	0.66476	1	3496	tags=15%, list=13%, signal=17%
GO_NEGATIVE_REGULATION_OF_CELL_CYCLE	GO_NEGATIVE_REGULATION_OF_CELL_CYCLE	557	0.35021	1.15464	0	0.664347	1	3170	tags=24%, list=12%, signal=27%
GO_LYMPHOCYTE_ACTIVATION	GO_LYMPHOCYTE_ACTIVATION	582	0.35102	1.15516	0	0.663806	1	2687	tags=16%, list=10%, signal=17%
GO_PLASMA_MEMBRANE_REGION	GO_PLASMA_MEMBRANE_REGION	1073	0.349307	1.15737	0	0.661457	1	2552	tags=14%, list=9%, signal=15%
GO_NEGATIVE_REGULATION_OF_CELL_DIFFERENTIATION	GO_NEGATIVE_REGULATION_OF_CELL_DIFFERENTIATION	614	0.356513	1.1574	0	0.661739	1	2678	tags=18%, list=10%, signal=19%
GO_SIGNAL_RELEASE	GO_SIGNAL_RELEASE	507	0.359899	1.15744	0.0476191	0.661819	1	2389	tags=14%, list=9%, signal=15%
GO_REGULATION_OF_CELLULAR_LOCALIZATION	GO_REGULATION_OF_CELLULAR_LOCALIZATION	914	0.351753	1.15757	0	0.661994	1	2747	tags=21%, list=10%, signal=22%
GO_POSITIVE_REGULATION_OF_PROTEIN_MODIFICATION_PROCESS	GO_POSITIVE_REGULATION_OF_PROTEIN_MODIFICATION_PROCESS	1049	0.344845	1.15848	0	0.661949	1	2604	tags=18%, list=10%, signal=19%
GO_RNA_BINDING	GO_RNA_BINDING	1504	0.348782	1.15883	0	0.661603	1	2824	tags=29%, list=10%, signal=31%
HP_ABNORMAL_CARDIAC_VENTRICLE_MORPHOLOGY	HP_ABNORMAL_CARDIAC_VENTRICLE_MORPHOLOGY	454	0.37676	1.15891	0.05	0.661791	1	2434	tags=18%, list=9%, signal=20%
HP_ABNORMALITY_OF_THE_HYPOTHALAMUS_PITUITARY_AXIS	HP_ABNORMALITY_OF_THE_HYPOTHALAMUS_PITUITARY_AXIS	281	0.382286	1.15914	0.0357143	0.662161	1	4069	tags=24%, list=15%, signal=28%
GO_CELL_PROJECTION_ORGANIZATION	GO_CELL_PROJECTION_ORGANIZATION	1462	0.336909	1.15991	0	0.661671	1	3604	tags=22%, list=13%, signal=24%
GO_NEGATIVE_REGULATION_OF_PHOSPHORUS_METABOLIC_PROCESS	GO_NEGATIVE_REGULATION_OF_PHOSPHORUS_METABOLIC_PROCESS	508	0.363727	1.16057	0	0.660894	1	3104	tags=26%, list=12%, signal=29%
GO_POSITIVE_REGULATION_OF_PHOSPHORUS_METABOLIC_PROCESS	GO_POSITIVE_REGULATION_OF_PHOSPHORUS_METABOLIC_PROCESS	975	0.346428	1.16336	0	0.659006	1	2604	tags=17%, list=10%, signal=18%
GO_GROWTH_FACTOR_ACTIVITY	GO_GROWTH_FACTOR_ACTIVITY	119	0.424063	1.16452	0.0344828	0.658188	1	2160	tags=12%, list=8%, signal=13%
GO_CARBOHYDRATE_CATABOLIC_PROCESS	GO_CARBOHYDRATE_CATABOLIC_PROCESS	176	0.393116	1.16487	0.0294118	0.658176	1	3141	tags=26%, list=12%, signal=29%
HP_SUBCUTANEOUS_HEMORRHAGE	HP_SUBCUTANEOUS_HEMORRHAGE	177	0.412321	1.16554	0.0294118	0.658172	1	4531	tags=30%, list=17%, signal=36%
GO_CELLULAR_RESPONSE_TO_ENDOGENOUS_STIMULUS	GO_CELLULAR_RESPONSE_TO_ENDOGENOUS_STIMULUS	1190	0.345926	1.1657	0	0.657879	1	2801	tags=19%, list=10%, signal=20%
GO_HORMONE_TRANSPORT	GO_HORMONE_TRANSPORT	265	0.374959	1.16607	0	0.657545	1	2389	tags=14%, list=9%, signal=15%
GO_METAL_ION_HOMEOSTASIS	GO_METAL_ION_HOMEOSTASIS	522	0.358443	1.16678	0	0.657765	1	2810	tags=15%, list=10%, signal=17%
GO_REGULATION_OF_CELLULAR_PROTEIN_LOCALIZATION	GO_REGULATION_OF_CELLULAR_PROTEIN_LOCALIZATION	521	0.352817	1.16775	0	0.658038	1	2647	tags=23%, list=10%, signal=25%
GO_CELL_PROJECTION_ASSEMBLY	GO_CELL_PROJECTION_ASSEMBLY	540	0.360777	1.16825	0	0.658329	1	3497	tags=25%, list=13%, signal=28%
GO_OSSIFICATION	GO_OSSIFICATION	359	0.38376	1.16857	0	0.658896	1	3127	tags=19%, list=12%, signal=21%
GO_MACROMOLECULE_CATABOLIC_PROCESS	GO_MACROMOLECULE_CATABOLIC_PROCESS	1287	0.344873	1.16962	0	0.658484	1	2837	tags=24%, list=11%, signal=26%
GO_POSITIVE_REGULATION_OF_MULTICELLULAR_ORGANISMAL_PROCESS	GO_POSITIVE_REGULATION_OF_MULTICELLULAR_ORGANISMAL_PROCESS	1533	0.351664	1.1702	0	0.658205	1	2676	tags=16%, list=10%, signal=17%
GO_EXTRINSIC_COMPONENT_OF_MEMBRANE	GO_EXTRINSIC_COMPONENT_OF_MEMBRANE	274	0.386138	1.17108	0.0333333	0.656949	1	3283	tags=21%, list=12%, signal=24%
GO_REGULATION_OF_CELLULAR_PROTEIN_CATABOLIC_PROCESS	GO_REGULATION_OF_CELLULAR_PROTEIN_CATABOLIC_PROCESS	242	0.396177	1.17174	0.0357143	0.655576	1	2481	tags=24%, list=9%, signal=26%
GO_REGULATION_OF_CALCIUM_ION_TRANSPORT	GO_REGULATION_OF_CALCIUM_ION_TRANSPORT	206	0.389891	1.17418	0.03125	0.655272	1	2810	tags=15%, list=10%, signal=17%
GO_REGULATION_OF_PHOSPHORYLATION	GO_REGULATION_OF_PHOSPHORYLATION	1387	0.34399	1.17429	0	0.655351	1	3299	tags=21%, list=12%, signal=23%
GO_HOMEOSTATIC_PROCESS	GO_HOMEOSTATIC_PROCESS	1619	0.343969	1.17477	0	0.655258	1	2676	tags=16%, list=10%, signal=17%
GO_RESPONSE_TO_METAL_ION	GO_RESPONSE_TO_METAL_ION	314	0.381856	1.17592	0.0416667	0.654608	1	3010	tags=19%, list=11%, signal=21%
GO_REGULATION_OF_MITOTIC_CELL_CYCLE	GO_REGULATION_OF_MITOTIC_CELL_CYCLE	584	0.370851	1.17805	0	0.652755	1	3307	tags=27%, list=12%, signal=31%
GO_RESPONSE_TO_MECHANICAL_STIMULUS	GO_RESPONSE_TO_MECHANICAL_STIMULUS	190	0.393818	1.17848	0	0.652517	1	2530	tags=14%, list=9%, signal=16%
GO_PATTERN_SPECIFICATION_PROCESS	GO_PATTERN_SPECIFICATION_PROCESS	376	0.365982	1.17907	0	0.651906	1	4003	tags=21%, list=15%, signal=24%
GO_NEGATIVE_REGULATION_OF_RESPONSE_TO_EXTERNAL_STIMULUS	GO_NEGATIVE_REGULATION_OF_RESPONSE_TO_EXTERNAL_STIMULUS	309	0.398028	1.17983	0	0.650845	1	1729	tags=13%, list=6%, signal=13%
GO_ORGANELLE_SUBCOMPARTMENT	GO_ORGANELLE_SUBCOMPARTMENT	325	0.368967	1.18005	0.037037	0.650542	1	3205	tags=27%, list=12%, signal=30%
GO_NEGATIVE_REGULATION_OF_DEVELOPMENTAL_PROCESS	GO_NEGATIVE_REGULATION_OF_DEVELOPMENTAL_PROCESS	837	0.356242	1.18017	0	0.650505	1	2678	tags=17%, list=10%, signal=18%
HP_ABNORMAL_ANTERIOR_EYE_SEGMENT_MORPHOLOGY	HP_ABNORMAL_ANTERIOR_EYE_SEGMENT_MORPHOLOGY	988	0.364345	1.18234	0	0.647773	1	3526	tags=21%, list=13%, signal=23%
HP_SHORT_STATURE	HP_SHORT_STATURE	1039	0.353304	1.18252	0	0.647463	1	3984	tags=27%, list=15%, signal=30%
HP_ABNORMALITY_OF_DIGESTIVE_SYSTEM_MORPHOLOGY	HP_ABNORMALITY_OF_DIGESTIVE_SYSTEM_MORPHOLOGY	766	0.357579	1.18286	0	0.647222	1	3524	tags=21%, list=13%, signal=24%
GO_REGULATION_OF_CELL_CELL_ADHESION	GO_REGULATION_OF_CELL_CELL_ADHESION	366	0.37975	1.18387	0.05	0.647065	1	2604	tags=17%, list=10%, signal=18%
GO_VESICLE_ORGANIZATION	GO_VESICLE_ORGANIZATION	309	0.387067	1.18532	0	0.646095	1	2535	tags=24%, list=9%, signal=26%
GO_REGULATION_OF_INTRACELLULAR_TRANSPORT	GO_REGULATION_OF_INTRACELLULAR_TRANSPORT	329	0.386051	1.18568	0.0357143	0.646413	1	2747	tags=25%, list=10%, signal=27%
GO_REGULATION_OF_CELL_CYCLE_PROCESS	GO_REGULATION_OF_CELL_CYCLE_PROCESS	676	0.359298	1.18602	0	0.646065	1	3325	tags=26%, list=12%, signal=29%
GO_CELLULAR_ION_HOMEOSTASIS	GO_CELLULAR_ION_HOMEOSTASIS	543	0.369823	1.1864	0.0416667	0.645601	1	2810	tags=16%, list=10%, signal=18%
GO_HYDROLASE_ACTIVITY_ACTING_ON_ACID_ANHYDRIDES	GO_HYDROLASE_ACTIVITY_ACTING_ON_ACID_ANHYDRIDES	762	0.355103	1.18685	0	0.645023	1	3289	tags=23%, list=12%, signal=25%
GO_POSITIVE_REGULATION_OF_CATALYTIC_ACTIVITY	GO_POSITIVE_REGULATION_OF_CATALYTIC_ACTIVITY	1283	0.34602	1.18893	0	0.640993	1	2948	tags=19%, list=11%, signal=21%
HP_HYPOGONADISM	HP_HYPOGONADISM	330	0.401824	1.18896	0	0.641111	1	3128	tags=18%, list=12%, signal=20%
GO_RESPONSE_TO_ENDOPLASMIC_RETICULUM_STRESS	GO_RESPONSE_TO_ENDOPLASMIC_RETICULUM_STRESS	265	0.382265	1.1894	0.0357143	0.640509	1	2938	tags=27%, list=11%, signal=30%
GO_REGULATION_OF_LEUKOCYTE_DIFFERENTIATION	GO_REGULATION_OF_LEUKOCYTE_DIFFERENTIATION	247	0.385301	1.19037	0.0454545	0.640017	1	3102	tags=19%, list=12%, signal=21%
GO_LYMPHOCYTE_ACTIVATION_INVOLVED_IN_IMMUNE_RESPONSE	GO_LYMPHOCYTE_ACTIVATION_INVOLVED_IN_IMMUNE_RESPONSE	139	0.39999	1.19066	0.0322581	0.639899	1	2651	tags=17%, list=10%, signal=18%
GO_ZINC_ION_BINDING	GO_ZINC_ION_BINDING	666	0.363026	1.19081	0	0.639997	1	3331	tags=23%, list=12%, signal=25%
HP_ABNORMAL_JOINT_MORPHOLOGY	HP_ABNORMAL_JOINT_MORPHOLOGY	847	0.366013	1.19085	0	0.640081	1	3526	tags=24%, list=13%, signal=27%
GO_MODIFICATION_DEPENDENT_MACROMOLECULE_CATABOLIC_PROCESS	GO_MODIFICATION_DEPENDENT_MACROMOLECULE_CATABOLIC_PROCESS	588	0.371968	1.19271	0	0.638356	1	2896	tags=24%, list=11%, signal=27%
HP_GAIT_DISTURBANCE	HP_GAIT_DISTURBANCE	857	0.377634	1.19376	0	0.637194	1	4059	tags=28%, list=15%, signal=32%
GO_RESPONSE_TO_INSULIN	GO_RESPONSE_TO_INSULIN	253	0.389246	1.1939	0.0476191	0.637098	1	2614	tags=23%, list=10%, signal=25%
GO_GUANYL_NUCLEOTIDE_BINDING	GO_GUANYL_NUCLEOTIDE_BINDING	334	0.369925	1.19604	0	0.635772	1	2819	tags=22%, list=10%, signal=24%
GO_POSITIVE_REGULATION_OF_INTRACELLULAR_SIGNAL_TRANSDUCTION	GO_POSITIVE_REGULATION_OF_INTRACELLULAR_SIGNAL_TRANSDUCTION	896	0.361195	1.19762	0	0.635204	1	3077	tags=20%, list=11%, signal=22%
HP_ABNORMAL_FACIAL_EXPRESSION	HP_ABNORMAL_FACIAL_EXPRESSION	118	0.421108	1.19807	0.0357143	0.635223	1	2353	tags=19%, list=9%, signal=21%
GO_NEGATIVE_REGULATION_OF_CELL_ACTIVATION	GO_NEGATIVE_REGULATION_OF_CELL_ACTIVATION	174	0.401196	1.19939	0.0294118	0.634313	1	2158	tags=14%, list=8%, signal=16%
GO_REGULATION_OF_PROTEIN_LOCALIZATION	GO_REGULATION_OF_PROTEIN_LOCALIZATION	870	0.368337	1.19992	0	0.634317	1	2647	tags=21%, list=10%, signal=23%
HP_MORTALITY_AGING	HP_MORTALITY_AGING	222	0.407975	1.20095	0.030303	0.63368	1	2350	tags=17%, list=9%, signal=18%
HP_ABNORMAL_CORPUS_CALLOSUM_MORPHOLOGY	HP_ABNORMAL_CORPUS_CALLOSUM_MORPHOLOGY	649	0.368216	1.20134	0	0.633361	1	4140	tags=30%, list=15%, signal=34%
HP_ABNORMAL_RESPIRATORY_SYSTEM_MORPHOLOGY	HP_ABNORMAL_RESPIRATORY_SYSTEM_MORPHOLOGY	911	0.359775	1.20177	0	0.633025	1	3197	tags=21%, list=12%, signal=23%
GO_POSITIVE_REGULATION_OF_DNA_BINDING_TRANSCRIPTION_FACTOR_ACTIVITY	GO_POSITIVE_REGULATION_OF_DNA_BINDING_TRANSCRIPTION_FACTOR_ACTIVITY	239	0.386224	1.20178	0	0.633396	1	2530	tags=19%, list=9%, signal=21%
GO_SENSORY_PERCEPTION_OF_LIGHT_STIMULUS	GO_SENSORY_PERCEPTION_OF_LIGHT_STIMULUS	179	0.401486	1.20271	0.037037	0.633189	1	4294	tags=17%, list=16%, signal=20%
GO_POSITIVE_REGULATION_OF_MOLECULAR_FUNCTION	GO_POSITIVE_REGULATION_OF_MOLECULAR_FUNCTION	1588	0.354789	1.20428	0	0.630857	1	2948	tags=19%, list=11%, signal=20%
HP_ABNORMALITY_OF_CONNECTIVE_TISSUE	HP_ABNORMALITY_OF_CONNECTIVE_TISSUE	1124	0.358805	1.20504	0	0.631108	1	3510	tags=21%, list=13%, signal=23%
GO_VESICLE_LOCALIZATION	GO_VESICLE_LOCALIZATION	215	0.39871	1.20577	0.0384615	0.630687	1	3871	tags=35%, list=14%, signal=40%
GO_POSITIVE_REGULATION_OF_TRANSPORT	GO_POSITIVE_REGULATION_OF_TRANSPORT	819	0.366409	1.20601	0	0.630435	1	2530	tags=18%, list=9%, signal=19%
HP_ABNORMAL_BONE_STRUCTURE	HP_ABNORMAL_BONE_STRUCTURE	586	0.385414	1.20667	0	0.629924	1	3258	tags=23%, list=12%, signal=26%
HP_ABNORMALITY_OF_THE_CURVATURE_OF_THE_VERTEBRAL_COLUMN	HP_ABNORMALITY_OF_THE_CURVATURE_OF_THE_VERTEBRAL_COLUMN	910	0.347928	1.20714	0	0.629672	1	3537	tags=23%, list=13%, signal=26%
HP_POLYMICROGYRIA	HP_POLYMICROGYRIA	164	0.390801	1.20811	0.03125	0.629599	1	4204	tags=35%, list=16%, signal=41%
GO_CLUSTER_OF_ACTIN_BASED_CELL_PROJECTIONS	GO_CLUSTER_OF_ACTIN_BASED_CELL_PROJECTIONS	136	0.436311	1.2091	0.0277778	0.629178	1	2041	tags=12%, list=8%, signal=13%
GO_PEPTIDE_HORMONE_SECRETION	GO_PEPTIDE_HORMONE_SECRETION	211	0.402254	1.21216	0.0344828	0.626096	1	1331	tags=12%, list=5%, signal=12%
HP_SHORT_LONG_BONE	HP_SHORT_LONG_BONE	165	0.42005	1.21217	0.03125	0.626478	1	3484	tags=25%, list=13%, signal=29%
GO_RESPONSE_TO_TOXIC_SUBSTANCE	GO_RESPONSE_TO_TOXIC_SUBSTANCE	210	0.427274	1.21283	0.0416667	0.62561	1	2750	tags=22%, list=10%, signal=25%
HP_CONGENITAL_ONSET	HP_CONGENITAL_ONSET	264	0.393378	1.21302	0.0476191	0.625502	1	4127	tags=31%, list=15%, signal=36%
GO_REPRODUCTIVE_SYSTEM_DEVELOPMENT	GO_REPRODUCTIVE_SYSTEM_DEVELOPMENT	380	0.378242	1.21341	0	0.625844	1	2352	tags=15%, list=9%, signal=16%
GO_CENTROSOME	GO_CENTROSOME	538	0.376477	1.21357	0	0.625931	1	4158	tags=34%, list=15%, signal=39%
GO_MUSCLE_ORGAN_DEVELOPMENT	GO_MUSCLE_ORGAN_DEVELOPMENT	331	0.401461	1.21359	0.0416667	0.626023	1	2675	tags=16%, list=10%, signal=17%
GO_NEGATIVE_REGULATION_OF_PHOSPHORYLATION	GO_NEGATIVE_REGULATION_OF_PHOSPHORYLATION	404	0.375448	1.21374	0.0454545	0.625732	1	3104	tags=27%, list=12%, signal=30%
GO_LAMELLIPODIUM	GO_LAMELLIPODIUM	192	0.400614	1.21386	0.03125	0.625943	1	3368	tags=26%, list=13%, signal=30%
GO_RESPONSE_TO_INORGANIC_SUBSTANCE	GO_RESPONSE_TO_INORGANIC_SUBSTANCE	487	0.388207	1.21463	0	0.625707	1	2938	tags=18%, list=11%, signal=20%
HP_LIMB_MUSCLE_WEAKNESS	HP_LIMB_MUSCLE_WEAKNESS	205	0.405529	1.21465	0.0416667	0.625865	1	3746	tags=26%, list=14%, signal=30%
GO_POSTTRANSCRIPTIONAL_REGULATION_OF_GENE_EXPRESSION	GO_POSTTRANSCRIPTIONAL_REGULATION_OF_GENE_EXPRESSION	552	0.371285	1.21505	0	0.625643	1	2772	tags=25%, list=10%, signal=27%
GO_GLUCOSE_METABOLIC_PROCESS	GO_GLUCOSE_METABOLIC_PROCESS	185	0.416075	1.21546	0.0434783	0.625488	1	2984	tags=25%, list=11%, signal=28%
HP_ABNORMAL_VASCULAR_MORPHOLOGY	HP_ABNORMAL_VASCULAR_MORPHOLOGY	642	0.374494	1.21644	0	0.624811	1	3197	tags=22%, list=12%, signal=24%
GO_MEMBRANE_ORGANIZATION	GO_MEMBRANE_ORGANIZATION	783	0.363636	1.21837	0	0.62355	1	3113	tags=25%, list=12%, signal=27%
GO_TELENCEPHALON_DEVELOPMENT	GO_TELENCEPHALON_DEVELOPMENT	235	0.397217	1.2184	0.03125	0.623671	1	2089	tags=17%, list=8%, signal=19%
HP_HYPERKERATOSIS	HP_HYPERKERATOSIS	204	0.401861	1.21923	0.0333333	0.622101	1	3490	tags=24%, list=13%, signal=27%
GO_REGULATION_OF_PROTEIN_CONTAINING_COMPLEX_ASSEMBLY	GO_REGULATION_OF_PROTEIN_CONTAINING_COMPLEX_ASSEMBLY	390	0.383214	1.21947	0	0.62217	1	3421	tags=26%, list=13%, signal=29%
HP_IMPAIRMENT_OF_ACTIVITIES_OF_DAILY_LIVING	HP_IMPAIRMENT_OF_ACTIVITIES_OF_DAILY_LIVING	150	0.407104	1.21958	0.0285714	0.622677	1	3410	tags=21%, list=13%, signal=24%
GO_STEM_CELL_PROLIFERATION	GO_STEM_CELL_PROLIFERATION	109	0.418117	1.2196	0.03125	0.622843	1	2318	tags=19%, list=9%, signal=21%
GO_REGULATION_OF_ION_TRANSPORT	GO_REGULATION_OF_ION_TRANSPORT	588	0.372038	1.2199	0	0.623122	1	3440	tags=17%, list=13%, signal=19%
GO_T_CELL_PROLIFERATION	GO_T_CELL_PROLIFERATION	159	0.424892	1.22097	0.0277778	0.62188	1	2604	tags=16%, list=10%, signal=18%
GO_ENZYME_REGULATOR_ACTIVITY	GO_ENZYME_REGULATOR_ACTIVITY	893	0.360047	1.22105	0	0.622061	1	2968	tags=21%, list=11%, signal=23%
HP_ABNORMALITY_OF_FLUID_REGULATION	HP_ABNORMALITY_OF_FLUID_REGULATION	404	0.382844	1.22288	0	0.619118	1	3128	tags=19%, list=12%, signal=21%
GO_PROTEIN_DOMAIN_SPECIFIC_BINDING	GO_PROTEIN_DOMAIN_SPECIFIC_BINDING	650	0.3688	1.2249	0	0.616095	1	2729	tags=20%, list=10%, signal=22%
HP_ABNORMAL_LEUKOCYTE_COUNT	HP_ABNORMAL_LEUKOCYTE_COUNT	292	0.39427	1.22541	0.03125	0.615257	1	3549	tags=26%, list=13%, signal=30%
GO_REGULATION_OF_PEPTIDE_HORMONE_SECRETION	GO_REGULATION_OF_PEPTIDE_HORMONE_SECRETION	173	0.431219	1.22571	0.03125	0.61478	1	2389	tags=16%, list=9%, signal=17%
GO_MICROBODY	GO_MICROBODY	126	0.434978	1.22618	0.0344828	0.614537	1	4079	tags=40%, list=15%, signal=47%
HP_ARTHRALGIA	HP_ARTHRALGIA	133	0.432345	1.2264	0.0322581	0.614704	1	2434	tags=20%, list=9%, signal=22%
GO_I_KAPPAB_KINASE_NF_KAPPAB_SIGNALING	GO_I_KAPPAB_KINASE_NF_KAPPAB_SIGNALING	257	0.392639	1.22656	0	0.614349	1	2900	tags=23%, list=11%, signal=25%
GO_CHEMICAL_HOMEOSTASIS	GO_CHEMICAL_HOMEOSTASIS	969	0.366109	1.22689	0	0.613815	1	2810	tags=17%, list=10%, signal=18%
GO_NUCLEOLUS	GO_NUCLEOLUS	842	0.378466	1.22752	0	0.612818	1	3050	tags=29%, list=11%, signal=32%
GO_PROTEIN_KINASE_B_SIGNALING	GO_PROTEIN_KINASE_B_SIGNALING	217	0.407502	1.228	0.0277778	0.613715	1	2357	tags=17%, list=9%, signal=18%
GO_CELLULAR_RESPONSE_TO_LIPID	GO_CELLULAR_RESPONSE_TO_LIPID	492	0.382272	1.2284	0	0.613581	1	2614	tags=19%, list=10%, signal=21%
GO_CYTOSKELETAL_PROTEIN_BINDING	GO_CYTOSKELETAL_PROTEIN_BINDING	885	0.364804	1.22851	0	0.613705	1	3502	tags=24%, list=13%, signal=27%
GO_ACTIN_BINDING	GO_ACTIN_BINDING	383	0.387704	1.22856	0	0.613793	1	3475	tags=23%, list=13%, signal=26%
HP_ABNORMALITY_OF_PRENATAL_DEVELOPMENT_OR_BIRTH	HP_ABNORMALITY_OF_PRENATAL_DEVELOPMENT_OR_BIRTH	686	0.376509	1.22926	0	0.613099	1	3524	tags=22%, list=13%, signal=25%
GO_G_PROTEIN_COUPLED_RECEPTOR_ACTIVITY	GO_G_PROTEIN_COUPLED_RECEPTOR_ACTIVITY	297	0.399315	1.22968	0.0434783	0.612744	1	3472	tags=9%, list=13%, signal=11%
HP_OCULAR_ANTERIOR_SEGMENT_DYSGENESIS	HP_OCULAR_ANTERIOR_SEGMENT_DYSGENESIS	229	0.409997	1.2302	0	0.611478	1	4269	tags=30%, list=16%, signal=36%
GO_GLYCOSAMINOGLYCAN_BINDING	GO_GLYCOSAMINOGLYCAN_BINDING	187	0.41732	1.23024	0.04	0.611739	1	2752	tags=17%, list=10%, signal=18%
GO_NEUROGENESIS	GO_NEUROGENESIS	1519	0.348899	1.23079	0	0.611569	1	3102	tags=18%, list=12%, signal=19%
GO_REGULATION_OF_HORMONE_SECRETION	GO_REGULATION_OF_HORMONE_SECRETION	218	0.415102	1.2309	0	0.611908	1	2389	tags=15%, list=9%, signal=16%
GO_NEGATIVE_REGULATION_OF_MULTICELLULAR_ORGANISMAL_PROCESS	GO_NEGATIVE_REGULATION_OF_MULTICELLULAR_ORGANISMAL_PROCESS	1042	0.372121	1.23113	0	0.611806	1	2678	tags=17%, list=10%, signal=18%
GO_ORGANIC_HYDROXY_COMPOUND_BIOSYNTHETIC_PROCESS	GO_ORGANIC_HYDROXY_COMPOUND_BIOSYNTHETIC_PROCESS	218	0.418649	1.23124	0	0.611686	1	3519	tags=24%, list=13%, signal=27%
GO_EPITHELIAL_CELL_DEVELOPMENT	GO_EPITHELIAL_CELL_DEVELOPMENT	195	0.409213	1.23128	0.0333333	0.611774	1	3361	tags=22%, list=12%, signal=25%
HP_ABNORMALITY_OF_HINDBRAIN_MORPHOLOGY	HP_ABNORMALITY_OF_HINDBRAIN_MORPHOLOGY	706	0.371816	1.23132	0	0.611915	1	3510	tags=25%, list=13%, signal=27%
GO_CELLULAR_HOMEOSTASIS	GO_CELLULAR_HOMEOSTASIS	802	0.381052	1.23132	0	0.612137	1	2947	tags=19%, list=11%, signal=21%
HP_AGENESIS_OF_CORPUS_CALLOSUM	HP_AGENESIS_OF_CORPUS_CALLOSUM	244	0.410567	1.23213	0	0.611061	1	3202	tags=20%, list=12%, signal=22%
GO_REGULATION_OF_CELLULAR_COMPONENT_MOVEMENT	GO_REGULATION_OF_CELLULAR_COMPONENT_MOVEMENT	897	0.375951	1.23362	0	0.610131	1	3083	tags=20%, list=11%, signal=22%
HP_KYPHOSIS	HP_KYPHOSIS	358	0.403736	1.23363	0.0434783	0.610331	1	3128	tags=24%, list=12%, signal=27%
GO_ANATOMICAL_STRUCTURE_FORMATION_INVOLVED_IN_MORPHOGENESIS	GO_ANATOMICAL_STRUCTURE_FORMATION_INVOLVED_IN_MORPHOGENESIS	974	0.363386	1.23377	0	0.610021	1	3430	tags=20%, list=13%, signal=22%
GO_TRANSPORTER_ACTIVITY	GO_TRANSPORTER_ACTIVITY	989	0.363034	1.23423	0	0.609759	1	3471	tags=17%, list=13%, signal=19%
HP_MALABSORPTION	HP_MALABSORPTION	173	0.425617	1.23492	0.0294118	0.608614	1	3524	tags=26%, list=13%, signal=30%
GO_EARLY_ENDOSOME_MEMBRANE	GO_EARLY_ENDOSOME_MEMBRANE	137	0.429677	1.235	0.037037	0.608813	1	2566	tags=20%, list=10%, signal=22%
GO_ALCOHOL_METABOLIC_PROCESS	GO_ALCOHOL_METABOLIC_PROCESS	315	0.399285	1.23641	0	0.607081	1	4009	tags=30%, list=15%, signal=35%
HP_CHOLESTASIS	HP_CHOLESTASIS	185	0.42279	1.23691	0	0.606485	1	3524	tags=26%, list=13%, signal=30%
GO_PHOSPHOLIPID_METABOLIC_PROCESS	GO_PHOSPHOLIPID_METABOLIC_PROCESS	400	0.38337	1.23693	0	0.606638	1	3957	tags=27%, list=15%, signal=31%
GO_SUPRAMOLECULAR_COMPLEX	GO_SUPRAMOLECULAR_COMPLEX	1073	0.367011	1.23713	0	0.606472	1	3117	tags=22%, list=12%, signal=23%
GO_ION_HOMEOSTASIS	GO_ION_HOMEOSTASIS	663	0.377613	1.23775	0	0.605876	1	2810	tags=16%, list=10%, signal=18%
GO_ORGANELLE_DISASSEMBLY	GO_ORGANELLE_DISASSEMBLY	103	0.447035	1.23805	0.027027	0.606341	1	2357	tags=23%, list=9%, signal=25%
GO_POLYMERIC_CYTOSKELETAL_FIBER	GO_POLYMERIC_CYTOSKELETAL_FIBER	576	0.367909	1.23817	0	0.60684	1	3277	tags=24%, list=12%, signal=27%
GO_HEART_DEVELOPMENT	GO_HEART_DEVELOPMENT	499	0.378304	1.23845	0	0.606844	1	3322	tags=18%, list=12%, signal=20%
GO_REGULATION_OF_BINDING	GO_REGULATION_OF_BINDING	329	0.39594	1.23903	0.0416667	0.606216	1	2281	tags=21%, list=8%, signal=23%
GO_MOLECULAR_TRANSDUCER_ACTIVITY	GO_MOLECULAR_TRANSDUCER_ACTIVITY	796	0.368832	1.23941	0	0.605964	1	3472	tags=13%, list=13%, signal=15%
GO_NERVOUS_SYSTEM_PROCESS	GO_NERVOUS_SYSTEM_PROCESS	859	0.365294	1.2398	0	0.606025	1	3824	tags=19%, list=14%, signal=21%
HP_LIMITATION_OF_JOINT_MOBILITY	HP_LIMITATION_OF_JOINT_MOBILITY	308	0.400132	1.24019	0	0.605414	1	3441	tags=21%, list=13%, signal=24%
GO_MONOCARBOXYLIC_ACID_BIOSYNTHETIC_PROCESS	GO_MONOCARBOXYLIC_ACID_BIOSYNTHETIC_PROCESS	206	0.439385	1.24055	0.0344828	0.604937	1	3108	tags=24%, list=12%, signal=27%
GO_NEGATIVE_REGULATION_OF_CYSTEINE_TYPE_ENDOPEPTIDASE_ACTIVITY	GO_NEGATIVE_REGULATION_OF_CYSTEINE_TYPE_ENDOPEPTIDASE_ACTIVITY	80	0.446147	1.24086	0.0322581	0.604283	1	2780	tags=19%, list=10%, signal=21%
HP_ABNORMAL_CRANIAL_NERVE_MORPHOLOGY	HP_ABNORMAL_CRANIAL_NERVE_MORPHOLOGY	234	0.415092	1.24138	0	0.605439	1	3636	tags=26%, list=14%, signal=30%
GO_INTRACELLULAR_TRANSPORT	GO_INTRACELLULAR_TRANSPORT	1594	0.351556	1.24171	0	0.605094	1	2789	tags=25%, list=10%, signal=26%
GO_REGULATION_OF_INTRACELLULAR_SIGNAL_TRANSDUCTION	GO_REGULATION_OF_INTRACELLULAR_SIGNAL_TRANSDUCTION	1601	0.360046	1.24223	0	0.60431	1	3089	tags=21%, list=11%, signal=22%
GO_ORGANOPHOSPHATE_CATABOLIC_PROCESS	GO_ORGANOPHOSPHATE_CATABOLIC_PROCESS	126	0.443211	1.24235	0.0434783	0.60412	1	4086	tags=33%, list=15%, signal=38%
GO_LIPID_LOCALIZATION	GO_LIPID_LOCALIZATION	343	0.407941	1.2427	0.0476191	0.604166	1	3504	tags=20%, list=13%, signal=23%
GO_RESPONSE_TO_STEROID_HORMONE	GO_RESPONSE_TO_STEROID_HORMONE	300	0.406767	1.24334	0	0.604066	1	2488	tags=21%, list=9%, signal=23%
GO_REGULATION_OF_DNA_BINDING_TRANSCRIPTION_FACTOR_ACTIVITY	GO_REGULATION_OF_DNA_BINDING_TRANSCRIPTION_FACTOR_ACTIVITY	388	0.398848	1.24382	0	0.604332	1	2604	tags=21%, list=10%, signal=23%
HP_JAUNDICE	HP_JAUNDICE	139	0.450957	1.24457	0.0333333	0.603549	1	4062	tags=32%, list=15%, signal=38%
GO_NEGATIVE_REGULATION_OF_ION_TRANSPORT	GO_NEGATIVE_REGULATION_OF_ION_TRANSPORT	115	0.451374	1.24544	0.0322581	0.602108	1	3152	tags=21%, list=12%, signal=24%
HP_ABNORMALITY_OF_SKIN_ADNEXA_MORPHOLOGY	HP_ABNORMALITY_OF_SKIN_ADNEXA_MORPHOLOGY	1036	0.365548	1.24551	0	0.602081	1	3527	tags=23%, list=13%, signal=25%
HP_ABNORMALITY_OF_THE_VOICE	HP_ABNORMALITY_OF_THE_VOICE	358	0.395124	1.24565	0	0.601931	1	3128	tags=22%, list=12%, signal=24%
GO_ORGANOPHOSPHATE_BIOSYNTHETIC_PROCESS	GO_ORGANOPHOSPHATE_BIOSYNTHETIC_PROCESS	535	0.392059	1.24577	0	0.601742	1	3931	tags=27%, list=15%, signal=31%
GO_STRUCTURAL_MOLECULE_ACTIVITY	GO_STRUCTURAL_MOLECULE_ACTIVITY	553	0.389878	1.24588	0.0384615	0.60164	1	2261	tags=22%, list=8%, signal=24%
GO_NUCLEOBASE_CONTAINING_SMALL_MOLECULE_BIOSYNTHETIC_PROCESS	GO_NUCLEOBASE_CONTAINING_SMALL_MOLECULE_BIOSYNTHETIC_PROCESS	95	0.458904	1.24649	0.0322581	0.600369	1	3623	tags=28%, list=13%, signal=33%
GO_BEHAVIOR	GO_BEHAVIOR	524	0.377135	1.24748	0	0.598489	1	2331	tags=14%, list=9%, signal=15%
GO_APOPTOTIC_SIGNALING_PATHWAY	GO_APOPTOTIC_SIGNALING_PATHWAY	546	0.390536	1.24783	0	0.597624	1	2952	tags=25%, list=11%, signal=27%
GO_CELL_MOTILITY	GO_CELL_MOTILITY	1409	0.369298	1.24804	0	0.597141	1	3475	tags=21%, list=13%, signal=23%
GO_REGULATION_OF_CYSTEINE_TYPE_ENDOPEPTIDASE_ACTIVITY	GO_REGULATION_OF_CYSTEINE_TYPE_ENDOPEPTIDASE_ACTIVITY	206	0.400462	1.24839	0.0384615	0.596897	1	2874	tags=20%, list=11%, signal=23%
GO_LEUKOCYTE_DIFFERENTIATION	GO_LEUKOCYTE_DIFFERENTIATION	454	0.372947	1.24868	0	0.597525	1	3119	tags=19%, list=12%, signal=21%
GO_TRANSITION_METAL_ION_BINDING	GO_TRANSITION_METAL_ION_BINDING	870	0.384019	1.24937	0	0.596422	1	3898	tags=26%, list=14%, signal=29%
GO_NCRNA_PROCESSING	GO_NCRNA_PROCESSING	349	0.391808	1.24993	0	0.595411	1	4015	tags=42%, list=15%, signal=48%
GO_LEUKOCYTE_PROLIFERATION	GO_LEUKOCYTE_PROLIFERATION	252	0.405762	1.25024	0.0333333	0.594672	1	2604	tags=16%, list=10%, signal=18%
GO_POSITIVE_REGULATION_OF_INFLAMMATORY_RESPONSE	GO_POSITIVE_REGULATION_OF_INFLAMMATORY_RESPONSE	122	0.439685	1.25071	0.0344828	0.593997	1	2899	tags=23%, list=11%, signal=26%
HP_ABNORMAL_SYSTEMIC_BLOOD_PRESSURE	HP_ABNORMAL_SYSTEMIC_BLOOD_PRESSURE	353	0.398187	1.25192	0	0.593442	1	3497	tags=22%, list=13%, signal=25%
HP_DEPRESSIVITY	HP_DEPRESSIVITY	283	0.403012	1.2525	0	0.592734	1	3241	tags=22%, list=12%, signal=24%
GO_REGULATION_OF_DNA_BINDING	GO_REGULATION_OF_DNA_BINDING	111	0.43992	1.25302	0.0294118	0.591443	1	2396	tags=23%, list=9%, signal=26%
GO_REGULATION_OF_PEPTIDE_TRANSPORT	GO_REGULATION_OF_PEPTIDE_TRANSPORT	602	0.383916	1.25345	0	0.590814	1	2747	tags=21%, list=10%, signal=23%
HP_ABNORMAL_EMOTION_AFFECT_BEHAVIOR	HP_ABNORMAL_EMOTION_AFFECT_BEHAVIOR	391	0.390831	1.2548	0	0.588294	1	2421	tags=20%, list=9%, signal=22%
HP_CONSTIPATION	HP_CONSTIPATION	248	0.414329	1.25527	0	0.588286	1	2459	tags=19%, list=9%, signal=20%
HP_ABNORMALITY_OF_SKIN_PHYSIOLOGY	HP_ABNORMALITY_OF_SKIN_PHYSIOLOGY	343	0.399418	1.25571	0	0.587939	1	3197	tags=20%, list=12%, signal=22%
GO_REGULATION_OF_PEPTIDE_SECRETION	GO_REGULATION_OF_PEPTIDE_SECRETION	340	0.395974	1.25616	0	0.588047	1	2458	tags=17%, list=9%, signal=19%
HP_DEATH_IN_INFANCY	HP_DEATH_IN_INFANCY	138	0.424213	1.25671	0.030303	0.58754	1	4642	tags=36%, list=17%, signal=43%
GO_REGULATION_OF_ANATOMICAL_STRUCTURE_MORPHOGENESIS	GO_REGULATION_OF_ANATOMICAL_STRUCTURE_MORPHOGENESIS	990	0.38467	1.2579	0	0.5867	1	2887	tags=19%, list=11%, signal=21%
GO_PROTEIN_POLYUBIQUITINATION	GO_PROTEIN_POLYUBIQUITINATION	315	0.404455	1.25818	0.0384615	0.586712	1	2857	tags=26%, list=11%, signal=29%
GO_CELLULAR_RESPONSE_TO_PEPTIDE_HORMONE_STIMULUS	GO_CELLULAR_RESPONSE_TO_PEPTIDE_HORMONE_STIMULUS	290	0.40575	1.25824	0	0.586754	1	2614	tags=22%, list=10%, signal=24%
HP_AUTISTIC_BEHAVIOR	HP_AUTISTIC_BEHAVIOR	418	0.385168	1.25841	0	0.586691	1	2302	tags=19%, list=9%, signal=21%
GO_CELLULAR_RESPONSE_TO_NITROGEN_COMPOUND	GO_CELLULAR_RESPONSE_TO_NITROGEN_COMPOUND	609	0.387922	1.2594	0	0.585609	1	2614	tags=18%, list=10%, signal=20%
GO_POSITIVE_REGULATION_OF_CELLULAR_COMPONENT_MOVEMENT	GO_POSITIVE_REGULATION_OF_CELLULAR_COMPONENT_MOVEMENT	493	0.393146	1.25941	0	0.58582	1	2600	tags=19%, list=10%, signal=20%
HP_GAIT_ATAXIA	HP_GAIT_ATAXIA	161	0.438418	1.25971	0.03125	0.585301	1	2681	tags=20%, list=10%, signal=22%
GO_APICAL_PLASMA_MEMBRANE	GO_APICAL_PLASMA_MEMBRANE	296	0.393602	1.26002	0	0.585093	1	2743	tags=14%, list=10%, signal=16%
GO_POSITIVE_REGULATION_OF_CELL_ADHESION	GO_POSITIVE_REGULATION_OF_CELL_ADHESION	374	0.404122	1.26008	0	0.585091	1	3120	tags=21%, list=12%, signal=23%
HP_NEOPLASM_OF_THE_SKIN	HP_NEOPLASM_OF_THE_SKIN	160	0.433173	1.26096	0.030303	0.585485	1	3484	tags=24%, list=13%, signal=28%
GO_REGULATION_OF_VASCULATURE_DEVELOPMENT	GO_REGULATION_OF_VASCULATURE_DEVELOPMENT	297	0.41417	1.26123	0	0.585004	1	3430	tags=26%, list=13%, signal=29%
GO_REGULATION_OF_CELLULAR_CATABOLIC_PROCESS	GO_REGULATION_OF_CELLULAR_CATABOLIC_PROCESS	803	0.384507	1.26219	0	0.584863	1	2925	tags=24%, list=11%, signal=27%
GO_PEPTIDE_SECRETION	GO_PEPTIDE_SECRETION	439	0.396879	1.26226	0	0.585309	1	2458	tags=17%, list=9%, signal=18%
GO_MACROAUTOPHAGY	GO_MACROAUTOPHAGY	292	0.398871	1.26247	0	0.584704	1	2407	tags=23%, list=9%, signal=25%
GO_REGULATION_OF_INTRINSIC_APOPTOTIC_SIGNALING_PATHWAY	GO_REGULATION_OF_INTRINSIC_APOPTOTIC_SIGNALING_PATHWAY	146	0.43713	1.26255	0	0.584869	1	2434	tags=29%, list=9%, signal=31%
GO_RESPONSE_TO_ENDOGENOUS_STIMULUS	GO_RESPONSE_TO_ENDOGENOUS_STIMULUS	1412	0.364726	1.26261	0	0.585134	1	2729	tags=19%, list=10%, signal=20%
GO_NEGATIVE_REGULATION_OF_TRANSPORT	GO_NEGATIVE_REGULATION_OF_TRANSPORT	385	0.399966	1.26301	0	0.584474	1	2847	tags=21%, list=11%, signal=23%
HP_ABNORMAL_ATRIOVENTRICULAR_VALVE_PHYSIOLOGY	HP_ABNORMAL_ATRIOVENTRICULAR_VALVE_PHYSIOLOGY	126	0.445048	1.26302	0.03125	0.584912	1	2928	tags=27%, list=11%, signal=30%
GO_CELL_CELL_JUNCTION_ORGANIZATION	GO_CELL_CELL_JUNCTION_ORGANIZATION	179	0.428602	1.26318	0.0416667	0.584793	1	3638	tags=24%, list=14%, signal=28%
GO_REGULATION_OF_VIRAL_TRANSCRIPTION	GO_REGULATION_OF_VIRAL_TRANSCRIPTION	63	0.51021	1.26337	0.0277778	0.584431	1	2782	tags=48%, list=10%, signal=53%
GO_POSITIVE_REGULATION_OF_PROTEIN_KINASE_B_SIGNALING	GO_POSITIVE_REGULATION_OF_PROTEIN_KINASE_B_SIGNALING	145	0.44553	1.26342	0.0285714	0.584554	1	2357	tags=17%, list=9%, signal=19%
GO_CELLULAR_AMIDE_METABOLIC_PROCESS	GO_CELLULAR_AMIDE_METABOLIC_PROCESS	984	0.373156	1.26352	0	0.58472	1	2801	tags=27%, list=10%, signal=29%
GO_T_CELL_ACTIVATION	GO_T_CELL_ACTIVATION	397	0.392314	1.26373	0	0.58442	1	2604	tags=17%, list=10%, signal=18%
GO_REGULATION_OF_BRANCHING_INVOLVED_IN_LUNG_MORPHOGENESIS	GO_REGULATION_OF_BRANCHING_INVOLVED_IN_LUNG_MORPHOGENESIS	4	0.903498	1.26385	0.0465116	0.584447	1	267	tags=50%, list=1%, signal=50%
GO_REGULATION_OF_WOUND_HEALING	GO_REGULATION_OF_WOUND_HEALING	118	0.436734	1.2643	0	0.583509	1	2205	tags=16%, list=8%, signal=17%
GO_CARBOHYDRATE_METABOLIC_PROCESS	GO_CARBOHYDRATE_METABOLIC_PROCESS	531	0.399662	1.26436	0	0.583579	1	3141	tags=23%, list=12%, signal=25%
GO_CELLULAR_RESPONSE_TO_BIOTIC_STIMULUS	GO_CELLULAR_RESPONSE_TO_BIOTIC_STIMULUS	195	0.443752	1.26436	0	0.583815	1	2604	tags=19%, list=10%, signal=21%
HP_INTRAUTERINE_GROWTH_RETARDATION	HP_INTRAUTERINE_GROWTH_RETARDATION	426	0.395594	1.26489	0	0.583033	1	2972	tags=22%, list=11%, signal=24%
GO_PROTEASOMAL_PROTEIN_CATABOLIC_PROCESS	GO_PROTEASOMAL_PROTEIN_CATABOLIC_PROCESS	450	0.391015	1.26549	0	0.582607	1	2896	tags=26%, list=11%, signal=28%
GO_INFLAMMATORY_RESPONSE	GO_INFLAMMATORY_RESPONSE	599	0.395595	1.26603	0	0.581244	1	2947	tags=17%, list=11%, signal=18%
HP_X_LINKED_RECESSIVE_INHERITANCE	HP_X_LINKED_RECESSIVE_INHERITANCE	157	0.441855	1.26671	0	0.580298	1	2815	tags=22%, list=10%, signal=25%
GO_REGULATION_OF_PROTEIN_STABILITY	GO_REGULATION_OF_PROTEIN_STABILITY	267	0.403609	1.2677	0	0.578957	1	2973	tags=26%, list=11%, signal=29%
GO_CIRCULATORY_SYSTEM_PROCESS	GO_CIRCULATORY_SYSTEM_PROCESS	465	0.399293	1.26915	0	0.576838	1	3438	tags=18%, list=13%, signal=20%
GO_REGULATION_OF_CELL_CYCLE_PHASE_TRANSITION	GO_REGULATION_OF_CELL_CYCLE_PHASE_TRANSITION	413	0.397235	1.26931	0	0.576417	1	3146	tags=27%, list=12%, signal=30%
HP_ABNORMALITY_OF_THE_SPLEEN	HP_ABNORMALITY_OF_THE_SPLEEN	428	0.41145	1.26948	0	0.576287	1	3468	tags=23%, list=13%, signal=26%
HP_ABNORMAL_INTESTINE_MORPHOLOGY	HP_ABNORMAL_INTESTINE_MORPHOLOGY	582	0.396324	1.2699	0	0.57656	1	2876	tags=20%, list=11%, signal=21%
HP_ABNORMALITY_OF_JOINT_MOBILITY	HP_ABNORMALITY_OF_JOINT_MOBILITY	931	0.377188	1.27155	0	0.574439	1	4136	tags=28%, list=15%, signal=32%
GO_ION_TRANSMEMBRANE_TRANSPORTER_ACTIVITY	GO_ION_TRANSMEMBRANE_TRANSPORTER_ACTIVITY	726	0.389919	1.27206	0	0.573709	1	3471	tags=16%, list=13%, signal=18%
GO_PROCESS_UTILIZING_AUTOPHAGIC_MECHANISM	GO_PROCESS_UTILIZING_AUTOPHAGIC_MECHANISM	497	0.386442	1.27254	0	0.572985	1	2527	tags=22%, list=9%, signal=24%
GO_NEGATIVE_REGULATION_OF_CELL_ADHESION	GO_NEGATIVE_REGULATION_OF_CELL_ADHESION	244	0.41089	1.27391	0	0.572738	1	2281	tags=16%, list=8%, signal=17%
GO_CELL_CHEMOTAXIS	GO_CELL_CHEMOTAXIS	243	0.41945	1.27476	0	0.573655	1	2555	tags=19%, list=9%, signal=20%
HP_ABNORMALITY_OF_THE_LYMPHATIC_SYSTEM	HP_ABNORMALITY_OF_THE_LYMPHATIC_SYSTEM	524	0.404479	1.27523	0	0.573639	1	3468	tags=23%, list=13%, signal=26%
GO_TRANSPORT_VESICLE_MEMBRANE	GO_TRANSPORT_VESICLE_MEMBRANE	174	0.440204	1.27525	0	0.573813	1	2417	tags=24%, list=9%, signal=26%
HP_ABNORMAL_RENAL_MORPHOLOGY	HP_ABNORMAL_RENAL_MORPHOLOGY	771	0.376575	1.27564	0	0.573954	1	3524	tags=22%, list=13%, signal=25%
HP_OSTEOARTHRITIS	HP_OSTEOARTHRITIS	52	0.49797	1.27567	0.0294118	0.574073	1	1927	tags=19%, list=7%, signal=21%
GO_REGULATION_OF_LIPID_METABOLIC_PROCESS	GO_REGULATION_OF_LIPID_METABOLIC_PROCESS	368	0.400418	1.27599	0	0.57352	1	2729	tags=22%, list=10%, signal=24%
GO_RIBOSE_PHOSPHATE_METABOLIC_PROCESS	GO_RIBOSE_PHOSPHATE_METABOLIC_PROCESS	378	0.411024	1.27612	0	0.573581	1	3223	tags=26%, list=12%, signal=30%
GO_EARLY_ENDOSOME	GO_EARLY_ENDOSOME	332	0.412682	1.27625	0	0.57355	1	2582	tags=22%, list=10%, signal=24%
HP_HYPERPITUITARISM	HP_HYPERPITUITARISM	81	0.514649	1.27687	0.0294118	0.573108	1	3128	tags=22%, list=12%, signal=25%
GO_POSITIVE_REGULATION_OF_CELL_POPULATION_PROLIFERATION	GO_POSITIVE_REGULATION_OF_CELL_POPULATION_PROLIFERATION	762	0.388303	1.27727	0	0.573111	1	2870	tags=19%, list=11%, signal=20%
GO_REGULATION_OF_NEURAL_PRECURSOR_CELL_PROLIFERATION	GO_REGULATION_OF_NEURAL_PRECURSOR_CELL_PROLIFERATION	79	0.484784	1.27737	0.0344828	0.57408	1	2148	tags=22%, list=8%, signal=23%
GO_LIPID_MODIFICATION	GO_LIPID_MODIFICATION	236	0.416862	1.27753	0.0434783	0.574091	1	3798	tags=30%, list=14%, signal=34%
GO_AGING	GO_AGING	265	0.432368	1.27753	0	0.574319	1	2158	tags=16%, list=8%, signal=17%
GO_REGULATION_OF_TRANSPORT	GO_REGULATION_OF_TRANSPORT	1575	0.369342	1.27882	0	0.572291	1	2747	tags=18%, list=10%, signal=18%
GO_CADHERIN_BINDING	GO_CADHERIN_BINDING	301	0.415771	1.27921	0	0.571103	1	3117	tags=34%, list=12%, signal=38%
GO_PEPTIDYL_TYROSINE_MODIFICATION	GO_PEPTIDYL_TYROSINE_MODIFICATION	325	0.406745	1.27921	0.0322581	0.571359	1	2846	tags=18%, list=11%, signal=20%
GO_RESPONSE_TO_WOUNDING	GO_RESPONSE_TO_WOUNDING	531	0.414439	1.28098	0	0.569814	1	2446	tags=18%, list=9%, signal=19%
GO_ANIMAL_ORGAN_MORPHOGENESIS	GO_ANIMAL_ORGAN_MORPHOGENESIS	927	0.384242	1.28128	0	0.569659	1	4151	tags=24%, list=15%, signal=27%
GO_RNA_MODIFICATION	GO_RNA_MODIFICATION	143	0.441418	1.28178	0.037037	0.568588	1	4153	tags=41%, list=15%, signal=48%
GO_POSITIVE_REGULATION_OF_SYNAPTIC_TRANSMISSION	GO_POSITIVE_REGULATION_OF_SYNAPTIC_TRANSMISSION	159	0.42702	1.28255	0	0.567061	1	927	tags=11%, list=3%, signal=11%
GO_RECYCLING_ENDOSOME	GO_RECYCLING_ENDOSOME	168	0.437268	1.28292	0	0.566552	1	2566	tags=21%, list=10%, signal=24%
GO_BIOLOGICAL_ADHESION	GO_BIOLOGICAL_ADHESION	1250	0.375122	1.28312	0	0.566568	1	3606	tags=21%, list=13%, signal=23%
GO_GLYCOPROTEIN_BIOSYNTHETIC_PROCESS	GO_GLYCOPROTEIN_BIOSYNTHETIC_PROCESS	286	0.413969	1.28325	0	0.567039	1	3547	tags=23%, list=13%, signal=27%
GO_REGULATION_OF_NIK_NF_KAPPAB_SIGNALING	GO_REGULATION_OF_NIK_NF_KAPPAB_SIGNALING	98	0.469597	1.28325	0.027027	0.567535	1	3182	tags=29%, list=12%, signal=32%
GO_RESPONSE_TO_LEUKEMIA_INHIBITORY_FACTOR	GO_RESPONSE_TO_LEUKEMIA_INHIBITORY_FACTOR	93	0.476708	1.28343	0	0.567408	1	3287	tags=33%, list=12%, signal=38%
GO_REGULATION_OF_CELL_DIFFERENTIATION	GO_REGULATION_OF_CELL_DIFFERENTIATION	1631	0.369774	1.28399	0	0.56674	1	2678	tags=18%, list=10%, signal=18%
HP_ABNORMALITY_OF_BONE_MINERAL_DENSITY	HP_ABNORMALITY_OF_BONE_MINERAL_DENSITY	438	0.40024	1.28415	0	0.566398	1	3199	tags=23%, list=12%, signal=26%
GO_METAL_ION_TRANSPORT	GO_METAL_ION_TRANSPORT	758	0.394439	1.28529	0	0.564614	1	3083	tags=16%, list=11%, signal=17%
GO_CELL_SURFACE_RECEPTOR_SIGNALING_PATHWAY_INVOLVED_IN_CELL_CELL_SIGNALING	GO_CELL_SURFACE_RECEPTOR_SIGNALING_PATHWAY_INVOLVED_IN_CELL_CELL_SIGNALING	563	0.404919	1.2856	0	0.56457	1	2754	tags=20%, list=10%, signal=22%
GO_ORGANIC_ACID_BIOSYNTHETIC_PROCESS	GO_ORGANIC_ACID_BIOSYNTHETIC_PROCESS	308	0.432371	1.28579	0.0434783	0.565246	1	3108	tags=21%, list=12%, signal=24%
GO_NEGATIVE_REGULATION_OF_CELLULAR_PROTEIN_LOCALIZATION	GO_NEGATIVE_REGULATION_OF_CELLULAR_PROTEIN_LOCALIZATION	106	0.465675	1.2861	0.037037	0.56506	1	3075	tags=29%, list=11%, signal=33%
GO_MEMBRANE_FUSION	GO_MEMBRANE_FUSION	140	0.446954	1.28633	0.0333333	0.565508	1	2535	tags=25%, list=9%, signal=27%
GO_REGULATION_OF_INFLAMMATORY_RESPONSE	GO_REGULATION_OF_INFLAMMATORY_RESPONSE	303	0.41897	1.2865	0	0.565709	1	2947	tags=20%, list=11%, signal=22%
HP_PACE_OF_PROGRESSION	HP_PACE_OF_PROGRESSION	411	0.407272	1.28653	0	0.566049	1	3839	tags=28%, list=14%, signal=32%
GO_CELLULAR_PROTEIN_CATABOLIC_PROCESS	GO_CELLULAR_PROTEIN_CATABOLIC_PROCESS	721	0.386897	1.28701	0	0.565409	1	2896	tags=25%, list=11%, signal=27%
HP_DECREASED_HEAD_CIRCUMFERENCE	HP_DECREASED_HEAD_CIRCUMFERENCE	979	0.387086	1.28738	0	0.564751	1	3535	tags=26%, list=13%, signal=29%
GO_PROTEOLYSIS	GO_PROTEOLYSIS	1470	0.388513	1.28795	0	0.563915	1	2896	tags=21%, list=11%, signal=22%
GO_DETECTION_OF_ABIOTIC_STIMULUS	GO_DETECTION_OF_ABIOTIC_STIMULUS	111	0.472219	1.28809	0.037037	0.564176	1	1894	tags=11%, list=7%, signal=12%
HP_ABNORMALITY_OF_THE_MUSCULATURE_OF_THE_LIMBS	HP_ABNORMALITY_OF_THE_MUSCULATURE_OF_THE_LIMBS	381	0.395765	1.28831	0	0.564179	1	4044	tags=30%, list=15%, signal=34%
GO_DETECTION_OF_STIMULUS	GO_DETECTION_OF_STIMULUS	215	0.429696	1.28836	0.0357143	0.564476	1	2601	tags=15%, list=10%, signal=16%
GO_REGULATION_OF_PHOSPHATIDYLINOSITOL_3_KINASE_SIGNALING	GO_REGULATION_OF_PHOSPHATIDYLINOSITOL_3_KINASE_SIGNALING	105	0.476013	1.28838	0.0357143	0.564969	1	2952	tags=29%, list=11%, signal=32%
GO_ACTIN_FILAMENT_BASED_PROCESS	GO_ACTIN_FILAMENT_BASED_PROCESS	712	0.396947	1.28903	0	0.564073	1	3413	tags=23%, list=13%, signal=26%
HP_FOCAL_ONSET_SEIZURE	HP_FOCAL_ONSET_SEIZURE	175	0.437323	1.28962	0.0322581	0.562489	1	2080	tags=15%, list=8%, signal=16%
GO_HIPPOCAMPUS_DEVELOPMENT	GO_HIPPOCAMPUS_DEVELOPMENT	74	0.486997	1.28966	0.0285714	0.562535	1	3736	tags=34%, list=14%, signal=39%
GO_STRESS_FIBER_ASSEMBLY	GO_STRESS_FIBER_ASSEMBLY	98	0.458063	1.28994	0.030303	0.562326	1	2616	tags=27%, list=10%, signal=29%
HP_DERMATOLOGICAL_MANIFESTATIONS_OF_SYSTEMIC_DISORDERS	HP_DERMATOLOGICAL_MANIFESTATIONS_OF_SYSTEMIC_DISORDERS	201	0.450593	1.29018	0.0277778	0.561729	1	3524	tags=25%, list=13%, signal=29%
GO_SULFUR_COMPOUND_METABOLIC_PROCESS	GO_SULFUR_COMPOUND_METABOLIC_PROCESS	316	0.434807	1.29046	0.04	0.561709	1	3194	tags=27%, list=12%, signal=30%
GO_NEGATIVE_REGULATION_OF_CATALYTIC_ACTIVITY	GO_NEGATIVE_REGULATION_OF_CATALYTIC_ACTIVITY	651	0.395943	1.29223	0	0.557538	1	3140	tags=22%, list=12%, signal=25%
GO_SULFUR_COMPOUND_BINDING	GO_SULFUR_COMPOUND_BINDING	216	0.434362	1.29227	0	0.557651	1	3561	tags=24%, list=13%, signal=27%
GO_ACTIN_FILAMENT_BINDING	GO_ACTIN_FILAMENT_BINDING	183	0.446739	1.29264	0	0.556876	1	3435	tags=25%, list=13%, signal=29%
GO_ENDOTHELIAL_CELL_PROLIFERATION	GO_ENDOTHELIAL_CELL_PROLIFERATION	131	0.460562	1.29265	0	0.557072	1	2870	tags=23%, list=11%, signal=26%
GO_SENSORY_SYSTEM_DEVELOPMENT	GO_SENSORY_SYSTEM_DEVELOPMENT	349	0.414598	1.29424	0	0.553983	1	2315	tags=14%, list=9%, signal=15%
GO_NUCLEOSIDE_BISPHOSPHATE_METABOLIC_PROCESS	GO_NUCLEOSIDE_BISPHOSPHATE_METABOLIC_PROCESS	115	0.456665	1.29444	0.027027	0.553953	1	3557	tags=32%, list=13%, signal=37%
HP_ABNORMALITY_OF_ESOPHAGUS_PHYSIOLOGY	HP_ABNORMALITY_OF_ESOPHAGUS_PHYSIOLOGY	505	0.409482	1.29453	0	0.554061	1	3265	tags=24%, list=12%, signal=27%
GO_MAINTENANCE_OF_CELL_NUMBER	GO_MAINTENANCE_OF_CELL_NUMBER	151	0.461615	1.29455	0	0.554274	1	3641	tags=34%, list=14%, signal=40%
GO_REGULATION_OF_ACTIN_FILAMENT_BUNDLE_ASSEMBLY	GO_REGULATION_OF_ACTIN_FILAMENT_BUNDLE_ASSEMBLY	95	0.450116	1.29555	0	0.552796	1	2616	tags=24%, list=10%, signal=27%
HP_SUPERNUMERARY_BONES_OF_THE_AXIAL_SKELETON	HP_SUPERNUMERARY_BONES_OF_THE_AXIAL_SKELETON	22	0.584987	1.29605	0.05	0.552445	1	4295	tags=45%, list=16%, signal=54%
GO_MYELOID_CELL_DIFFERENTIATION	GO_MYELOID_CELL_DIFFERENTIATION	354	0.408936	1.29626	0.030303	0.552221	1	3013	tags=25%, list=11%, signal=28%
GO_HEXOSE_CATABOLIC_PROCESS	GO_HEXOSE_CATABOLIC_PROCESS	49	0.529982	1.29665	0.0476191	0.551634	1	1962	tags=24%, list=7%, signal=26%
GO_REGULATION_OF_GLIAL_CELL_PROLIFERATION	GO_REGULATION_OF_GLIAL_CELL_PROLIFERATION	28	0.55908	1.29705	0.0476191	0.550894	1	735	tags=14%, list=3%, signal=15%
GO_LIPID_TRANSPORT_ACROSS_BLOOD_BRAIN_BARRIER	GO_LIPID_TRANSPORT_ACROSS_BLOOD_BRAIN_BARRIER	5	0.911979	1.29829	0.0454545	0.548365	1	669	tags=40%, list=2%, signal=41%
HP_EPISODIC_TACHYPNEA	HP_EPISODIC_TACHYPNEA	28	0.566595	1.29836	0.0454545	0.548398	1	4058	tags=54%, list=15%, signal=63%
GO_SECRETORY_GRANULE_MEMBRANE	GO_SECRETORY_GRANULE_MEMBRANE	266	0.422313	1.29962	0	0.545684	1	2445	tags=18%, list=9%, signal=20%
GO_RESPONSE_TO_NITROGEN_COMPOUND	GO_RESPONSE_TO_NITROGEN_COMPOUND	976	0.388289	1.29967	0	0.546282	1	2535	tags=18%, list=9%, signal=19%
HP_ABNORMAL_OVARIAN_MORPHOLOGY	HP_ABNORMAL_OVARIAN_MORPHOLOGY	112	0.473734	1.29985	0.027027	0.54634	1	1601	tags=14%, list=6%, signal=15%
GO_CELL_CELL_ADHESION	GO_CELL_CELL_ADHESION	752	0.390396	1.30007	0	0.546358	1	4087	tags=25%, list=15%, signal=28%
GO_CYTOKINE_PRODUCTION	GO_CYTOKINE_PRODUCTION	644	0.39886	1.30011	0	0.546516	1	2530	tags=17%, list=9%, signal=19%
GO_IDENTICAL_PROTEIN_BINDING	GO_IDENTICAL_PROTEIN_BINDING	1659	0.392427	1.30024	0	0.546818	1	3720	tags=25%, list=14%, signal=28%
HP_HYPOGONADOTROPIC_HYPOGONADISM	HP_HYPOGONADOTROPIC_HYPOGONADISM	114	0.476213	1.30111	0	0.545783	1	2068	tags=16%, list=8%, signal=17%
GO_GLAND_MORPHOGENESIS	GO_GLAND_MORPHOGENESIS	110	0.482365	1.30152	0.0344828	0.544859	1	3283	tags=25%, list=12%, signal=29%
HP_CEREBELLAR_ATROPHY	HP_CEREBELLAR_ATROPHY	293	0.423621	1.30154	0	0.545057	1	3447	tags=27%, list=13%, signal=30%
HP_ABNORMALITY_OF_THE_PARANASAL_SINUSES	HP_ABNORMALITY_OF_THE_PARANASAL_SINUSES	113	0.484091	1.30186	0.0333333	0.544956	1	3514	tags=19%, list=13%, signal=22%
GO_RESPONSE_TO_HORMONE	GO_RESPONSE_TO_HORMONE	782	0.394358	1.3019	0	0.545075	1	2535	tags=20%, list=9%, signal=21%
HP_CEREBRAL_CORTICAL_ATROPHY	HP_CEREBRAL_CORTICAL_ATROPHY	251	0.432316	1.30191	0	0.545282	1	2398	tags=19%, list=9%, signal=21%
HP_ROD_CONE_DYSTROPHY	HP_ROD_CONE_DYSTROPHY	151	0.452739	1.30345	0.0357143	0.542669	1	3817	tags=26%, list=14%, signal=30%
GO_CELL_LEADING_EDGE	GO_CELL_LEADING_EDGE	402	0.40822	1.30345	0	0.54294	1	3387	tags=24%, list=13%, signal=27%
GO_LIPOSACCHARIDE_METABOLIC_PROCESS	GO_LIPOSACCHARIDE_METABOLIC_PROCESS	101	0.507539	1.30368	0	0.54221	1	4723	tags=44%, list=18%, signal=53%
GO_VACUOLAR_TRANSPORT	GO_VACUOLAR_TRANSPORT	140	0.453444	1.30388	0.0322581	0.54247	1	4245	tags=42%, list=16%, signal=50%
GO_CELL_CELL_SIGNALING	GO_CELL_CELL_SIGNALING	1538	0.382797	1.304	0	0.542555	1	2804	tags=17%, list=10%, signal=17%
GO_RESPONSE_TO_ESTRADIOL	GO_RESPONSE_TO_ESTRADIOL	126	0.451724	1.30413	0.0333333	0.542273	1	2530	tags=16%, list=9%, signal=17%
GO_SENSORY_ORGAN_DEVELOPMENT	GO_SENSORY_ORGAN_DEVELOPMENT	511	0.396872	1.30415	0	0.542481	1	2338	tags=14%, list=9%, signal=15%
GO_PROTEIN_CONTAINING_COMPLEX_BINDING	GO_PROTEIN_CONTAINING_COMPLEX_BINDING	1105	0.388798	1.30444	0	0.542461	1	3293	tags=23%, list=12%, signal=25%
HP_COMPENSATED_HYPOTHYROIDISM	HP_COMPENSATED_HYPOTHYROIDISM	3	0.941719	1.30491	0.0425532	0.541842	1	161	tags=33%, list=1%, signal=34%
GO_CELL_ACTIVATION	GO_CELL_ACTIVATION	1191	0.399565	1.30501	0	0.542001	1	2693	tags=18%, list=10%, signal=19%
HP_PROGRESSIVE_CEREBELLAR_ATAXIA	HP_PROGRESSIVE_CEREBELLAR_ATAXIA	79	0.519211	1.30509	0.0322581	0.542297	1	2158	tags=28%, list=8%, signal=30%
HP_CHOREOATHETOSIS	HP_CHOREOATHETOSIS	79	0.490052	1.30561	0.0322581	0.542568	1	1795	tags=23%, list=7%, signal=24%
GO_SKIN_DEVELOPMENT	GO_SKIN_DEVELOPMENT	233	0.424597	1.30583	0	0.542257	1	3651	tags=18%, list=14%, signal=21%
GO_MONOSACCHARIDE_METABOLIC_PROCESS	GO_MONOSACCHARIDE_METABOLIC_PROCESS	248	0.416444	1.30595	0	0.542368	1	2984	tags=24%, list=11%, signal=27%
HP_ABNORMAL_CONJUGATE_EYE_MOVEMENT	HP_ABNORMAL_CONJUGATE_EYE_MOVEMENT	813	0.39368	1.30603	0	0.542408	1	3526	tags=27%, list=13%, signal=30%
GO_REGULATION_OF_GLIOGENESIS	GO_REGULATION_OF_GLIOGENESIS	111	0.471949	1.30803	0	0.537651	1	1003	tags=13%, list=4%, signal=13%
GO_ORGANONITROGEN_COMPOUND_BIOSYNTHETIC_PROCESS	GO_ORGANONITROGEN_COMPOUND_BIOSYNTHETIC_PROCESS	1556	0.374187	1.30846	0	0.53632	1	3633	tags=28%, list=13%, signal=31%
GO_TRNA_METABOLIC_PROCESS	GO_TRNA_METABOLIC_PROCESS	173	0.432596	1.30905	0.0277778	0.535278	1	4137	tags=42%, list=15%, signal=49%
GO_BASOLATERAL_PLASMA_MEMBRANE	GO_BASOLATERAL_PLASMA_MEMBRANE	210	0.439363	1.30947	0.0454545	0.53513	1	2542	tags=16%, list=9%, signal=18%
HP_SKELETAL_MUSCLE_HYPERTROPHY	HP_SKELETAL_MUSCLE_HYPERTROPHY	147	0.449502	1.31046	0	0.533815	1	3079	tags=26%, list=11%, signal=29%
GO_MUSCLE_STRUCTURE_DEVELOPMENT	GO_MUSCLE_STRUCTURE_DEVELOPMENT	565	0.399545	1.31055	0	0.534253	1	2675	tags=17%, list=10%, signal=19%
GO_POSITIVE_REGULATION_OF_INTERLEUKIN_8_PRODUCTION	GO_POSITIVE_REGULATION_OF_INTERLEUKIN_8_PRODUCTION	44	0.542058	1.31065	0.0454545	0.534173	1	2264	tags=27%, list=8%, signal=30%
GO_FOREBRAIN_DEVELOPMENT	GO_FOREBRAIN_DEVELOPMENT	349	0.409125	1.31078	0	0.534053	1	2371	tags=17%, list=9%, signal=19%
GO_TUBE_MORPHOGENESIS	GO_TUBE_MORPHOGENESIS	759	0.405767	1.31093	0	0.534595	1	3822	tags=25%, list=14%, signal=28%
HP_LIPID_ACCUMULATION_IN_HEPATOCYTES	HP_LIPID_ACCUMULATION_IN_HEPATOCYTES	108	0.483355	1.31111	0.04	0.534678	1	2916	tags=32%, list=11%, signal=36%
GO_GOLGI_VESICLE_TRANSPORT	GO_GOLGI_VESICLE_TRANSPORT	341	0.429637	1.31159	0	0.534396	1	3724	tags=35%, list=14%, signal=40%
GO_SIGNALING_RECEPTOR_BINDING	GO_SIGNALING_RECEPTOR_BINDING	1253	0.380054	1.31162	0	0.534566	1	3083	tags=18%, list=11%, signal=20%
HP_EMG_MYOPATHIC_ABNORMALITIES	HP_EMG_MYOPATHIC_ABNORMALITIES	98	0.469354	1.31168	0.0357143	0.534856	1	2315	tags=18%, list=9%, signal=20%
HP_ABNORMALITY_OF_BONE_MARROW_CELL_MORPHOLOGY	HP_ABNORMALITY_OF_BONE_MARROW_CELL_MORPHOLOGY	140	0.444084	1.31184	0	0.534737	1	3535	tags=31%, list=13%, signal=36%
GO_CALCIUM_CHANNEL_REGULATOR_ACTIVITY	GO_CALCIUM_CHANNEL_REGULATOR_ACTIVITY	39	0.562875	1.31209	0.03125	0.534538	1	639	tags=13%, list=2%, signal=13%
HP_HEPATIC_FIBROSIS	HP_HEPATIC_FIBROSIS	104	0.458635	1.3137	0	0.532004	1	4790	tags=45%, list=18%, signal=55%
HP_ABNORMAL_SPERMATOGENESIS	HP_ABNORMAL_SPERMATOGENESIS	96	0.478881	1.31405	0.025	0.531767	1	4023	tags=21%, list=15%, signal=24%
GO_REGULATION_OF_CELL_SHAPE	GO_REGULATION_OF_CELL_SHAPE	146	0.460867	1.31449	0.0416667	0.530577	1	3076	tags=25%, list=11%, signal=28%
GO_MESONEPHROS_DEVELOPMENT	GO_MESONEPHROS_DEVELOPMENT	90	0.467263	1.3145	0	0.530858	1	2160	tags=13%, list=8%, signal=14%
GO_ENZYME_LINKED_RECEPTOR_PROTEIN_SIGNALING_PATHWAY	GO_ENZYME_LINKED_RECEPTOR_PROTEIN_SIGNALING_PATHWAY	938	0.393264	1.31502	0	0.530499	1	2775	tags=19%, list=10%, signal=21%
GO_POSITIVE_REGULATION_OF_PRODUCTION_OF_MOLECULAR_MEDIATOR_OF_IMMUNE_RESPONSE	GO_POSITIVE_REGULATION_OF_PRODUCTION_OF_MOLECULAR_MEDIATOR_OF_IMMUNE_RESPONSE	80	0.484539	1.31645	0.0263158	0.528136	1	2465	tags=15%, list=9%, signal=16%
HP_GONOSOMAL_INHERITANCE	HP_GONOSOMAL_INHERITANCE	218	0.43524	1.31653	0	0.528137	1	2815	tags=22%, list=10%, signal=24%
GO_RESPONSE_TO_PEPTIDE_HORMONE	GO_RESPONSE_TO_PEPTIDE_HORMONE	393	0.427406	1.31717	0	0.526604	1	2535	tags=21%, list=9%, signal=23%
GO_PLATELET_AGGREGATION	GO_PLATELET_AGGREGATION	53	0.53804	1.31724	0.030303	0.526611	1	2334	tags=26%, list=9%, signal=29%
HP_CYANOSIS	HP_CYANOSIS	64	0.478371	1.31818	0.03125	0.525508	1	2302	tags=16%, list=9%, signal=17%
HP_ABNORMALITY_OF_SKULL_SIZE	HP_ABNORMALITY_OF_SKULL_SIZE	1205	0.382981	1.31916	0	0.524587	1	3281	tags=25%, list=12%, signal=27%
GO_GOLGI_MEMBRANE	GO_GOLGI_MEMBRANE	661	0.393492	1.31923	0	0.524636	1	3236	tags=25%, list=12%, signal=28%
GO_PERINUCLEAR_REGION_OF_CYTOPLASM	GO_PERINUCLEAR_REGION_OF_CYTOPLASM	662	0.410734	1.31934	0	0.524659	1	2399	tags=20%, list=9%, signal=22%
GO_REGULATION_OF_DNA_TEMPLATED_TRANSCRIPTION_IN_RESPONSE_TO_STRESS	GO_REGULATION_OF_DNA_TEMPLATED_TRANSCRIPTION_IN_RESPONSE_TO_STRESS	108	0.487357	1.31992	0	0.523111	1	805	tags=20%, list=3%, signal=21%
GO_NEPHRON_EPITHELIUM_DEVELOPMENT	GO_NEPHRON_EPITHELIUM_DEVELOPMENT	96	0.497335	1.32089	0.030303	0.520885	1	2587	tags=18%, list=10%, signal=20%
GO_IRON_ION_BINDING	GO_IRON_ION_BINDING	105	0.466903	1.32113	0.037037	0.520546	1	2644	tags=16%, list=10%, signal=18%
GO_POSITIVE_REGULATION_OF_PEPTIDYL_TYROSINE_PHOSPHORYLATION	GO_POSITIVE_REGULATION_OF_PEPTIDYL_TYROSINE_PHOSPHORYLATION	163	0.47253	1.32157	0	0.520306	1	2566	tags=18%, list=10%, signal=20%
GO_ONE_CARBON_METABOLIC_PROCESS	GO_ONE_CARBON_METABOLIC_PROCESS	35	0.597266	1.32214	0.0277778	0.518522	1	3194	tags=29%, list=12%, signal=32%
HP_UNUSUAL_INFECTION	HP_UNUSUAL_INFECTION	654	0.415516	1.32254	0	0.518968	1	3471	tags=24%, list=13%, signal=27%
HP_CHRONIC_CONSTIPATION	HP_CHRONIC_CONSTIPATION	32	0.598596	1.32361	0.0263158	0.516724	1	1853	tags=22%, list=7%, signal=23%
GO_REGULATION_OF_CATABOLIC_PROCESS	GO_REGULATION_OF_CATABOLIC_PROCESS	950	0.39582	1.32391	0	0.516972	1	2925	tags=25%, list=11%, signal=27%
HP_ABNORMALITY_OF_THE_LENS	HP_ABNORMALITY_OF_THE_LENS	611	0.40258	1.32422	0	0.516483	1	3524	tags=23%, list=13%, signal=26%
GO_REGULATION_OF_PRODUCTION_OF_MOLECULAR_MEDIATOR_OF_IMMUNE_RESPONSE	GO_REGULATION_OF_PRODUCTION_OF_MOLECULAR_MEDIATOR_OF_IMMUNE_RESPONSE	114	0.471405	1.32435	0.0243902	0.516284	1	2465	tags=18%, list=9%, signal=20%
GO_POSITIVE_REGULATION_OF_I_KAPPAB_KINASE_NF_KAPPAB_SIGNALING	GO_POSITIVE_REGULATION_OF_I_KAPPAB_KINASE_NF_KAPPAB_SIGNALING	172	0.459068	1.32478	0	0.515297	1	3077	tags=26%, list=11%, signal=29%
GO_MONOOXYGENASE_ACTIVITY	GO_MONOOXYGENASE_ACTIVITY	58	0.50057	1.32488	0	0.515469	1	2720	tags=12%, list=10%, signal=13%
GO_REGULATION_OF_CALCIUM_ION_TRANSMEMBRANE_TRANSPORTER_ACTIVITY	GO_REGULATION_OF_CALCIUM_ION_TRANSMEMBRANE_TRANSPORTER_ACTIVITY	71	0.507274	1.3253	0.025	0.51429	1	677	tags=11%, list=3%, signal=12%
GO_CELLULAR_RESPONSE_TO_INSULIN_STIMULUS	GO_CELLULAR_RESPONSE_TO_INSULIN_STIMULUS	205	0.448268	1.3255	0	0.514702	1	2614	tags=26%, list=10%, signal=29%
GO_NEURAL_RETINA_DEVELOPMENT	GO_NEURAL_RETINA_DEVELOPMENT	63	0.504872	1.32571	0.0357143	0.514509	1	1666	tags=14%, list=6%, signal=15%
GO_APICAL_PART_OF_CELL	GO_APICAL_PART_OF_CELL	359	0.426503	1.32574	0	0.514948	1	2743	tags=16%, list=10%, signal=18%
GO_NEGATIVE_REGULATION_OF_CELL_DEATH	GO_NEGATIVE_REGULATION_OF_CELL_DEATH	840	0.401869	1.32578	0	0.515037	1	2803	tags=22%, list=10%, signal=24%
GO_NEGATIVE_REGULATION_OF_CERAMIDE_BIOSYNTHETIC_PROCESS	GO_NEGATIVE_REGULATION_OF_CERAMIDE_BIOSYNTHETIC_PROCESS	4	0.862713	1.32614	0	0.513924	1	2077	tags=50%, list=8%, signal=54%
GO_KIDNEY_EPITHELIUM_DEVELOPMENT	GO_KIDNEY_EPITHELIUM_DEVELOPMENT	127	0.472103	1.32723	0	0.512109	1	2587	tags=17%, list=10%, signal=18%
HP_DEVELOPMENTAL_REGRESSION	HP_DEVELOPMENTAL_REGRESSION	292	0.427422	1.3276	0	0.511069	1	4046	tags=33%, list=15%, signal=39%
GO_PROTEIN_CATABOLIC_PROCESS	GO_PROTEIN_CATABOLIC_PROCESS	858	0.405631	1.32778	0	0.511192	1	2813	tags=25%, list=10%, signal=27%
HP_CONGENITAL_ICHTHYOSIFORM_ERYTHRODERMA	HP_CONGENITAL_ICHTHYOSIFORM_ERYTHRODERMA	20	0.667413	1.32819	0.0487805	0.509672	1	3948	tags=30%, list=15%, signal=35%
GO_CARBON_OXYGEN_LYASE_ACTIVITY	GO_CARBON_OXYGEN_LYASE_ACTIVITY	64	0.517119	1.32823	0.025	0.509787	1	3318	tags=33%, list=12%, signal=37%
GO_TRNA_METHYLTRANSFERASE_ACTIVITY	GO_TRNA_METHYLTRANSFERASE_ACTIVITY	29	0.646036	1.32852	0.0285714	0.508966	1	4654	tags=59%, list=17%, signal=71%
HP_IMPAIRMENT_IN_PERSONALITY_FUNCTIONING	HP_IMPAIRMENT_IN_PERSONALITY_FUNCTIONING	510	0.417645	1.32856	0	0.509063	1	2894	tags=22%, list=11%, signal=24%
GO_APOPTOTIC_PROCESS	GO_APOPTOTIC_PROCESS	1676	0.387707	1.32877	0	0.508368	1	3174	tags=23%, list=12%, signal=25%
GO_PERIPHERAL_NERVOUS_SYSTEM_AXON_REGENERATION	GO_PERIPHERAL_NERVOUS_SYSTEM_AXON_REGENERATION	6	0.876163	1.32904	0.0454545	0.507922	1	29	tags=33%, list=0%, signal=33%
HP_ABNORMAL_CIRCULATING_PROTEIN_LEVEL	HP_ABNORMAL_CIRCULATING_PROTEIN_LEVEL	388	0.420646	1.32904	0	0.508208	1	2948	tags=22%, list=11%, signal=25%
HP_ELBOW_FLEXION_CONTRACTURE	HP_ELBOW_FLEXION_CONTRACTURE	60	0.528364	1.32924	0.0465116	0.50805	1	3956	tags=33%, list=15%, signal=39%
GO_REGULATION_OF_CELL_DEATH	GO_REGULATION_OF_CELL_DEATH	1442	0.383369	1.3294	0	0.507882	1	2963	tags=21%, list=11%, signal=23%
GO_UBIQUITIN_LIKE_PROTEIN_LIGASE_BINDING	GO_UBIQUITIN_LIKE_PROTEIN_LIGASE_BINDING	291	0.416222	1.32992	0	0.507497	1	2831	tags=27%, list=11%, signal=30%
GO_ICOSANOID_METABOLIC_PROCESS	GO_ICOSANOID_METABOLIC_PROCESS	76	0.500983	1.32997	0.0454545	0.507566	1	2191	tags=21%, list=8%, signal=23%
HP_MULTIPLE_JOINT_CONTRACTURES	HP_MULTIPLE_JOINT_CONTRACTURES	51	0.510348	1.33072	0.0487805	0.506255	1	2833	tags=25%, list=11%, signal=28%
HP_ONSET	HP_ONSET	907	0.396103	1.33119	0	0.504972	1	4106	tags=30%, list=15%, signal=35%
GO_ISG15_PROTEIN_CONJUGATION	GO_ISG15_PROTEIN_CONJUGATION	5	0.877448	1.3318	0.0465116	0.504269	1	19	tags=20%, list=0%, signal=20%
GO_NEGATIVE_REGULATION_OF_PROTEIN_METABOLIC_PROCESS	GO_NEGATIVE_REGULATION_OF_PROTEIN_METABOLIC_PROCESS	942	0.403696	1.33244	0	0.502481	1	3087	tags=24%, list=11%, signal=26%
GO_T_CELL_DIFFERENTIATION	GO_T_CELL_DIFFERENTIATION	223	0.447674	1.33285	0.037037	0.501812	1	2604	tags=16%, list=10%, signal=18%
GO_MULTIVESICULAR_BODY_SORTING_PATHWAY	GO_MULTIVESICULAR_BODY_SORTING_PATHWAY	36	0.584511	1.33353	0.0238095	0.501116	1	2395	tags=33%, list=9%, signal=37%
GO_NEGATIVE_REGULATION_OF_RESPONSE_TO_STIMULUS	GO_NEGATIVE_REGULATION_OF_RESPONSE_TO_STIMULUS	1430	0.398595	1.33353	0	0.501404	1	3379	tags=23%, list=13%, signal=25%
GO_MITOCHONDRIAL_MEMBRANE_ORGANIZATION	GO_MITOCHONDRIAL_MEMBRANE_ORGANIZATION	124	0.483089	1.33414	0.0434783	0.50028	1	2358	tags=29%, list=9%, signal=32%
GO_NEGATIVE_REGULATION_OF_FIBROBLAST_GROWTH_FACTOR_PRODUCTION	GO_NEGATIVE_REGULATION_OF_FIBROBLAST_GROWTH_FACTOR_PRODUCTION	2	0.975772	1.33438	0.0487805	0.499699	1	316	tags=50%, list=1%, signal=51%
GO_HUMORAL_IMMUNE_RESPONSE_MEDIATED_BY_CIRCULATING_IMMUNOGLOBULIN	GO_HUMORAL_IMMUNE_RESPONSE_MEDIATED_BY_CIRCULATING_IMMUNOGLOBULIN	41	0.543887	1.33444	0.0277778	0.499774	1	2016	tags=17%, list=7%, signal=18%
HP_SPECIFIC_LEARNING_DISABILITY	HP_SPECIFIC_LEARNING_DISABILITY	187	0.439221	1.33474	0	0.498833	1	3100	tags=27%, list=12%, signal=30%
GO_EPIDERMIS_DEVELOPMENT	GO_EPIDERMIS_DEVELOPMENT	269	0.433249	1.33474	0	0.499102	1	3948	tags=23%, list=15%, signal=27%
GO_MONOSACCHARIDE_CATABOLIC_PROCESS	GO_MONOSACCHARIDE_CATABOLIC_PROCESS	58	0.498702	1.3348	0.0243902	0.499364	1	1962	tags=22%, list=7%, signal=24%
GO_TRANSCRIPTION_BY_RNA_POLYMERASE_I	GO_TRANSCRIPTION_BY_RNA_POLYMERASE_I	58	0.53235	1.33532	0.025641	0.497773	1	3872	tags=43%, list=14%, signal=50%
GO_RESPONSE_TO_OXIDATIVE_STRESS	GO_RESPONSE_TO_OXIDATIVE_STRESS	407	0.410999	1.33556	0	0.498185	1	2938	tags=22%, list=11%, signal=24%
HP_OSTEOPOROSIS	HP_OSTEOPOROSIS	219	0.459028	1.33558	0	0.498381	1	3198	tags=23%, list=12%, signal=26%
GO_LIPID_METABOLIC_PROCESS	GO_LIPID_METABOLIC_PROCESS	1180	0.394954	1.33571	0	0.498373	1	4093	tags=27%, list=15%, signal=30%
HP_FEEDING_DIFFICULTIES	HP_FEEDING_DIFFICULTIES	740	0.400079	1.33615	0	0.49795	1	3535	tags=28%, list=13%, signal=31%
GO_PROTEIN_DIMERIZATION_ACTIVITY	GO_PROTEIN_DIMERIZATION_ACTIVITY	808	0.397849	1.33629	0	0.498167	1	2591	tags=19%, list=10%, signal=20%
GO_REGULATION_OF_CELL_ADHESION	GO_REGULATION_OF_CELL_ADHESION	627	0.401167	1.33632	0	0.498392	1	3120	tags=20%, list=12%, signal=23%
GO_REGULATION_OF_CARDIAC_CONDUCTION	GO_REGULATION_OF_CARDIAC_CONDUCTION	63	0.523793	1.33656	0	0.49801	1	3268	tags=30%, list=12%, signal=34%
GO_ANTERIOR_POSTERIOR_PATTERN_SPECIFICATION	GO_ANTERIOR_POSTERIOR_PATTERN_SPECIFICATION	168	0.449657	1.33741	0	0.497144	1	2567	tags=13%, list=10%, signal=14%
HP_HYPOPLASIA_OF_THE_CORPUS_CALLOSUM	HP_HYPOPLASIA_OF_THE_CORPUS_CALLOSUM	366	0.429076	1.33773	0	0.496693	1	3526	tags=28%, list=13%, signal=32%
GO_GOLGI_APPARATUS	GO_GOLGI_APPARATUS	1383	0.400173	1.33774	0	0.496881	1	3672	tags=26%, list=14%, signal=29%
GO_RNA_POLYMERASE_COMPLEX	GO_RNA_POLYMERASE_COMPLEX	96	0.486902	1.33789	0	0.49691	1	2758	tags=33%, list=10%, signal=37%
GO_VASCULATURE_DEVELOPMENT	GO_VASCULATURE_DEVELOPMENT	645	0.407174	1.33812	0	0.49643	1	3069	tags=21%, list=11%, signal=23%
GO_ELASTIN_CATABOLIC_PROCESS	GO_ELASTIN_CATABOLIC_PROCESS	3	0.953528	1.33835	0.0243902	0.495655	1	875	tags=67%, list=3%, signal=69%
HP_PEDIATRIC_ONSET	HP_PEDIATRIC_ONSET	512	0.414967	1.33853	0	0.495663	1	4184	tags=31%, list=16%, signal=36%
HP_SENSORY_NEUROPATHY	HP_SENSORY_NEUROPATHY	164	0.478384	1.33883	0	0.4948	1	3100	tags=21%, list=12%, signal=24%
GO_NEGATIVE_REGULATION_OF_IMMUNE_SYSTEM_PROCESS	GO_NEGATIVE_REGULATION_OF_IMMUNE_SYSTEM_PROCESS	364	0.412516	1.33897	0	0.494958	1	2604	tags=18%, list=10%, signal=20%
GO_MALATE_DEHYDROGENASE_ACTIVITY	GO_MALATE_DEHYDROGENASE_ACTIVITY	7	0.875338	1.33902	0.0227273	0.495081	1	2744	tags=71%, list=10%, signal=80%
GO_CLATHRIN_COATED_VESICLE	GO_CLATHRIN_COATED_VESICLE	167	0.474308	1.33954	0	0.493701	1	3171	tags=30%, list=12%, signal=34%
GO_REGULATION_OF_METAL_ION_TRANSPORT	GO_REGULATION_OF_METAL_ION_TRANSPORT	324	0.416895	1.34016	0	0.492233	1	2728	tags=16%, list=10%, signal=17%
GO_REGULATION_OF_PEPTIDYL_TYROSINE_PHOSPHORYLATION	GO_REGULATION_OF_PEPTIDYL_TYROSINE_PHOSPHORYLATION	219	0.436252	1.34053	0	0.491629	1	2808	tags=19%, list=10%, signal=21%
HP_ABNORMALITY_OF_THE_CEREBRAL_SUBCORTEX	HP_ABNORMALITY_OF_THE_CEREBRAL_SUBCORTEX	829	0.403716	1.3415	0	0.490034	1	4140	tags=31%, list=15%, signal=36%
HP_STRIDOR	HP_STRIDOR	24	0.653416	1.34179	0.05	0.489197	1	2302	tags=17%, list=9%, signal=18%
HP_MUSCULAR_HYPOTONIA_OF_THE_TRUNK	HP_MUSCULAR_HYPOTONIA_OF_THE_TRUNK	146	0.45193	1.34186	0	0.489572	1	4106	tags=38%, list=15%, signal=44%
GO_TAP_BINDING	GO_TAP_BINDING	3	0.951217	1.34195	0.0263158	0.4895	1	1315	tags=100%, list=5%, signal=105%
GO_SUPRAMOLECULAR_FIBER_ORGANIZATION	GO_SUPRAMOLECULAR_FIBER_ORGANIZATION	635	0.414475	1.34196	0	0.489745	1	3413	tags=24%, list=13%, signal=27%
GO_VACUOLE_ORGANIZATION	GO_VACUOLE_ORGANIZATION	160	0.452188	1.342	0.0344828	0.489923	1	4245	tags=41%, list=16%, signal=49%
GO_SMALL_MOLECULE_BIOSYNTHETIC_PROCESS	GO_SMALL_MOLECULE_BIOSYNTHETIC_PROCESS	618	0.412307	1.34204	0	0.489987	1	3108	tags=22%, list=12%, signal=24%
GO_RESPONSE_TO_LIPID	GO_RESPONSE_TO_LIPID	768	0.405977	1.34206	0	0.490243	1	2614	tags=18%, list=10%, signal=19%
GO_NEPHRON_DEVELOPMENT	GO_NEPHRON_DEVELOPMENT	126	0.46844	1.34275	0	0.488552	1	4500	tags=32%, list=17%, signal=38%
HP_DECREASED_PROPORTION_OF_CD8_POSITIVE_T_CELLS	HP_DECREASED_PROPORTION_OF_CD8_POSITIVE_T_CELLS	6	0.812779	1.34315	0.030303	0.487956	1	1125	tags=17%, list=4%, signal=17%
HP_RECURRENT_ACUTE_RESPIRATORY_TRACT_INFECTION	HP_RECURRENT_ACUTE_RESPIRATORY_TRACT_INFECTION	10	0.759175	1.34357	0.05	0.487272	1	1315	tags=30%, list=5%, signal=32%
GO_FATTY_ACID_DERIVATIVE_METABOLIC_PROCESS	GO_FATTY_ACID_DERIVATIVE_METABOLIC_PROCESS	122	0.466056	1.34364	0.027027	0.48759	1	2617	tags=23%, list=10%, signal=25%
GO_ADULT_BEHAVIOR	GO_ADULT_BEHAVIOR	115	0.473661	1.34434	0	0.486536	1	2331	tags=23%, list=9%, signal=25%
HP_KYPHOSCOLIOSIS	HP_KYPHOSCOLIOSIS	148	0.45668	1.34493	0	0.485425	1	3968	tags=32%, list=15%, signal=37%
HP_ABNORMALITY_OF_THYROID_PHYSIOLOGY	HP_ABNORMALITY_OF_THYROID_PHYSIOLOGY	225	0.441264	1.34522	0	0.484519	1	2315	tags=16%, list=9%, signal=18%
GO_MECHANORECEPTOR_DIFFERENTIATION	GO_MECHANORECEPTOR_DIFFERENTIATION	57	0.518349	1.34529	0	0.484846	1	4765	tags=42%, list=18%, signal=51%
GO_U2_TYPE_SPLICEOSOMAL_COMPLEX	GO_U2_TYPE_SPLICEOSOMAL_COMPLEX	88	0.510291	1.34561	0.0344828	0.484374	1	2161	tags=39%, list=8%, signal=42%
GO_CENTRAL_NERVOUS_SYSTEM_NEURON_DIFFERENTIATION	GO_CENTRAL_NERVOUS_SYSTEM_NEURON_DIFFERENTIATION	169	0.479525	1.34594	0	0.483533	1	2352	tags=15%, list=9%, signal=17%
HP_GENERALIZED_HYPOTONIA	HP_GENERALIZED_HYPOTONIA	876	0.416753	1.34609	0	0.483181	1	3281	tags=28%, list=12%, signal=31%
GO_TETRAPYRROLE_BIOSYNTHETIC_PROCESS	GO_TETRAPYRROLE_BIOSYNTHETIC_PROCESS	25	0.603063	1.34682	0.05	0.482087	1	3741	tags=40%, list=14%, signal=46%
GO_CELL_BODY	GO_CELL_BODY	555	0.411375	1.34696	0	0.482128	1	1854	tags=14%, list=7%, signal=15%
GO_POSITIVE_REGULATION_OF_ATPASE_ACTIVITY	GO_POSITIVE_REGULATION_OF_ATPASE_ACTIVITY	50	0.548073	1.34709	0.030303	0.481835	1	3727	tags=42%, list=14%, signal=49%
HP_ABNORMALITY_OF_MUSCLE_SIZE	HP_ABNORMALITY_OF_MUSCLE_SIZE	532	0.410753	1.34746	0	0.48171	1	3000	tags=23%, list=11%, signal=25%
GO_NEGATIVE_REGULATION_OF_HYDROGEN_PEROXIDE_MEDIATED_PROGRAMMED_CELL_DEATH	GO_NEGATIVE_REGULATION_OF_HYDROGEN_PEROXIDE_MEDIATED_PROGRAMMED_CELL_DEATH	4	0.890293	1.34778	0.0243902	0.480675	1	284	tags=25%, list=1%, signal=25%
GO_TRANSMEMBRANE_RECEPTOR_PROTEIN_TYROSINE_KINASE_SIGNALING_PATHWAY	GO_TRANSMEMBRANE_RECEPTOR_PROTEIN_TYROSINE_KINASE_SIGNALING_PATHWAY	654	0.407587	1.34818	0	0.479172	1	2775	tags=22%, list=10%, signal=24%
GO_RECEPTOR_SIGNALING_PATHWAY_VIA_STAT	GO_RECEPTOR_SIGNALING_PATHWAY_VIA_STAT	114	0.481399	1.34826	0	0.479132	1	2784	tags=25%, list=10%, signal=28%
GO_AUTOPHAGOSOME_MATURATION	GO_AUTOPHAGOSOME_MATURATION	35	0.601567	1.34836	0	0.479476	1	2189	tags=34%, list=8%, signal=37%
GO_CELLULAR_RESPONSE_TO_OXYGEN_CONTAINING_COMPOUND	GO_CELLULAR_RESPONSE_TO_OXYGEN_CONTAINING_COMPOUND	1032	0.413862	1.34877	0	0.478355	1	2614	tags=19%, list=10%, signal=20%
HP_INTELLECTUAL_DISABILITY_SEVERE	HP_INTELLECTUAL_DISABILITY_SEVERE	313	0.429206	1.34918	0	0.477239	1	2095	tags=21%, list=8%, signal=23%
HP_CHRONIC_SINUSITIS	HP_CHRONIC_SINUSITIS	46	0.514704	1.34938	0.0487805	0.477056	1	5223	tags=28%, list=19%, signal=35%
HP_INFANTILE_ONSET	HP_INFANTILE_ONSET	407	0.422426	1.34952	0	0.476951	1	3746	tags=28%, list=14%, signal=32%
GO_CELLULAR_PROTEIN_CONTAINING_COMPLEX_ASSEMBLY	GO_CELLULAR_PROTEIN_CONTAINING_COMPLEX_ASSEMBLY	915	0.409923	1.34961	0	0.476859	1	2448	tags=24%, list=9%, signal=26%
GO_PRECATALYTIC_SPLICEOSOME	GO_PRECATALYTIC_SPLICEOSOME	50	0.564811	1.34978	0.0232558	0.477103	1	2138	tags=44%, list=8%, signal=48%
GO_REGULATION_OF_RESPONSE_TO_STRESS	GO_REGULATION_OF_RESPONSE_TO_STRESS	1264	0.390199	1.34983	0	0.47732	1	2947	tags=21%, list=11%, signal=22%
GO_NEURAL_PRECURSOR_CELL_PROLIFERATION	GO_NEURAL_PRECURSOR_CELL_PROLIFERATION	136	0.48166	1.35038	0	0.476766	1	2148	tags=21%, list=8%, signal=22%
HP_OSTEOPENIA	HP_OSTEOPENIA	191	0.465096	1.35051	0	0.476612	1	3151	tags=25%, list=12%, signal=28%
GO_RESPONSE_TO_ORGANIC_CYCLIC_COMPOUND	GO_RESPONSE_TO_ORGANIC_CYCLIC_COMPOUND	805	0.408007	1.35065	0	0.476329	1	2530	tags=17%, list=9%, signal=19%
GO_CATION_TRANSMEMBRANE_TRANSPORTER_ACTIVITY	GO_CATION_TRANSMEMBRANE_TRANSPORTER_ACTIVITY	534	0.421078	1.35065	0	0.476618	1	3463	tags=17%, list=13%, signal=20%
HP_CLINICAL_COURSE	HP_CLINICAL_COURSE	1271	0.393546	1.35101	0	0.47631	1	4106	tags=29%, list=15%, signal=33%
HP_RESPIRATORY_TRACT_INFECTION	HP_RESPIRATORY_TRACT_INFECTION	434	0.433909	1.35118	0	0.476253	1	3549	tags=24%, list=13%, signal=27%
GO_SUPRAMOLECULAR_POLYMER	GO_SUPRAMOLECULAR_POLYMER	788	0.40975	1.35119	0	0.476513	1	3292	tags=23%, list=12%, signal=26%
GO_CELLULAR_RESPONSE_TO_OSMOTIC_STRESS	GO_CELLULAR_RESPONSE_TO_OSMOTIC_STRESS	38	0.54079	1.35124	0.025641	0.476631	1	2438	tags=24%, list=9%, signal=26%
HP_BRAIN_ATROPHY	HP_BRAIN_ATROPHY	591	0.406733	1.35179	0	0.47544	1	4103	tags=32%, list=15%, signal=37%
GO_LIPID_BINDING	GO_LIPID_BINDING	656	0.405319	1.35185	0	0.475487	1	3167	tags=21%, list=12%, signal=23%
GO_NEGATIVE_REGULATION_OF_MOLECULAR_FUNCTION	GO_NEGATIVE_REGULATION_OF_MOLECULAR_FUNCTION	942	0.399507	1.35206	0	0.475187	1	3185	tags=22%, list=12%, signal=25%
GO_TUBE_DEVELOPMENT	GO_TUBE_DEVELOPMENT	928	0.403476	1.35208	0	0.475427	1	3862	tags=24%, list=14%, signal=27%
GO_PURINE_CONTAINING_COMPOUND_METABOLIC_PROCESS	GO_PURINE_CONTAINING_COMPOUND_METABOLIC_PROCESS	411	0.419766	1.35244	0	0.474657	1	3223	tags=25%, list=12%, signal=28%
HP_MICROCYTIC_ANEMIA	HP_MICROCYTIC_ANEMIA	27	0.634008	1.35283	0.0454545	0.474729	1	1511	tags=22%, list=6%, signal=24%
GO_INTERLEUKIN_4_PRODUCTION	GO_INTERLEUKIN_4_PRODUCTION	27	0.640127	1.35308	0.0285714	0.474295	1	1346	tags=26%, list=5%, signal=27%
HP_ARACHNOID_HEMANGIOMATOSIS	HP_ARACHNOID_HEMANGIOMATOSIS	15	0.704955	1.35311	0.05	0.474413	1	2744	tags=53%, list=10%, signal=59%
GO_RESPONSE_TO_XENOBIOTIC_STIMULUS	GO_RESPONSE_TO_XENOBIOTIC_STIMULUS	80	0.50562	1.35343	0.0294118	0.473319	1	2691	tags=23%, list=10%, signal=25%
GO_RNA_POLYMERASE_ACTIVITY	GO_RNA_POLYMERASE_ACTIVITY	38	0.602468	1.3537	0.0465116	0.472619	1	2758	tags=39%, list=10%, signal=44%
GO_HYDRO_LYASE_ACTIVITY	GO_HYDRO_LYASE_ACTIVITY	49	0.561954	1.35378	0.025641	0.472593	1	3318	tags=37%, list=12%, signal=42%
GO_AZUROPHIL_GRANULE_MEMBRANE	GO_AZUROPHIL_GRANULE_MEMBRANE	51	0.506285	1.35387	0.0476191	0.472618	1	3112	tags=33%, list=12%, signal=38%
GO_STEROL_TRANSPORT	GO_STEROL_TRANSPORT	83	0.504516	1.35426	0.025641	0.472223	1	2434	tags=22%, list=9%, signal=24%
GO_CELL_DIFFERENTIATION_INVOLVED_IN_KIDNEY_DEVELOPMENT	GO_CELL_DIFFERENTIATION_INVOLVED_IN_KIDNEY_DEVELOPMENT	51	0.528141	1.35443	0.03125	0.47208	1	1528	tags=14%, list=6%, signal=15%
HP_ABNORMAL_SYSTEMIC_ARTERIAL_MORPHOLOGY	HP_ABNORMAL_SYSTEMIC_ARTERIAL_MORPHOLOGY	355	0.42883	1.355	0	0.471448	1	2999	tags=23%, list=11%, signal=25%
GO_REGULATION_OF_PROTEIN_TYROSINE_KINASE_ACTIVITY	GO_REGULATION_OF_PROTEIN_TYROSINE_KINASE_ACTIVITY	87	0.504186	1.35506	0	0.471441	1	3067	tags=26%, list=11%, signal=30%
GO_CELLULAR_METABOLIC_COMPOUND_SALVAGE	GO_CELLULAR_METABOLIC_COMPOUND_SALVAGE	30	0.593092	1.35527	0.0476191	0.471546	1	5007	tags=53%, list=19%, signal=65%
GO_TISSUE_MORPHOGENESIS	GO_TISSUE_MORPHOGENESIS	585	0.412688	1.35538	0	0.471376	1	2661	tags=17%, list=10%, signal=18%
GO_NEGATIVE_REGULATION_OF_CELL_CYCLE_PROCESS	GO_NEGATIVE_REGULATION_OF_CELL_CYCLE_PROCESS	306	0.425376	1.35545	0	0.471328	1	3307	tags=29%, list=12%, signal=33%
HP_ABNORMALITY_OF_RENAL_EXCRETION	HP_ABNORMALITY_OF_RENAL_EXCRETION	36	0.592628	1.35568	0	0.470986	1	2876	tags=19%, list=11%, signal=22%
HP_ABNORMALITY_OF_CARDIOVASCULAR_SYSTEM_ELECTROPHYSIOLOGY	HP_ABNORMALITY_OF_CARDIOVASCULAR_SYSTEM_ELECTROPHYSIOLOGY	365	0.437285	1.35589	0	0.471269	1	2025	tags=19%, list=8%, signal=20%
GO_UROGENITAL_SYSTEM_DEVELOPMENT	GO_UROGENITAL_SYSTEM_DEVELOPMENT	295	0.448937	1.35621	0	0.470204	1	3127	tags=20%, list=12%, signal=23%
HP_ABNORMALITY_OF_THE_THYROID_GLAND	HP_ABNORMALITY_OF_THE_THYROID_GLAND	301	0.447694	1.35621	0	0.470509	1	3128	tags=22%, list=12%, signal=24%
GO_PIGMENT_GRANULE	GO_PIGMENT_GRANULE	101	0.505448	1.35627	0.030303	0.470839	1	2257	tags=30%, list=8%, signal=32%
GO_EPIDERMAL_CELL_DIFFERENTIATION	GO_EPIDERMAL_CELL_DIFFERENTIATION	175	0.451054	1.35628	0	0.471145	1	3651	tags=21%, list=14%, signal=24%
GO_TERTIARY_GRANULE	GO_TERTIARY_GRANULE	140	0.493046	1.35677	0.0344828	0.470676	1	2094	tags=19%, list=8%, signal=21%
HP_INCREASED_BLOOD_PRESSURE	HP_INCREASED_BLOOD_PRESSURE	299	0.439216	1.35683	0	0.470721	1	3497	tags=23%, list=13%, signal=27%
GO_GLYCOPROTEIN_METABOLIC_PROCESS	GO_GLYCOPROTEIN_METABOLIC_PROCESS	349	0.430227	1.35707	0	0.470205	1	3547	tags=24%, list=13%, signal=28%
HP_MYALGIA	HP_MYALGIA	117	0.471984	1.3571	0.0294118	0.470345	1	4252	tags=34%, list=16%, signal=40%
HP_UNUSUAL_INFECTION_BY_ANATOMICAL_SITE	HP_UNUSUAL_INFECTION_BY_ANATOMICAL_SITE	70	0.508879	1.35756	0	0.46941	1	1967	tags=16%, list=7%, signal=17%
GO_RESPONSE_TO_VITAMIN	GO_RESPONSE_TO_VITAMIN	76	0.504892	1.3576	0.027027	0.469476	1	627	tags=9%, list=2%, signal=9%
HP_ABNORMALITY_OF_FACIAL_SOFT_TISSUE	HP_ABNORMALITY_OF_FACIAL_SOFT_TISSUE	358	0.430461	1.35777	0	0.469749	1	4051	tags=31%, list=15%, signal=36%
GO_NEGATIVE_REGULATION_OF_MITOTIC_CELL_CYCLE	GO_NEGATIVE_REGULATION_OF_MITOTIC_CELL_CYCLE	297	0.420818	1.3579	0	0.469449	1	3170	tags=28%, list=12%, signal=31%
GO_REGULATION_OF_HYDROLASE_ACTIVITY	GO_REGULATION_OF_HYDROLASE_ACTIVITY	1082	0.398508	1.35824	0	0.469513	1	2968	tags=21%, list=11%, signal=22%
GO_RESPONSE_TO_MOLECULE_OF_BACTERIAL_ORIGIN	GO_RESPONSE_TO_MOLECULE_OF_BACTERIAL_ORIGIN	284	0.447736	1.35866	0	0.468391	1	2604	tags=17%, list=10%, signal=19%
GO_CIRCULATORY_SYSTEM_DEVELOPMENT	GO_CIRCULATORY_SYSTEM_DEVELOPMENT	962	0.395399	1.35874	0	0.468455	1	3322	tags=20%, list=12%, signal=22%
GO_RESPONSE_TO_ABIOTIC_STIMULUS	GO_RESPONSE_TO_ABIOTIC_STIMULUS	1099	0.415547	1.35884	0	0.468437	1	2530	tags=18%, list=9%, signal=19%
HP_ABNORMAL_FEAR_ANXIETY_RELATED_BEHAVIOR	HP_ABNORMAL_FEAR_ANXIETY_RELATED_BEHAVIOR	270	0.44156	1.35885	0	0.468704	1	2446	tags=19%, list=9%, signal=21%
HP_DYSARTHRIA	HP_DYSARTHRIA	448	0.422695	1.35902	0	0.468359	1	3839	tags=30%, list=14%, signal=34%
GO_SPERM_PLASMA_MEMBRANE	GO_SPERM_PLASMA_MEMBRANE	4	0.948012	1.35978	0.0238095	0.467124	1	376	tags=25%, list=1%, signal=25%
GO_REGULATION_OF_GLIAL_CELL_DIFFERENTIATION	GO_REGULATION_OF_GLIAL_CELL_DIFFERENTIATION	67	0.53238	1.36023	0.027027	0.466054	1	1003	tags=15%, list=4%, signal=15%
HP_PLATYSPONDYLY	HP_PLATYSPONDYLY	98	0.491596	1.36023	0	0.466353	1	3956	tags=35%, list=15%, signal=41%
GO_FATTY_ACID_BIOSYNTHETIC_PROCESS	GO_FATTY_ACID_BIOSYNTHETIC_PROCESS	136	0.475219	1.36042	0	0.466367	1	3643	tags=29%, list=14%, signal=34%
HP_ABNORMALITY_OF_IMMUNE_SYSTEM_PHYSIOLOGY	HP_ABNORMALITY_OF_IMMUNE_SYSTEM_PHYSIOLOGY	1112	0.420289	1.36049	0	0.466378	1	3197	tags=21%, list=12%, signal=23%
GO_ENDOSOME_MEMBRANE	GO_ENDOSOME_MEMBRANE	446	0.427411	1.36051	0	0.466614	1	2759	tags=25%, list=10%, signal=28%
GO_CYTOKINE_MEDIATED_SIGNALING_PATHWAY	GO_CYTOKINE_MEDIATED_SIGNALING_PATHWAY	637	0.422125	1.36053	0	0.466819	1	3182	tags=24%, list=12%, signal=27%
GO_MALE_SEX_DIFFERENTIATION	GO_MALE_SEX_DIFFERENTIATION	139	0.49202	1.36076	0.037037	0.466984	1	2845	tags=23%, list=11%, signal=26%
HP_POSTNATAL_MICROCEPHALY	HP_POSTNATAL_MICROCEPHALY	129	0.467164	1.36088	0	0.467148	1	2500	tags=22%, list=9%, signal=25%
HP_OPISTHOTONUS	HP_OPISTHOTONUS	32	0.617465	1.36089	0.0416667	0.467439	1	4283	tags=44%, list=16%, signal=52%
HP_ABNORMAL_THYROID_MORPHOLOGY	HP_ABNORMAL_THYROID_MORPHOLOGY	109	0.485094	1.3613	0.027027	0.466723	1	3352	tags=25%, list=12%, signal=28%
HP_DELAYED_ABILITY_TO_SIT	HP_DELAYED_ABILITY_TO_SIT	7	0.86134	1.36176	0	0.466244	1	1888	tags=71%, list=7%, signal=77%
HP_MYOCLONUS	HP_MYOCLONUS	261	0.43422	1.36186	0	0.466267	1	4106	tags=34%, list=15%, signal=39%
HP_ATROPHY_DEGENERATION_AFFECTING_THE_CENTRAL_NERVOUS_SYSTEM	HP_ATROPHY_DEGENERATION_AFFECTING_THE_CENTRAL_NERVOUS_SYSTEM	669	0.400826	1.36232	0	0.466056	1	4103	tags=32%, list=15%, signal=37%
HP_SKELETAL_MUSCLE_ATROPHY	HP_SKELETAL_MUSCLE_ATROPHY	429	0.426076	1.36268	0	0.465235	1	3817	tags=28%, list=14%, signal=33%
GO_NUCLEOBASE_CONTAINING_SMALL_MOLECULE_METABOLIC_PROCESS	GO_NUCLEOBASE_CONTAINING_SMALL_MOLECULE_METABOLIC_PROCESS	546	0.420984	1.36303	0	0.464627	1	3223	tags=25%, list=12%, signal=28%
GO_RESPONSE_TO_PEPTIDE	GO_RESPONSE_TO_PEPTIDE	470	0.434323	1.36306	0	0.464866	1	2535	tags=21%, list=9%, signal=23%
HP_TYPE_2_MUSCLE_FIBER_ATROPHY	HP_TYPE_2_MUSCLE_FIBER_ATROPHY	11	0.74729	1.36442	0.0434783	0.461659	1	4184	tags=55%, list=16%, signal=65%
GO_LYASE_ACTIVITY	GO_LYASE_ACTIVITY	164	0.462294	1.3645	0	0.46169	1	2726	tags=24%, list=10%, signal=27%
GO_REGULATION_OF_INSULIN_SECRETION	GO_REGULATION_OF_INSULIN_SECRETION	151	0.445493	1.36469	0	0.461328	1	2389	tags=17%, list=9%, signal=19%
GO_REGULATION_OF_SMALL_MOLECULE_METABOLIC_PROCESS	GO_REGULATION_OF_SMALL_MOLECULE_METABOLIC_PROCESS	399	0.443042	1.36485	0	0.461007	1	2623	tags=23%, list=10%, signal=25%
GO_CELLULAR_RESPONSE_TO_EXOGENOUS_DSRNA	GO_CELLULAR_RESPONSE_TO_EXOGENOUS_DSRNA	13	0.722905	1.36568	0.0434783	0.458845	1	1446	tags=38%, list=5%, signal=41%
HP_FUNCTIONAL_MOTOR_DEFICIT	HP_FUNCTIONAL_MOTOR_DEFICIT	369	0.442567	1.36583	0	0.458804	1	2694	tags=21%, list=10%, signal=23%
GO_REGULATION_OF_PROTEIN_CATABOLIC_PROCESS	GO_REGULATION_OF_PROTEIN_CATABOLIC_PROCESS	370	0.447972	1.366	0	0.458775	1	2654	tags=26%, list=10%, signal=29%
GO_POSITIVE_REGULATION_OF_RECEPTOR_SIGNALING_PATHWAY_VIA_STAT	GO_POSITIVE_REGULATION_OF_RECEPTOR_SIGNALING_PATHWAY_VIA_STAT	66	0.515444	1.36661	0.0285714	0.457134	1	2768	tags=20%, list=10%, signal=22%
GO_POSITIVE_REGULATION_OF_OSSIFICATION	GO_POSITIVE_REGULATION_OF_OSSIFICATION	79	0.52796	1.36679	0.0476191	0.456877	1	2647	tags=20%, list=10%, signal=22%
HP_RENAL_AGENESIS	HP_RENAL_AGENESIS	121	0.474852	1.36792	0.037037	0.454448	1	949	tags=12%, list=4%, signal=12%
GO_MULTICELLULAR_ORGANISMAL_IRON_ION_HOMEOSTASIS	GO_MULTICELLULAR_ORGANISMAL_IRON_ION_HOMEOSTASIS	7	0.797421	1.3682	0.0444444	0.454034	1	5119	tags=57%, list=19%, signal=71%
HP_MYOSITIS	HP_MYOSITIS	24	0.667481	1.36826	0.05	0.454115	1	1967	tags=29%, list=7%, signal=31%
HP_ABNORMAL_PROTEIN_GLYCOSYLATION	HP_ABNORMAL_PROTEIN_GLYCOSYLATION	30	0.653837	1.36853	0.0416667	0.453702	1	3527	tags=47%, list=13%, signal=54%
GO_VESICLE_MEMBRANE	GO_VESICLE_MEMBRANE	710	0.419359	1.36876	0	0.453206	1	3171	tags=23%, list=12%, signal=25%
GO_PROTON_TRANSPORTING_ATP_SYNTHASE_COMPLEX_CATALYTIC_CORE_F_1	GO_PROTON_TRANSPORTING_ATP_SYNTHASE_COMPLEX_CATALYTIC_CORE_F_1	5	0.963661	1.36897	0.025	0.452707	1	982	tags=100%, list=4%, signal=104%
GO_NEGATIVE_REGULATION_OF_SIGNALING	GO_NEGATIVE_REGULATION_OF_SIGNALING	1234	0.407485	1.36913	0	0.452409	1	3348	tags=24%, list=12%, signal=26%
GO_ION_TRANSPORT	GO_ION_TRANSPORT	1405	0.4068	1.36959	0	0.451031	1	3440	tags=19%, list=13%, signal=20%
GO_PROTON_TRANSPORTING_TWO_SECTOR_ATPASE_COMPLEX_ASSEMBLY	GO_PROTON_TRANSPORTING_TWO_SECTOR_ATPASE_COMPLEX_ASSEMBLY	9	0.82134	1.37009	0.0487805	0.451356	1	4364	tags=89%, list=16%, signal=106%
GO_TRANSEPITHELIAL_TRANSPORT	GO_TRANSEPITHELIAL_TRANSPORT	23	0.637842	1.37024	0.0357143	0.451338	1	2353	tags=26%, list=9%, signal=29%
GO_NEGATIVE_REGULATION_OF_ESTABLISHMENT_OF_PROTEIN_LOCALIZATION	GO_NEGATIVE_REGULATION_OF_ESTABLISHMENT_OF_PROTEIN_LOCALIZATION	131	0.503189	1.3718	0.0434783	0.446804	1	3215	tags=28%, list=12%, signal=32%
GO_RNA_POLYMERASE_I_COMPLEX	GO_RNA_POLYMERASE_I_COMPLEX	12	0.728894	1.37192	0.0444444	0.446679	1	2452	tags=58%, list=9%, signal=64%
GO_ORGANIC_HYDROXY_COMPOUND_METABOLIC_PROCESS	GO_ORGANIC_HYDROXY_COMPOUND_METABOLIC_PROCESS	459	0.432241	1.37234	0	0.446258	1	3628	tags=25%, list=13%, signal=28%
GO_ION_TRANSMEMBRANE_TRANSPORT	GO_ION_TRANSMEMBRANE_TRANSPORT	987	0.406676	1.37276	0	0.445181	1	3471	tags=19%, list=13%, signal=21%
GO_CD4_POSITIVE_CD25_POSITIVE_ALPHA_BETA_REGULATORY_T_CELL_DIFFERENTIATION	GO_CD4_POSITIVE_CD25_POSITIVE_ALPHA_BETA_REGULATORY_T_CELL_DIFFERENTIATION	4	0.917847	1.37296	0.0476191	0.445175	1	383	tags=25%, list=1%, signal=25%
GO_ICOSANOID_CATABOLIC_PROCESS	GO_ICOSANOID_CATABOLIC_PROCESS	5	0.940772	1.37297	0.0188679	0.445444	1	832	tags=40%, list=3%, signal=41%
GO_PHOSPHATIDYLCHOLINE_METABOLIC_PROCESS	GO_PHOSPHATIDYLCHOLINE_METABOLIC_PROCESS	71	0.530203	1.37311	0.027027	0.445283	1	3911	tags=30%, list=15%, signal=35%
GO_REGULATION_OF_OSSIFICATION	GO_REGULATION_OF_OSSIFICATION	173	0.462836	1.37394	0	0.442887	1	2008	tags=15%, list=7%, signal=16%
GO_DIGESTIVE_SYSTEM_DEVELOPMENT	GO_DIGESTIVE_SYSTEM_DEVELOPMENT	117	0.494735	1.37549	0.0238095	0.438393	1	2675	tags=17%, list=10%, signal=19%
GO_NADH_METABOLIC_PROCESS	GO_NADH_METABOLIC_PROCESS	38	0.584246	1.3756	0.05	0.438227	1	3141	tags=42%, list=12%, signal=48%
GO_METENCEPHALON_DEVELOPMENT	GO_METENCEPHALON_DEVELOPMENT	104	0.491142	1.37563	0.025641	0.438493	1	2371	tags=19%, list=9%, signal=21%
GO_MUSCLE_CONTRACTION	GO_MUSCLE_CONTRACTION	289	0.44927	1.37594	0	0.437536	1	2874	tags=16%, list=11%, signal=18%
HP_ABNORMAL_NASAL_MUCUS_SECRETION	HP_ABNORMAL_NASAL_MUCUS_SECRETION	4	0.946648	1.37596	0.0212766	0.43778	1	707	tags=25%, list=3%, signal=26%
GO_PEPTIDASE_ACTIVITY	GO_PEPTIDASE_ACTIVITY	475	0.429627	1.37638	0	0.437219	1	3436	tags=21%, list=13%, signal=24%
GO_UBIQUINONE_BINDING	GO_UBIQUINONE_BINDING	6	0.902101	1.37694	0.0263158	0.437558	1	707	tags=50%, list=3%, signal=51%
GO_CHANNEL_REGULATOR_ACTIVITY	GO_CHANNEL_REGULATOR_ACTIVITY	124	0.475581	1.37731	0	0.437855	1	3358	tags=27%, list=12%, signal=30%
HP_ABNORMAL_CRANIAL_NERVE_PHYSIOLOGY	HP_ABNORMAL_CRANIAL_NERVE_PHYSIOLOGY	257	0.450562	1.3774	0	0.437904	1	3597	tags=26%, list=13%, signal=29%
GO_TISSUE_REMODELING	GO_TISSUE_REMODELING	145	0.480417	1.37814	0.037037	0.43602	1	2931	tags=21%, list=11%, signal=23%
HP_ARTHRITIS	HP_ARTHRITIS	159	0.496267	1.37835	0	0.435942	1	3471	tags=28%, list=13%, signal=32%
HP_ABNORMAL_BLOOD_GLUCOSE_CONCENTRATION	HP_ABNORMAL_BLOOD_GLUCOSE_CONCENTRATION	198	0.472749	1.37849	0	0.435805	1	3528	tags=29%, list=13%, signal=33%
GO_PROTEIN_LOCALIZATION_TO_MITOCHONDRION	GO_PROTEIN_LOCALIZATION_TO_MITOCHONDRION	132	0.491536	1.37872	0.030303	0.435577	1	2410	tags=32%, list=9%, signal=35%
GO_ENDOSOME	GO_ENDOSOME	852	0.422607	1.37875	0	0.435788	1	3205	tags=25%, list=12%, signal=28%
GO_TRANSPORT_VESICLE	GO_TRANSPORT_VESICLE	352	0.430728	1.37895	0	0.435617	1	3199	tags=29%, list=12%, signal=32%
HP_ABNORMALITY_OF_THE_ENDOCRINE_SYSTEM	HP_ABNORMALITY_OF_THE_ENDOCRINE_SYSTEM	973	0.398439	1.379	0	0.435771	1	3144	tags=21%, list=12%, signal=23%
HP_ABNORMAL_CIRCULATING_ESTROGEN_LEVEL	HP_ABNORMAL_CIRCULATING_ESTROGEN_LEVEL	33	0.5843	1.37904	0	0.436563	1	2301	tags=27%, list=9%, signal=30%
GO_MORPHOGENESIS_OF_AN_EPITHELIUM	GO_MORPHOGENESIS_OF_AN_EPITHELIUM	496	0.424526	1.37908	0	0.437002	1	2661	tags=18%, list=10%, signal=20%
HP_HYPOKALEMIC_ALKALOSIS	HP_HYPOKALEMIC_ALKALOSIS	4	0.967771	1.38089	0.0204082	0.433303	1	161	tags=25%, list=1%, signal=25%
HP_ABNORMAL_INFLAMMATORY_RESPONSE	HP_ABNORMAL_INFLAMMATORY_RESPONSE	734	0.415451	1.38114	0	0.432736	1	3526	tags=21%, list=13%, signal=24%
GO_RESPONSE_TO_INTERLEUKIN_1	GO_RESPONSE_TO_INTERLEUKIN_1	176	0.474588	1.38161	0.0263158	0.431991	1	2352	tags=24%, list=9%, signal=26%
HP_ABNORMAL_ELECTROPHYSIOLOGY_OF_SINOATRIAL_NODE_ORIGIN	HP_ABNORMAL_ELECTROPHYSIOLOGY_OF_SINOATRIAL_NODE_ORIGIN	56	0.533687	1.38163	0.0285714	0.432192	1	3268	tags=27%, list=12%, signal=30%
GO_MUSCLE_CELL_PROLIFERATION	GO_MUSCLE_CELL_PROLIFERATION	170	0.462893	1.38168	0	0.432346	1	2814	tags=24%, list=10%, signal=27%
GO_PROTEIN_HOMODIMERIZATION_ACTIVITY	GO_PROTEIN_HOMODIMERIZATION_ACTIVITY	568	0.424825	1.38177	0	0.432345	1	3561	tags=25%, list=13%, signal=28%
GO_SULFUR_COMPOUND_BIOSYNTHETIC_PROCESS	GO_SULFUR_COMPOUND_BIOSYNTHETIC_PROCESS	169	0.459638	1.38198	0.0294118	0.432165	1	4290	tags=36%, list=16%, signal=43%
HP_HYPERREFLEXIA	HP_HYPERREFLEXIA	603	0.433585	1.38244	0	0.430855	1	3524	tags=26%, list=13%, signal=30%
GO_LYSOSOMAL_LUMEN	GO_LYSOSOMAL_LUMEN	85	0.519406	1.38297	0.030303	0.429741	1	3112	tags=36%, list=12%, signal=41%
GO_NEGATIVE_REGULATION_OF_INTRACELLULAR_SIGNAL_TRANSDUCTION	GO_NEGATIVE_REGULATION_OF_INTRACELLULAR_SIGNAL_TRANSDUCTION	451	0.423384	1.38304	0	0.429857	1	3025	tags=25%, list=11%, signal=28%
GO_INNER_EAR_RECEPTOR_CELL_DEVELOPMENT	GO_INNER_EAR_RECEPTOR_CELL_DEVELOPMENT	39	0.597983	1.38308	0.0487805	0.429951	1	4982	tags=54%, list=19%, signal=66%
GO_CELL_CYCLE_G2_M_PHASE_TRANSITION	GO_CELL_CYCLE_G2_M_PHASE_TRANSITION	253	0.453404	1.38372	0	0.428165	1	2547	tags=25%, list=9%, signal=27%
HP_NEUROLOGICAL_SPEECH_IMPAIRMENT	HP_NEUROLOGICAL_SPEECH_IMPAIRMENT	960	0.420601	1.38442	0	0.42693	1	3510	tags=27%, list=13%, signal=30%
GO_POSITIVE_REGULATION_OF_IMMUNE_SYSTEM_PROCESS	GO_POSITIVE_REGULATION_OF_IMMUNE_SYSTEM_PROCESS	818	0.420927	1.38463	0	0.426703	1	2587	tags=18%, list=10%, signal=19%
GO_ENZYME_INHIBITOR_ACTIVITY	GO_ENZYME_INHIBITOR_ACTIVITY	279	0.444394	1.38467	0	0.426723	1	2669	tags=22%, list=10%, signal=24%
HP_HYPOCHLOREMIA	HP_HYPOCHLOREMIA	3	0.985525	1.38555	0	0.424087	1	173	tags=33%, list=1%, signal=34%
GO_CELLULAR_RESPONSE_TO_TOXIC_SUBSTANCE	GO_CELLULAR_RESPONSE_TO_TOXIC_SUBSTANCE	100	0.517756	1.38562	0	0.424388	1	2750	tags=25%, list=10%, signal=28%
GO_ENDOPLASMIC_RETICULUM_TO_GOLGI_VESICLE_MEDIATED_TRANSPORT	GO_ENDOPLASMIC_RETICULUM_TO_GOLGI_VESICLE_MEDIATED_TRANSPORT	184	0.477635	1.38577	0.03125	0.424058	1	2779	tags=32%, list=10%, signal=36%
HP_DYSPNEA	HP_DYSPNEA	345	0.444002	1.38582	0	0.424184	1	3049	tags=22%, list=11%, signal=25%
GO_INTRACILIARY_TRANSPORT_INVOLVED_IN_CILIUM_ASSEMBLY	GO_INTRACILIARY_TRANSPORT_INVOLVED_IN_CILIUM_ASSEMBLY	39	0.577918	1.38592	0.0232558	0.424498	1	4017	tags=46%, list=15%, signal=54%
HP_BONE_MARROW_HYPOCELLULARITY	HP_BONE_MARROW_HYPOCELLULARITY	46	0.581685	1.38623	0.0232558	0.42372	1	3421	tags=39%, list=13%, signal=45%
GO_POSITIVE_REGULATION_OF_BINDING	GO_POSITIVE_REGULATION_OF_BINDING	159	0.470146	1.387	0	0.422299	1	2271	tags=25%, list=8%, signal=27%
GO_ACTIN_FILAMENT_BASED_MOVEMENT	GO_ACTIN_FILAMENT_BASED_MOVEMENT	132	0.479313	1.3872	0	0.421781	1	3268	tags=23%, list=12%, signal=26%
GO_BRANCHING_INVOLVED_IN_BLOOD_VESSEL_MORPHOGENESIS	GO_BRANCHING_INVOLVED_IN_BLOOD_VESSEL_MORPHOGENESIS	30	0.66225	1.3872	0.0487805	0.422101	1	2044	tags=20%, list=8%, signal=22%
GO_RESPONSE_TO_GROWTH_HORMONE	GO_RESPONSE_TO_GROWTH_HORMONE	31	0.590625	1.38734	0.0476191	0.421727	1	2374	tags=26%, list=9%, signal=28%
GO_POSITIVE_REGULATION_OF_SIGNALING	GO_POSITIVE_REGULATION_OF_SIGNALING	1620	0.398138	1.38737	0	0.422161	1	3128	tags=21%, list=12%, signal=22%
HP_ABNORMALITY_OF_VITAMIN_K_METABOLISM	HP_ABNORMALITY_OF_VITAMIN_K_METABOLISM	4	0.948667	1.38762	0	0.421987	1	1367	tags=75%, list=5%, signal=79%
GO_REGULATION_OF_NEUTROPHIL_EXTRAVASATION	GO_REGULATION_OF_NEUTROPHIL_EXTRAVASATION	4	0.937237	1.38765	0	0.422235	1	1547	tags=50%, list=6%, signal=53%
GO_NEGATIVE_REGULATION_OF_CELL_CYCLE_PHASE_TRANSITION	GO_NEGATIVE_REGULATION_OF_CELL_CYCLE_PHASE_TRANSITION	227	0.445411	1.38789	0	0.422024	1	3146	tags=30%, list=12%, signal=34%
GO_SMOOTHENED_SIGNALING_PATHWAY	GO_SMOOTHENED_SIGNALING_PATHWAY	127	0.516679	1.38833	0	0.420873	1	4118	tags=31%, list=15%, signal=36%
HP_INVOLUNTARY_MOVEMENTS	HP_INVOLUNTARY_MOVEMENTS	835	0.42719	1.38842	0	0.420901	1	4106	tags=33%, list=15%, signal=38%
GO_REACTIVE_OXYGEN_SPECIES_METABOLIC_PROCESS	GO_REACTIVE_OXYGEN_SPECIES_METABOLIC_PROCESS	225	0.452014	1.38901	0	0.419683	1	2750	tags=20%, list=10%, signal=22%
HP_ABNORMALITY_OF_FACIAL_MUSCULATURE	HP_ABNORMALITY_OF_FACIAL_MUSCULATURE	269	0.442344	1.38966	0	0.418029	1	2819	tags=21%, list=10%, signal=23%
GO_CELLULAR_LIPID_METABOLIC_PROCESS	GO_CELLULAR_LIPID_METABOLIC_PROCESS	902	0.415839	1.38989	0	0.417635	1	3924	tags=27%, list=15%, signal=31%
GO_EXOPEPTIDASE_ACTIVITY	GO_EXOPEPTIDASE_ACTIVITY	76	0.537747	1.39016	0.027027	0.416833	1	3419	tags=26%, list=13%, signal=30%
GO_MESENCHYMAL_CELL_DIFFERENTIATION_INVOLVED_IN_KIDNEY_DEVELOPMENT	GO_MESENCHYMAL_CELL_DIFFERENTIATION_INVOLVED_IN_KIDNEY_DEVELOPMENT	5	0.946933	1.39018	0	0.417006	1	72	tags=20%, list=0%, signal=20%
HP_APLASIA_HYPOPLASIA_OF_THE_CEREBRUM	HP_APLASIA_HYPOPLASIA_OF_THE_CEREBRUM	1162	0.402333	1.39164	0	0.413455	1	3535	tags=26%, list=13%, signal=29%
GO_REGULATION_OF_IRON_ION_TRANSPORT	GO_REGULATION_OF_IRON_ION_TRANSPORT	4	0.925772	1.39203	0.0232558	0.412274	1	42	tags=50%, list=0%, signal=50%
GO_METANEPHRIC_MESENCHYMAL_CELL_DIFFERENTIATION	GO_METANEPHRIC_MESENCHYMAL_CELL_DIFFERENTIATION	3	0.97717	1.39203	0.0227273	0.412581	1	72	tags=33%, list=0%, signal=33%
HP_MIGRAINE	HP_MIGRAINE	117	0.48873	1.39262	0.03125	0.411848	1	2129	tags=19%, list=8%, signal=20%
GO_HOMOPHILIC_CELL_ADHESION_VIA_PLASMA_MEMBRANE_ADHESION_MOLECULES	GO_HOMOPHILIC_CELL_ADHESION_VIA_PLASMA_MEMBRANE_ADHESION_MOLECULES	145	0.497698	1.39267	0.0344828	0.411982	1	4920	tags=32%, list=18%, signal=39%
GO_GLIOGENESIS	GO_GLIOGENESIS	280	0.449577	1.3928	0	0.411853	1	3067	tags=23%, list=11%, signal=26%
GO_CELL_SUBSTRATE_ADHESION	GO_CELL_SUBSTRATE_ADHESION	322	0.451694	1.39297	0	0.4115	1	3373	tags=25%, list=13%, signal=28%
GO_NEGATIVE_REGULATION_OF_MEMBRANE_PROTEIN_ECTODOMAIN_PROTEOLYSIS	GO_NEGATIVE_REGULATION_OF_MEMBRANE_PROTEIN_ECTODOMAIN_PROTEOLYSIS	7	0.847578	1.39301	0.0227273	0.411683	1	1774	tags=71%, list=7%, signal=76%
HP_GENERALIZED_ONSET_SEIZURE	HP_GENERALIZED_ONSET_SEIZURE	226	0.462788	1.39312	0	0.411692	1	3156	tags=23%, list=12%, signal=25%
HP_SPONDYLOEPIMETAPHYSEAL_DYSPLASIA	HP_SPONDYLOEPIMETAPHYSEAL_DYSPLASIA	15	0.699444	1.39338	0	0.411449	1	1934	tags=33%, list=7%, signal=36%
GO_OPIOID_RECEPTOR_BINDING	GO_OPIOID_RECEPTOR_BINDING	6	0.851421	1.39338	0.0243902	0.411771	1	514	tags=17%, list=2%, signal=17%
HP_FINGER_SWELLING	HP_FINGER_SWELLING	4	0.972441	1.39512	0.0392157	0.40658	1	365	tags=75%, list=1%, signal=76%
GO_INTRINSIC_COMPONENT_OF_ENDOPLASMIC_RETICULUM_MEMBRANE	GO_INTRINSIC_COMPONENT_OF_ENDOPLASMIC_RETICULUM_MEMBRANE	143	0.508381	1.39571	0	0.405585	1	2632	tags=33%, list=10%, signal=36%
GO_WHOLE_MEMBRANE	GO_WHOLE_MEMBRANE	1541	0.420373	1.39759	0	0.399891	1	3306	tags=25%, list=12%, signal=27%
HP_INSPIRATORY_STRIDOR	HP_INSPIRATORY_STRIDOR	4	0.984685	1.39762	0	0.400334	1	0	tags=25%, list=0%, signal=25%
HP_ECTROPION	HP_ECTROPION	46	0.586126	1.39785	0.025	0.400294	1	4620	tags=37%, list=17%, signal=45%
GO_INTESTINAL_EPITHELIAL_CELL_DIFFERENTIATION	GO_INTESTINAL_EPITHELIAL_CELL_DIFFERENTIATION	18	0.662749	1.39792	0.0238095	0.400409	1	2675	tags=33%, list=10%, signal=37%
GO_PHOTORECEPTOR_CELL_DIFFERENTIATION	GO_PHOTORECEPTOR_CELL_DIFFERENTIATION	55	0.533458	1.3991	0.03125	0.398516	1	1939	tags=15%, list=7%, signal=16%
GO_SENSORY_PERCEPTION_OF_MECHANICAL_STIMULUS	GO_SENSORY_PERCEPTION_OF_MECHANICAL_STIMULUS	150	0.484096	1.3997	0	0.396923	1	4105	tags=25%, list=15%, signal=29%
GO_ORGANOPHOSPHATE_METABOLIC_PROCESS	GO_ORGANOPHOSPHATE_METABOLIC_PROCESS	932	0.412315	1.40018	0	0.396019	1	4002	tags=28%, list=15%, signal=32%
GO_GROWTH_FACTOR_COMPLEX	GO_GROWTH_FACTOR_COMPLEX	3	0.978521	1.40035	0.0227273	0.395999	1	453	tags=67%, list=2%, signal=68%
HP_EPIGASTRIC_PAIN	HP_EPIGASTRIC_PAIN	4	0.945576	1.40069	0.0454545	0.395134	1	85	tags=25%, list=0%, signal=25%
GO_RIBOSE_PHOSPHATE_BIOSYNTHETIC_PROCESS	GO_RIBOSE_PHOSPHATE_BIOSYNTHETIC_PROCESS	176	0.474801	1.4007	0	0.395414	1	3623	tags=32%, list=13%, signal=37%
GO_VACUOLAR_LUMEN	GO_VACUOLAR_LUMEN	145	0.496241	1.40084	0.037037	0.395509	1	3112	tags=34%, list=12%, signal=38%
GO_MITOTIC_CHROMOSOME_CONDENSATION	GO_MITOTIC_CHROMOSOME_CONDENSATION	14	0.748111	1.40156	0.0434783	0.393142	1	3923	tags=64%, list=15%, signal=75%
GO_SOMATIC_STEM_CELL_POPULATION_MAINTENANCE	GO_SOMATIC_STEM_CELL_POPULATION_MAINTENANCE	65	0.55527	1.40174	0.0263158	0.39271	1	3771	tags=40%, list=14%, signal=46%
GO_NERVE_DEVELOPMENT	GO_NERVE_DEVELOPMENT	69	0.548428	1.40191	0.025	0.392789	1	875	tags=10%, list=3%, signal=10%
GO_LATE_ENDOSOME_MEMBRANE	GO_LATE_ENDOSOME_MEMBRANE	121	0.516712	1.40257	0.030303	0.390929	1	2331	tags=31%, list=9%, signal=34%
GO_DETOXIFICATION	GO_DETOXIFICATION	106	0.504917	1.40342	0.0322581	0.389498	1	2750	tags=27%, list=10%, signal=30%
GO_MACROLIDE_BINDING	GO_MACROLIDE_BINDING	9	0.822075	1.40373	0.0222222	0.388618	1	3869	tags=78%, list=14%, signal=91%
GO_INTERCELLULAR_CANALICULUS	GO_INTERCELLULAR_CANALICULUS	5	0.915546	1.40379	0.0434783	0.38866	1	68	tags=20%, list=0%, signal=20%
GO_BLOOD_VESSEL_MORPHOGENESIS	GO_BLOOD_VESSEL_MORPHOGENESIS	543	0.436447	1.40382	0	0.388755	1	3307	tags=22%, list=12%, signal=25%
GO_ATPASE_COUPLED_AMIDE_TRANSPORTER_ACTIVITY	GO_ATPASE_COUPLED_AMIDE_TRANSPORTER_ACTIVITY	4	0.938185	1.40418	0.0263158	0.388122	1	1315	tags=75%, list=5%, signal=79%
GO_FATTY_ACID_BETA_OXIDATION	GO_FATTY_ACID_BETA_OXIDATION	69	0.531209	1.40432	0	0.387981	1	3779	tags=41%, list=14%, signal=47%
GO_SENSORY_PERCEPTION	GO_SENSORY_PERCEPTION	443	0.443142	1.40442	0	0.387945	1	2172	tags=11%, list=8%, signal=12%
HP_ABNORMAL_REFLEX	HP_ABNORMAL_REFLEX	992	0.419745	1.4046	0	0.387912	1	4059	tags=30%, list=15%, signal=34%
GO_REGULATION_OF_INFLAMMATORY_RESPONSE_TO_WOUNDING	GO_REGULATION_OF_INFLAMMATORY_RESPONSE_TO_WOUNDING	3	0.987808	1.40501	0.0444444	0.386772	1	300	tags=67%, list=1%, signal=67%
HP_SCANNING_SPEECH	HP_SCANNING_SPEECH	12	0.775433	1.4053	0	0.386766	1	1003	tags=33%, list=4%, signal=35%
HP_FEMALE_SEXUAL_DYSFUNCTION	HP_FEMALE_SEXUAL_DYSFUNCTION	45	0.53661	1.40546	0	0.386334	1	4353	tags=33%, list=16%, signal=40%
GO_REGULATION_OF_CEREBELLAR_GRANULE_CELL_PRECURSOR_PROLIFERATION	GO_REGULATION_OF_CEREBELLAR_GRANULE_CELL_PRECURSOR_PROLIFERATION	7	0.874766	1.40558	0.0294118	0.386575	1	377	tags=14%, list=1%, signal=14%
GO_AZUROPHIL_GRANULE_LUMEN	GO_AZUROPHIL_GRANULE_LUMEN	73	0.549089	1.40579	0.0425532	0.386459	1	2998	tags=36%, list=11%, signal=40%
GO_POSITIVE_REGULATION_OF_RESPONSE_TO_INTERFERON_GAMMA	GO_POSITIVE_REGULATION_OF_RESPONSE_TO_INTERFERON_GAMMA	5	0.911898	1.40608	0.0444444	0.386145	1	278	tags=40%, list=1%, signal=40%
HP_SKIN_RASH	HP_SKIN_RASH	85	0.543379	1.40608	0	0.386463	1	2008	tags=18%, list=7%, signal=19%
GO_FATTY_ACID_DERIVATIVE_CATABOLIC_PROCESS	GO_FATTY_ACID_DERIVATIVE_CATABOLIC_PROCESS	10	0.811788	1.40632	0.0227273	0.385884	1	832	tags=30%, list=3%, signal=31%
HP_ELEVATED_CIRCULATING_FOLLICLE_STIMULATING_HORMONE_LEVEL	HP_ELEVATED_CIRCULATING_FOLLICLE_STIMULATING_HORMONE_LEVEL	21	0.677676	1.40647	0.0454545	0.385874	1	2301	tags=24%, list=9%, signal=26%
GO_GLIAL_CELL_DEVELOPMENT	GO_GLIAL_CELL_DEVELOPMENT	115	0.516969	1.40699	0	0.386053	1	3035	tags=24%, list=11%, signal=27%
HP_ABNORMAL_ENZYME_COENZYME_ACTIVITY	HP_ABNORMAL_ENZYME_COENZYME_ACTIVITY	178	0.478911	1.4071	0	0.385974	1	4127	tags=33%, list=15%, signal=38%
HP_OVARIAN_PAPILLARY_ADENOCARCINOMA	HP_OVARIAN_PAPILLARY_ADENOCARCINOMA	5	0.891524	1.40772	0.0434783	0.384428	1	85	tags=20%, list=0%, signal=20%
GO_B_CELL_MEDIATED_IMMUNITY	GO_B_CELL_MEDIATED_IMMUNITY	98	0.477394	1.40855	0	0.382552	1	2016	tags=16%, list=7%, signal=18%
GO_EPITHELIUM_DEVELOPMENT	GO_EPITHELIUM_DEVELOPMENT	1005	0.42254	1.40877	0	0.382148	1	3383	tags=21%, list=13%, signal=23%
GO_ACYL_COA_OXIDASE_ACTIVITY	GO_ACYL_COA_OXIDASE_ACTIVITY	6	0.858345	1.40882	0	0.382602	1	1180	tags=33%, list=4%, signal=35%
HP_KINETIC_TREMOR	HP_KINETIC_TREMOR	71	0.538915	1.40912	0.0212766	0.382073	1	2531	tags=28%, list=9%, signal=31%
GO_INTERLEUKIN_1_ALPHA_PRODUCTION	GO_INTERLEUKIN_1_ALPHA_PRODUCTION	3	0.991124	1.40919	0	0.382421	1	140	tags=33%, list=1%, signal=34%
GO_INTRINSIC_COMPONENT_OF_MITOCHONDRIAL_MEMBRANE	GO_INTRINSIC_COMPONENT_OF_MITOCHONDRIAL_MEMBRANE	73	0.553951	1.40928	0.0476191	0.38246	1	4103	tags=40%, list=15%, signal=47%
GO_GLYCOPROTEIN_CATABOLIC_PROCESS	GO_GLYCOPROTEIN_CATABOLIC_PROCESS	21	0.71063	1.40956	0.0357143	0.382011	1	1876	tags=24%, list=7%, signal=26%
GO_REGULATION_OF_SENSORY_PERCEPTION	GO_REGULATION_OF_SENSORY_PERCEPTION	28	0.647855	1.40958	0.0217391	0.382293	1	1729	tags=21%, list=6%, signal=23%
GO_NUCLEAR_OUTER_MEMBRANE_ENDOPLASMIC_RETICULUM_MEMBRANE_NETWORK	GO_NUCLEAR_OUTER_MEMBRANE_ENDOPLASMIC_RETICULUM_MEMBRANE_NETWORK	954	0.421978	1.40962	0	0.382468	1	3792	tags=31%, list=14%, signal=35%
GO_11_CIS_RETINAL_BINDING	GO_11_CIS_RETINAL_BINDING	2	0.980469	1.40968	0.0212766	0.38259	1	257	tags=50%, list=1%, signal=50%
GO_EXTRACELLULAR_STRUCTURE_ORGANIZATION	GO_EXTRACELLULAR_STRUCTURE_ORGANIZATION	356	0.450087	1.4097	0	0.382886	1	3316	tags=19%, list=12%, signal=21%
GO_CANONICAL_WNT_SIGNALING_PATHWAY	GO_CANONICAL_WNT_SIGNALING_PATHWAY	305	0.475854	1.40993	0	0.382911	1	2754	tags=24%, list=10%, signal=26%
HP_REDUCED_VISUAL_ACUITY	HP_REDUCED_VISUAL_ACUITY	401	0.458025	1.40996	0	0.383099	1	2527	tags=20%, list=9%, signal=21%
HP_CONTIGUOUS_GENE_SYNDROME	HP_CONTIGUOUS_GENE_SYNDROME	4	0.961596	1.41004	0	0.382962	1	286	tags=25%, list=1%, signal=25%
GO_ADENOSINE_TO_INOSINE_EDITING	GO_ADENOSINE_TO_INOSINE_EDITING	8	0.843226	1.41024	0.0454545	0.382658	1	3995	tags=63%, list=15%, signal=73%
GO_REGULATION_OF_PROTEOLYSIS	GO_REGULATION_OF_PROTEOLYSIS	592	0.442425	1.41032	0	0.382617	1	2896	tags=24%, list=11%, signal=26%
HP_INCREASED_CIRCULATING_GONADOTROPIN_LEVEL	HP_INCREASED_CIRCULATING_GONADOTROPIN_LEVEL	48	0.580114	1.41102	0.0212766	0.380874	1	1422	tags=15%, list=5%, signal=15%
HP_RETINOSCHISIS	HP_RETINOSCHISIS	3	0.974495	1.41119	0.025	0.381019	1	434	tags=33%, list=2%, signal=34%
GO_DUCTUS_ARTERIOSUS_CLOSURE	GO_DUCTUS_ARTERIOSUS_CLOSURE	3	0.985355	1.41135	0	0.380852	1	128	tags=33%, list=0%, signal=33%
GO_PHOTORECEPTOR_CELL_OUTER_SEGMENT_ORGANIZATION	GO_PHOTORECEPTOR_CELL_OUTER_SEGMENT_ORGANIZATION	10	0.828734	1.41147	0.02	0.380754	1	669	tags=20%, list=2%, signal=21%
GO_CUL5_RING_UBIQUITIN_LIGASE_COMPLEX	GO_CUL5_RING_UBIQUITIN_LIGASE_COMPLEX	4	0.9337	1.41152	0	0.381188	1	1425	tags=75%, list=5%, signal=79%
GO_OLFACTORY_RECEPTOR_BINDING	GO_OLFACTORY_RECEPTOR_BINDING	3	0.993331	1.41182	0	0.380974	1	131	tags=33%, list=0%, signal=33%
HP_ABNORMALITY_OF_THE_UPPER_URINARY_TRACT	HP_ABNORMALITY_OF_THE_UPPER_URINARY_TRACT	1028	0.417264	1.41219	0	0.380467	1	3535	tags=25%, list=13%, signal=27%
GO_REGULATION_OF_CELL_POPULATION_PROLIFERATION	GO_REGULATION_OF_CELL_POPULATION_PROLIFERATION	1384	0.419854	1.41239	0	0.379965	1	2874	tags=19%, list=11%, signal=20%
HP_BRONCHIECTASIS	HP_BRONCHIECTASIS	95	0.532542	1.41256	0.0263158	0.379741	1	3987	tags=19%, list=15%, signal=22%
GO_CELL_CELL_SIGNALING_BY_WNT	GO_CELL_CELL_SIGNALING_BY_WNT	474	0.434088	1.41269	0	0.379488	1	2863	tags=23%, list=11%, signal=25%
HP_ABNORMAL_GLUCOSE_HOMEOSTASIS	HP_ABNORMAL_GLUCOSE_HOMEOSTASIS	483	0.44953	1.41324	0	0.377872	1	2329	tags=18%, list=9%, signal=20%
HP_RENAL_MALROTATION	HP_RENAL_MALROTATION	5	0.916078	1.41329	0	0.378061	1	2031	tags=40%, list=8%, signal=43%
GO_CARBON_CARBON_LYASE_ACTIVITY	GO_CARBON_CARBON_LYASE_ACTIVITY	45	0.586048	1.41343	0	0.378301	1	2960	tags=33%, list=11%, signal=37%
GO_SIDE_OF_MEMBRANE	GO_SIDE_OF_MEMBRANE	454	0.44249	1.41353	0	0.378198	1	2346	tags=15%, list=9%, signal=16%
GO_POLYAMINE_BIOSYNTHETIC_PROCESS	GO_POLYAMINE_BIOSYNTHETIC_PROCESS	12	0.751436	1.41361	0.0434783	0.378521	1	2403	tags=42%, list=9%, signal=46%
HP_ABNORMAL_HAIR_QUANTITY	HP_ABNORMAL_HAIR_QUANTITY	624	0.429889	1.41392	0	0.378367	1	4004	tags=29%, list=15%, signal=33%
HP_ABNORMAL_CIRCULATING_ANDROGEN_LEVEL	HP_ABNORMAL_CIRCULATING_ANDROGEN_LEVEL	53	0.56293	1.41469	0.0285714	0.376549	1	2301	tags=19%, list=9%, signal=21%
HP_ABSENCE_OF_PUBERTAL_DEVELOPMENT	HP_ABSENCE_OF_PUBERTAL_DEVELOPMENT	19	0.685742	1.41498	0.0465116	0.375797	1	1927	tags=16%, list=7%, signal=17%
GO_MOLECULAR_CARRIER_ACTIVITY	GO_MOLECULAR_CARRIER_ACTIVITY	9	0.821052	1.41511	0.0294118	0.375749	1	1965	tags=44%, list=7%, signal=48%
GO_ENERGY_COUPLED_PROTON_TRANSMEMBRANE_TRANSPORT_AGAINST_ELECTROCHEMICAL_GRADIENT	GO_ENERGY_COUPLED_PROTON_TRANSMEMBRANE_TRANSPORT_AGAINST_ELECTROCHEMICAL_GRADIENT	4	0.983243	1.41576	0.0243902	0.374085	1	454	tags=100%, list=2%, signal=102%
GO_INFLAMMATORY_RESPONSE_TO_ANTIGENIC_STIMULUS	GO_INFLAMMATORY_RESPONSE_TO_ANTIGENIC_STIMULUS	42	0.573266	1.41621	0.0285714	0.372557	1	1765	tags=19%, list=7%, signal=20%
HP_INCREASED_INTRACRANIAL_PRESSURE	HP_INCREASED_INTRACRANIAL_PRESSURE	66	0.571838	1.4167	0	0.371665	1	2443	tags=29%, list=9%, signal=32%
GO_OTIC_VESICLE_FORMATION	GO_OTIC_VESICLE_FORMATION	6	0.87755	1.41702	0.025641	0.371135	1	267	tags=17%, list=1%, signal=17%
HP_HEMOLYTIC_UREMIC_SYNDROME	HP_HEMOLYTIC_UREMIC_SYNDROME	10	0.763271	1.41712	0.04	0.37138	1	4033	tags=40%, list=15%, signal=47%
HP_DECREASED_CIRCULATING_ANTIBODY_LEVEL	HP_DECREASED_CIRCULATING_ANTIBODY_LEVEL	132	0.50108	1.4177	0.0476191	0.370208	1	2876	tags=23%, list=11%, signal=25%
GO_POSITIVE_REGULATION_OF_EPITHELIAL_CELL_DIFFERENTIATION	GO_POSITIVE_REGULATION_OF_EPITHELIAL_CELL_DIFFERENTIATION	53	0.552978	1.4181	0.02	0.369472	1	2160	tags=17%, list=8%, signal=18%
HP_FUNCTIONAL_ABNORMALITY_OF_THE_GASTROINTESTINAL_TRACT	HP_FUNCTIONAL_ABNORMALITY_OF_THE_GASTROINTESTINAL_TRACT	723	0.438542	1.41825	0	0.369215	1	3152	tags=23%, list=12%, signal=25%
HP_ABNORMAL_ADIPOSE_TISSUE_MORPHOLOGY	HP_ABNORMAL_ADIPOSE_TISSUE_MORPHOLOGY	171	0.474576	1.41838	0	0.369087	1	2434	tags=18%, list=9%, signal=20%
GO_NEGATIVE_REGULATION_OF_COAGULATION	GO_NEGATIVE_REGULATION_OF_COAGULATION	39	0.628228	1.41841	0.0294118	0.369302	1	1086	tags=15%, list=4%, signal=16%
GO_GOLGI_LUMEN	GO_GOLGI_LUMEN	74	0.549402	1.41842	0	0.369545	1	2948	tags=27%, list=11%, signal=30%
GO_POSITIVE_REGULATION_OF_MYOTUBE_DIFFERENTIATION	GO_POSITIVE_REGULATION_OF_MYOTUBE_DIFFERENTIATION	26	0.650476	1.41852	0.0434783	0.369603	1	1181	tags=15%, list=4%, signal=16%
GO_ENDOCYTIC_VESICLE_MEMBRANE	GO_ENDOCYTIC_VESICLE_MEMBRANE	140	0.498621	1.41861	0	0.369576	1	2434	tags=27%, list=9%, signal=30%
GO_SIGNAL_TRANSDUCTION_BY_PROTEIN_PHOSPHORYLATION	GO_SIGNAL_TRANSDUCTION_BY_PROTEIN_PHOSPHORYLATION	799	0.426196	1.41876	0	0.369504	1	3128	tags=22%, list=12%, signal=25%
GO_REGULATION_OF_EPITHELIAL_CELL_DIFFERENTIATION	GO_REGULATION_OF_EPITHELIAL_CELL_DIFFERENTIATION	130	0.480054	1.41892	0	0.369938	1	3281	tags=29%, list=12%, signal=33%
GO_NEGATIVE_REGULATION_OF_HYDROLASE_ACTIVITY	GO_NEGATIVE_REGULATION_OF_HYDROLASE_ACTIVITY	348	0.454358	1.41914	0	0.369708	1	2632	tags=20%, list=10%, signal=21%
GO_NUCLEOSIDE_PHOSPHATE_BIOSYNTHETIC_PROCESS	GO_NUCLEOSIDE_PHOSPHATE_BIOSYNTHETIC_PROCESS	239	0.461827	1.41973	0	0.368413	1	3623	tags=29%, list=13%, signal=34%
GO_PIGMENT_METABOLIC_PROCESS	GO_PIGMENT_METABOLIC_PROCESS	63	0.536161	1.42056	0.0322581	0.366709	1	1501	tags=22%, list=6%, signal=23%
GO_REGULATION_OF_CELL_SUBSTRATE_ADHESION	GO_REGULATION_OF_CELL_SUBSTRATE_ADHESION	190	0.473949	1.42059	0.0357143	0.366968	1	3120	tags=28%, list=12%, signal=31%
GO_NEGATIVE_REGULATION_OF_HOMOTYPIC_CELL_CELL_ADHESION	GO_NEGATIVE_REGULATION_OF_HOMOTYPIC_CELL_CELL_ADHESION	12	0.757944	1.42104	0.0454545	0.366269	1	1865	tags=25%, list=7%, signal=27%
GO_TITIN_BINDING	GO_TITIN_BINDING	11	0.761295	1.42123	0.0476191	0.365715	1	573	tags=18%, list=2%, signal=19%
HP_METABOLIC_ACIDOSIS	HP_METABOLIC_ACIDOSIS	116	0.508615	1.42131	0.0357143	0.365728	1	3709	tags=37%, list=14%, signal=43%
HP_GENERALIZED_AMYLOID_DEPOSITION	HP_GENERALIZED_AMYLOID_DEPOSITION	4	0.90984	1.42167	0.05	0.364997	1	6	tags=50%, list=0%, signal=50%
GO_CARBOHYDRATE_DERIVATIVE_BIOSYNTHETIC_PROCESS	GO_CARBOHYDRATE_DERIVATIVE_BIOSYNTHETIC_PROCESS	586	0.432407	1.4217	0	0.3653	1	4526	tags=34%, list=17%, signal=40%
GO_REGULATION_OF_AMYLOID_FIBRIL_FORMATION	GO_REGULATION_OF_AMYLOID_FIBRIL_FORMATION	7	0.873876	1.42174	0	0.365501	1	444	tags=43%, list=2%, signal=44%
HP_CNS_HYPOMYELINATION	HP_CNS_HYPOMYELINATION	56	0.559642	1.42256	0.0476191	0.363653	1	1607	tags=21%, list=6%, signal=23%
GO_GLYCOSYL_COMPOUND_CATABOLIC_PROCESS	GO_GLYCOSYL_COMPOUND_CATABOLIC_PROCESS	32	0.658212	1.42285	0.0285714	0.363082	1	4092	tags=50%, list=15%, signal=59%
HP_COLOR_VISION_DEFECT	HP_COLOR_VISION_DEFECT	80	0.513091	1.4231	0.0263158	0.362522	1	4353	tags=30%, list=16%, signal=36%
HP_ABNORMAL_CARDIOVASCULAR_SYSTEM_PHYSIOLOGY	HP_ABNORMAL_CARDIOVASCULAR_SYSTEM_PHYSIOLOGY	977	0.427709	1.42341	0	0.361577	1	3822	tags=26%, list=14%, signal=29%
GO_RIBONUCLEOSIDE_TRIPHOSPHATE_METABOLIC_PROCESS	GO_RIBONUCLEOSIDE_TRIPHOSPHATE_METABOLIC_PROCESS	75	0.541563	1.42377	0.0322581	0.361697	1	2089	tags=29%, list=8%, signal=32%
GO_ACTIVATION_OF_IMMUNE_RESPONSE	GO_ACTIVATION_OF_IMMUNE_RESPONSE	374	0.466373	1.4239	0	0.361832	1	2510	tags=21%, list=9%, signal=23%
GO_LEUKOCYTE_MEDIATED_IMMUNITY	GO_LEUKOCYTE_MEDIATED_IMMUNITY	662	0.428611	1.42396	0	0.361943	1	2451	tags=19%, list=9%, signal=20%
GO_CELLULAR_RESPONSE_TO_PEPTIDE	GO_CELLULAR_RESPONSE_TO_PEPTIDE	349	0.437012	1.42423	0	0.361592	1	2535	tags=22%, list=9%, signal=24%
GO_INTRINSIC_COMPONENT_OF_ORGANELLE_MEMBRANE	GO_INTRINSIC_COMPONENT_OF_ORGANELLE_MEMBRANE	354	0.459734	1.42457	0	0.360504	1	3484	tags=32%, list=13%, signal=37%
GO_CELL_ADHESION_MOLECULE_BINDING	GO_CELL_ADHESION_MOLECULE_BINDING	490	0.43641	1.42467	0	0.360468	1	3139	tags=29%, list=12%, signal=32%
GO_PUTRESCINE_METABOLIC_PROCESS	GO_PUTRESCINE_METABOLIC_PROCESS	6	0.863552	1.42472	0	0.360593	1	910	tags=33%, list=3%, signal=34%
HP_HYPERALDOSTERONISM	HP_HYPERALDOSTERONISM	11	0.799339	1.42505	0.0487805	0.3608	1	161	tags=18%, list=1%, signal=18%
GO_ORGANONITROGEN_COMPOUND_CATABOLIC_PROCESS	GO_ORGANONITROGEN_COMPOUND_CATABOLIC_PROCESS	1173	0.42108	1.42523	0	0.360437	1	3338	tags=28%, list=12%, signal=30%
HP_SPASTIC_PARAPARESIS	HP_SPASTIC_PARAPARESIS	45	0.584775	1.42552	0	0.360548	1	2673	tags=29%, list=10%, signal=32%
HP_CEREBRAL_AMYLOID_ANGIOPATHY	HP_CEREBRAL_AMYLOID_ANGIOPATHY	4	0.947508	1.42558	0	0.360705	1	444	tags=75%, list=2%, signal=76%
GO_OLIGODENDROCYTE_DIFFERENTIATION	GO_OLIGODENDROCYTE_DIFFERENTIATION	99	0.518676	1.42566	0	0.360847	1	504	tags=13%, list=2%, signal=13%
GO_SITE_OF_DOUBLE_STRAND_BREAK	GO_SITE_OF_DOUBLE_STRAND_BREAK	52	0.582166	1.42576	0	0.360808	1	2838	tags=37%, list=11%, signal=41%
GO_ION_CHANNEL_REGULATOR_ACTIVITY	GO_ION_CHANNEL_REGULATOR_ACTIVITY	98	0.50834	1.42577	0	0.361101	1	3160	tags=28%, list=12%, signal=31%
GO_FORELIMB_MORPHOGENESIS	GO_FORELIMB_MORPHOGENESIS	30	0.661767	1.4261	0	0.360118	1	2396	tags=23%, list=9%, signal=26%
HP_ABNORMALITY_OF_THE_PANCREAS	HP_ABNORMALITY_OF_THE_PANCREAS	219	0.47231	1.42667	0	0.358721	1	3473	tags=27%, list=13%, signal=31%
GO_RESPONSE_TO_OXYGEN_CONTAINING_COMPOUND	GO_RESPONSE_TO_OXYGEN_CONTAINING_COMPOUND	1454	0.410824	1.42823	0	0.354928	1	2614	tags=18%, list=10%, signal=19%
HP_LATE_ONSET_PROXIMAL_MUSCLE_WEAKNESS	HP_LATE_ONSET_PROXIMAL_MUSCLE_WEAKNESS	5	0.978814	1.4286	0	0.354571	1	16	tags=20%, list=0%, signal=20%
GO_METALLOCHAPERONE_ACTIVITY	GO_METALLOCHAPERONE_ACTIVITY	5	0.931404	1.42931	0	0.352398	1	284	tags=40%, list=1%, signal=40%
HP_MEMORY_IMPAIRMENT	HP_MEMORY_IMPAIRMENT	106	0.521292	1.42944	0.030303	0.352186	1	3100	tags=28%, list=12%, signal=32%
GO_INSULIN_RECEPTOR_SIGNALING_PATHWAY	GO_INSULIN_RECEPTOR_SIGNALING_PATHWAY	128	0.507771	1.42947	0	0.352398	1	2614	tags=30%, list=10%, signal=33%
GO_ENDOPLASMIC_RETICULUM_GOLGI_INTERMEDIATE_COMPARTMENT	GO_ENDOPLASMIC_RETICULUM_GOLGI_INTERMEDIATE_COMPARTMENT	118	0.530534	1.43002	0	0.350957	1	2709	tags=36%, list=10%, signal=40%
GO_ORGANIC_ACID_CATABOLIC_PROCESS	GO_ORGANIC_ACID_CATABOLIC_PROCESS	248	0.465572	1.43035	0	0.350015	1	3940	tags=33%, list=15%, signal=39%
GO_OLIGODENDROCYTE_DEVELOPMENT	GO_OLIGODENDROCYTE_DEVELOPMENT	45	0.613276	1.43037	0.0212766	0.350272	1	496	tags=13%, list=2%, signal=14%
GO_RESPONSE_TO_SELENIUM_ION	GO_RESPONSE_TO_SELENIUM_ION	5	0.94333	1.43242	0.0487805	0.345035	1	419	tags=40%, list=2%, signal=41%
GO_POSITIVE_REGULATION_OF_BIOMINERALIZATION	GO_POSITIVE_REGULATION_OF_BIOMINERALIZATION	39	0.598088	1.4325	0.05	0.345135	1	1334	tags=15%, list=5%, signal=16%
HP_RIDGED_NAIL	HP_RIDGED_NAIL	20	0.680509	1.43251	0.0476191	0.345465	1	2807	tags=35%, list=10%, signal=39%
GO_BEHAVIORAL_RESPONSE_TO_PAIN	GO_BEHAVIORAL_RESPONSE_TO_PAIN	11	0.845869	1.43261	0.027027	0.345411	1	29	tags=9%, list=0%, signal=9%
GO_CEREBELLAR_CORTEX_DEVELOPMENT	GO_CEREBELLAR_CORTEX_DEVELOPMENT	45	0.57246	1.43268	0.05	0.345466	1	2315	tags=20%, list=9%, signal=22%
GO_MYELOID_LEUKOCYTE_MEDIATED_IMMUNITY	GO_MYELOID_LEUKOCYTE_MEDIATED_IMMUNITY	490	0.445062	1.43299	0	0.34496	1	2451	tags=21%, list=9%, signal=23%
HP_ABNORMALITY_OF_THE_NASOLABIAL_REGION	HP_ABNORMALITY_OF_THE_NASOLABIAL_REGION	9	0.815747	1.43314	0.0476191	0.34483	1	1613	tags=33%, list=6%, signal=35%
GO_FATTY_ACID_DERIVATIVE_BINDING	GO_FATTY_ACID_DERIVATIVE_BINDING	26	0.626834	1.43368	0.0204082	0.343964	1	3481	tags=42%, list=13%, signal=49%
GO_NEGATIVE_REGULATION_OF_RELEASE_OF_CYTOCHROME_C_FROM_MITOCHONDRIA	GO_NEGATIVE_REGULATION_OF_RELEASE_OF_CYTOCHROME_C_FROM_MITOCHONDRIA	18	0.688858	1.43379	0	0.34394	1	804	tags=22%, list=3%, signal=23%
GO_MITOCHONDRIAL_RESPIRATORY_CHAIN_COMPLEX_IV	GO_MITOCHONDRIAL_RESPIRATORY_CHAIN_COMPLEX_IV	11	0.831695	1.43429	0	0.342789	1	1740	tags=45%, list=6%, signal=49%
GO_PROTEIN_N_TERMINUS_BINDING	GO_PROTEIN_N_TERMINUS_BINDING	99	0.512165	1.43481	0	0.342018	1	3524	tags=42%, list=13%, signal=49%
GO_LIPID_TRANSPORTER_ACTIVITY	GO_LIPID_TRANSPORTER_ACTIVITY	111	0.532872	1.435	0	0.34176	1	3795	tags=24%, list=14%, signal=28%
GO_PROTEIN_MATURATION	GO_PROTEIN_MATURATION	244	0.476475	1.43593	0	0.340225	1	2874	tags=26%, list=11%, signal=29%
HP_CONGENITAL_BLINDNESS	HP_CONGENITAL_BLINDNESS	7	0.903588	1.43616	0.0217391	0.339588	1	912	tags=29%, list=3%, signal=30%
HP_WEAKNESS_OF_FACIAL_MUSCULATURE	HP_WEAKNESS_OF_FACIAL_MUSCULATURE	205	0.46924	1.4368	0	0.338723	1	3776	tags=28%, list=14%, signal=33%
GO_RESPONSE_TO_CYTOKINE	GO_RESPONSE_TO_CYTOKINE	1001	0.421662	1.43745	0	0.3368	1	3182	tags=24%, list=12%, signal=26%
GO_POSITIVE_REGULATION_OF_CEREBELLAR_GRANULE_CELL_PRECURSOR_PROLIFERATION	GO_POSITIVE_REGULATION_OF_CEREBELLAR_GRANULE_CELL_PRECURSOR_PROLIFERATION	6	0.889493	1.43761	0	0.336659	1	377	tags=17%, list=1%, signal=17%
GO_POSITIVE_REGULATION_BY_SYMBIONT_OF_ENTRY_INTO_HOST	GO_POSITIVE_REGULATION_BY_SYMBIONT_OF_ENTRY_INTO_HOST	7	0.871805	1.43773	0.0227273	0.336612	1	3029	tags=71%, list=11%, signal=80%
GO_TRANSMEMBRANE_RECEPTOR_PROTEIN_TYROSINE_PHOSPHATASE_SIGNALING_PATHWAY	GO_TRANSMEMBRANE_RECEPTOR_PROTEIN_TYROSINE_PHOSPHATASE_SIGNALING_PATHWAY	5	0.898651	1.43849	0	0.334615	1	150	tags=40%, list=1%, signal=40%
HP_PERIPHERAL_AXONAL_DEGENERATION	HP_PERIPHERAL_AXONAL_DEGENERATION	147	0.513156	1.43858	0	0.334661	1	2076	tags=22%, list=8%, signal=24%
GO_ENDOPLASMIC_RETICULUM_GOLGI_INTERMEDIATE_COMPARTMENT_MEMBRANE	GO_ENDOPLASMIC_RETICULUM_GOLGI_INTERMEDIATE_COMPARTMENT_MEMBRANE	66	0.582155	1.43871	0.0294118	0.334486	1	2423	tags=41%, list=9%, signal=45%
HP_ANISOCYTOSIS	HP_ANISOCYTOSIS	12	0.793281	1.43892	0.0454545	0.334449	1	2364	tags=42%, list=9%, signal=46%
GO_UNSATURATED_FATTY_ACID_METABOLIC_PROCESS	GO_UNSATURATED_FATTY_ACID_METABOLIC_PROCESS	82	0.541159	1.43895	0.0322581	0.3347	1	2191	tags=26%, list=8%, signal=28%
HP_PROGRESSIVE_NEUROLOGIC_DETERIORATION	HP_PROGRESSIVE_NEUROLOGIC_DETERIORATION	41	0.620636	1.43927	0	0.334253	1	3441	tags=49%, list=13%, signal=56%
HP_RECURRENT_BRONCHITIS	HP_RECURRENT_BRONCHITIS	26	0.656015	1.4399	0.0294118	0.332682	1	4144	tags=35%, list=15%, signal=41%
GO_NEGATIVE_REGULATION_OF_LEUKOCYTE_MEDIATED_CYTOTOXICITY	GO_NEGATIVE_REGULATION_OF_LEUKOCYTE_MEDIATED_CYTOTOXICITY	14	0.777118	1.4402	0.0465116	0.332659	1	2389	tags=29%, list=9%, signal=31%
HP_ECTOPIC_CALCIFICATION	HP_ECTOPIC_CALCIFICATION	166	0.51056	1.44098	0	0.330482	1	3128	tags=30%, list=12%, signal=34%
HP_GONADAL_DYSGENESIS	HP_GONADAL_DYSGENESIS	26	0.642681	1.44107	0.0392157	0.330476	1	2301	tags=31%, list=9%, signal=34%
GO_IMMUNE_SYSTEM_DEVELOPMENT	GO_IMMUNE_SYSTEM_DEVELOPMENT	858	0.426725	1.44162	0	0.328874	1	2692	tags=20%, list=10%, signal=21%
GO_POSITIVE_REGULATION_OF_RESPONSE_TO_EXTERNAL_STIMULUS	GO_POSITIVE_REGULATION_OF_RESPONSE_TO_EXTERNAL_STIMULUS	434	0.459847	1.44269	0	0.32596	1	2555	tags=18%, list=9%, signal=20%
HP_PROLONGED_BLEEDING_FOLLOWING_PROCEDURE	HP_PROLONGED_BLEEDING_FOLLOWING_PROCEDURE	14	0.737143	1.44302	0.0416667	0.32507	1	4480	tags=43%, list=17%, signal=51%
GO_ACTIN_CYTOSKELETON	GO_ACTIN_CYTOSKELETON	445	0.449968	1.4431	0	0.325123	1	3390	tags=25%, list=13%, signal=29%
GO_FEEDING_BEHAVIOR	GO_FEEDING_BEHAVIOR	80	0.556706	1.44324	0	0.325389	1	2530	tags=16%, list=9%, signal=18%
GO_INTERLEUKIN_23_MEDIATED_SIGNALING_PATHWAY	GO_INTERLEUKIN_23_MEDIATED_SIGNALING_PATHWAY	6	0.847772	1.44328	0.0416667	0.325474	1	1939	tags=33%, list=7%, signal=36%
GO_REGULATION_OF_INFLAMMATORY_RESPONSE_TO_ANTIGENIC_STIMULUS	GO_REGULATION_OF_INFLAMMATORY_RESPONSE_TO_ANTIGENIC_STIMULUS	21	0.717007	1.44341	0.02	0.325511	1	1765	tags=33%, list=7%, signal=36%
GO_REGULATION_OF_EPIDERMAL_CELL_DIFFERENTIATION	GO_REGULATION_OF_EPIDERMAL_CELL_DIFFERENTIATION	49	0.588919	1.4438	0.0322581	0.324942	1	3514	tags=33%, list=13%, signal=37%
HP_PARONYCHIA	HP_PARONYCHIA	8	0.851867	1.44392	0.0454545	0.324867	1	1939	tags=25%, list=7%, signal=27%
GO_REGULATION_OF_COLLAGEN_METABOLIC_PROCESS	GO_REGULATION_OF_COLLAGEN_METABOLIC_PROCESS	36	0.647323	1.44393	0	0.325161	1	316	tags=8%, list=1%, signal=8%
GO_PROTEASE_BINDING	GO_PROTEASE_BINDING	109	0.523148	1.444	0	0.325721	1	2232	tags=28%, list=8%, signal=31%
HP_ABNORMALITY_OF_THE_PARATHYROID_GLAND	HP_ABNORMALITY_OF_THE_PARATHYROID_GLAND	63	0.558515	1.44456	0.0263158	0.324372	1	3197	tags=27%, list=12%, signal=31%
GO_ENDOPEPTIDASE_ACTIVITY	GO_ENDOPEPTIDASE_ACTIVITY	324	0.455413	1.44472	0	0.324214	1	3436	tags=18%, list=13%, signal=21%
GO_INTERLEUKIN_35_MEDIATED_SIGNALING_PATHWAY	GO_INTERLEUKIN_35_MEDIATED_SIGNALING_PATHWAY	10	0.841218	1.44474	0	0.324478	1	1939	tags=30%, list=7%, signal=32%
GO_ENSHEATHMENT_OF_NEURONS	GO_ENSHEATHMENT_OF_NEURONS	134	0.495008	1.44481	0	0.324877	1	1295	tags=15%, list=5%, signal=16%
GO_RETINA_HOMEOSTASIS	GO_RETINA_HOMEOSTASIS	60	0.567943	1.44521	0.0232558	0.324514	1	613	tags=8%, list=2%, signal=9%
GO_HUMORAL_IMMUNE_RESPONSE	GO_HUMORAL_IMMUNE_RESPONSE	142	0.501447	1.44559	0	0.3238	1	2587	tags=18%, list=10%, signal=19%
GO_NEGATIVE_REGULATION_OF_MITOCHONDRION_ORGANIZATION	GO_NEGATIVE_REGULATION_OF_MITOCHONDRION_ORGANIZATION	56	0.588449	1.4456	0.0285714	0.324131	1	804	tags=18%, list=3%, signal=18%
HP_DYSPAREUNIA	HP_DYSPAREUNIA	30	0.592479	1.44564	0	0.324364	1	4982	tags=40%, list=19%, signal=49%
HP_RECURRENT_ASPERGILLUS_INFECTIONS	HP_RECURRENT_ASPERGILLUS_INFECTIONS	4	0.894156	1.44618	0.0263158	0.323124	1	72	tags=25%, list=0%, signal=25%
GO_MYELOID_LEUKOCYTE_ACTIVATION	GO_MYELOID_LEUKOCYTE_ACTIVATION	575	0.444668	1.4463	0	0.323029	1	2465	tags=21%, list=9%, signal=22%
GO_DIPEPTIDASE_ACTIVITY	GO_DIPEPTIDASE_ACTIVITY	11	0.736835	1.44666	0.0277778	0.322078	1	424	tags=18%, list=2%, signal=18%
GO_VERY_LONG_CHAIN_FATTY_ACID_METABOLIC_PROCESS	GO_VERY_LONG_CHAIN_FATTY_ACID_METABOLIC_PROCESS	31	0.679536	1.44676	0.05	0.322228	1	2167	tags=26%, list=8%, signal=28%
GO_PROTEIN_PROCESSING	GO_PROTEIN_PROCESSING	183	0.490454	1.44686	0	0.32213	1	3061	tags=25%, list=11%, signal=28%
HP_HYPOPROTEINEMIA	HP_HYPOPROTEINEMIA	11	0.830209	1.44713	0.025	0.322021	1	6	tags=9%, list=0%, signal=9%
GO_CELLULAR_OXIDANT_DETOXIFICATION	GO_CELLULAR_OXIDANT_DETOXIFICATION	83	0.542389	1.44729	0	0.322074	1	2750	tags=27%, list=10%, signal=29%
HP_ABNORMALITY_OF_PROTHROMBIN	HP_ABNORMALITY_OF_PROTHROMBIN	28	0.650806	1.44743	0.0425532	0.32261	1	3222	tags=39%, list=12%, signal=45%
GO_PI_BODY	GO_PI_BODY	5	0.850558	1.44758	0.0476191	0.322497	1	2872	tags=20%, list=11%, signal=22%
HP_DICARBOXYLIC_ACIDURIA	HP_DICARBOXYLIC_ACIDURIA	36	0.607725	1.44777	0.0476191	0.322667	1	4505	tags=61%, list=17%, signal=73%
GO_CARBOHYDRATE_DERIVATIVE_METABOLIC_PROCESS	GO_CARBOHYDRATE_DERIVATIVE_METABOLIC_PROCESS	967	0.431919	1.44794	0	0.322738	1	3623	tags=28%, list=13%, signal=31%
HP_PROXIMAL_RENAL_TUBULAR_ACIDOSIS	HP_PROXIMAL_RENAL_TUBULAR_ACIDOSIS	5	0.905967	1.44817	0	0.32229	1	73	tags=20%, list=0%, signal=20%
GO_REGULATION_OF_CHONDROCYTE_DIFFERENTIATION	GO_REGULATION_OF_CHONDROCYTE_DIFFERENTIATION	42	0.602172	1.44846	0	0.321758	1	1773	tags=19%, list=7%, signal=20%
GO_REGULATION_OF_FOREBRAIN_NEURON_DIFFERENTIATION	GO_REGULATION_OF_FOREBRAIN_NEURON_DIFFERENTIATION	4	0.981522	1.44869	0.0212766	0.321408	1	167	tags=50%, list=1%, signal=50%
HP_REDUCED_TENDON_REFLEXES	HP_REDUCED_TENDON_REFLEXES	458	0.451908	1.44871	0	0.321728	1	3537	tags=27%, list=13%, signal=30%
GO_LEUKOCYTE_CHEMOTAXIS_INVOLVED_IN_INFLAMMATORY_RESPONSE	GO_LEUKOCYTE_CHEMOTAXIS_INVOLVED_IN_INFLAMMATORY_RESPONSE	4	0.966857	1.4488	0	0.321679	1	165	tags=50%, list=1%, signal=50%
GO_CELL_ACTIVATION_INVOLVED_IN_IMMUNE_RESPONSE	GO_CELL_ACTIVATION_INVOLVED_IN_IMMUNE_RESPONSE	605	0.43701	1.44896	0	0.321513	1	2693	tags=21%, list=10%, signal=23%
HP_MALE_PSEUDOHERMAPHRODITISM	HP_MALE_PSEUDOHERMAPHRODITISM	33	0.647275	1.44899	0	0.321749	1	4359	tags=42%, list=16%, signal=51%
GO_S_ADENOSYLMETHIONINE_METABOLIC_PROCESS	GO_S_ADENOSYLMETHIONINE_METABOLIC_PROCESS	14	0.767554	1.44947	0.0212766	0.320875	1	4257	tags=57%, list=16%, signal=68%
HP_SEVERE_MUSCULAR_HYPOTONIA	HP_SEVERE_MUSCULAR_HYPOTONIA	66	0.569468	1.44968	0.0227273	0.320334	1	3524	tags=35%, list=13%, signal=40%
GO_SMALL_MOLECULE_CATABOLIC_PROCESS	GO_SMALL_MOLECULE_CATABOLIC_PROCESS	383	0.451376	1.44976	0	0.320503	1	4189	tags=35%, list=16%, signal=41%
GO_INTEGRIN_ACTIVATION	GO_INTEGRIN_ACTIVATION	23	0.663509	1.45022	0.0263158	0.319168	1	2555	tags=30%, list=9%, signal=34%
HP_RECURRENT_INFECTION_OF_THE_GASTROINTESTINAL_TRACT	HP_RECURRENT_INFECTION_OF_THE_GASTROINTESTINAL_TRACT	26	0.682133	1.45063	0.0465116	0.317845	1	2687	tags=23%, list=10%, signal=26%
GO_REGULATION_OF_ATPASE_ACTIVITY	GO_REGULATION_OF_ATPASE_ACTIVITY	71	0.548415	1.45069	0	0.317859	1	3095	tags=35%, list=11%, signal=40%
HP_BILATERAL_TONIC_CLONIC_SEIZURE	HP_BILATERAL_TONIC_CLONIC_SEIZURE	176	0.504898	1.45133	0	0.316191	1	1790	tags=16%, list=7%, signal=17%
HP_ABNORMALITY_OF_RENIN_ANGIOTENSIN_SYSTEM	HP_ABNORMALITY_OF_RENIN_ANGIOTENSIN_SYSTEM	12	0.799872	1.45137	0.0408163	0.316375	1	173	tags=17%, list=1%, signal=17%
GO_TETRAHYDROBIOPTERIN_METABOLIC_PROCESS	GO_TETRAHYDROBIOPTERIN_METABOLIC_PROCESS	6	0.897721	1.45169	0.0425532	0.316043	1	2720	tags=83%, list=10%, signal=93%
HP_ARTERIAL_THROMBOSIS	HP_ARTERIAL_THROMBOSIS	22	0.702305	1.45169	0.0243902	0.316379	1	1967	tags=27%, list=7%, signal=29%
GO_METANEPHRIC_NEPHRON_TUBULE_EPITHELIAL_CELL_DIFFERENTIATION	GO_METANEPHRIC_NEPHRON_TUBULE_EPITHELIAL_CELL_DIFFERENTIATION	6	0.867899	1.45296	0.0434783	0.313003	1	3104	tags=50%, list=12%, signal=57%
GO_GERM_CELL_PROLIFERATION	GO_GERM_CELL_PROLIFERATION	4	0.935895	1.45298	0	0.31327	1	270	tags=50%, list=1%, signal=50%
GO_NEGATIVE_REGULATION_OF_AMYLOID_BETA_FORMATION	GO_NEGATIVE_REGULATION_OF_AMYLOID_BETA_FORMATION	13	0.745143	1.45303	0.0344828	0.313537	1	2158	tags=54%, list=8%, signal=59%
GO_REGULATION_OF_BLOOD_VESSEL_REMODELING	GO_REGULATION_OF_BLOOD_VESSEL_REMODELING	6	0.92379	1.4531	0.0465116	0.31372	1	2	tags=17%, list=0%, signal=17%
GO_SYNAPTIC_GROWTH_AT_NEUROMUSCULAR_JUNCTION	GO_SYNAPTIC_GROWTH_AT_NEUROMUSCULAR_JUNCTION	9	0.76858	1.45318	0.0416667	0.31385	1	570	tags=22%, list=2%, signal=23%
HP_ABNORMAL_CIRCULATING_PHENYLALANINE_CONCENTRATION	HP_ABNORMAL_CIRCULATING_PHENYLALANINE_CONCENTRATION	6	0.931207	1.45318	0	0.314188	1	1744	tags=67%, list=6%, signal=71%
GO_GLYCOSYLCERAMIDE_CATABOLIC_PROCESS	GO_GLYCOSYLCERAMIDE_CATABOLIC_PROCESS	6	0.873477	1.45323	0	0.314337	1	3410	tags=100%, list=13%, signal=114%
GO_PROTEIN_DISULFIDE_ISOMERASE_ACTIVITY	GO_PROTEIN_DISULFIDE_ISOMERASE_ACTIVITY	15	0.756713	1.45381	0.0222222	0.313184	1	3293	tags=60%, list=12%, signal=68%
GO_CENTRAL_NERVOUS_SYSTEM_DEVELOPMENT	GO_CENTRAL_NERVOUS_SYSTEM_DEVELOPMENT	934	0.44774	1.454	0	0.312933	1	2371	tags=18%, list=9%, signal=19%
GO_RESPONSE_TO_INTERLEUKIN_6	GO_RESPONSE_TO_INTERLEUKIN_6	38	0.648752	1.45401	0.025	0.313184	1	2693	tags=26%, list=10%, signal=29%
GO_NATURAL_KILLER_CELL_LECTIN_LIKE_RECEPTOR_BINDING	GO_NATURAL_KILLER_CELL_LECTIN_LIKE_RECEPTOR_BINDING	4	0.957122	1.45409	0.0222222	0.313246	1	228	tags=25%, list=1%, signal=25%
HP_MIXED_DEMYELINATING_AND_AXONAL_POLYNEUROPATHY	HP_MIXED_DEMYELINATING_AND_AXONAL_POLYNEUROPATHY	8	0.904194	1.45411	0.0232558	0.31355	1	854	tags=63%, list=3%, signal=65%
GO_LYMPHOID_PROGENITOR_CELL_DIFFERENTIATION	GO_LYMPHOID_PROGENITOR_CELL_DIFFERENTIATION	18	0.74514	1.45427	0.0222222	0.313405	1	1181	tags=22%, list=4%, signal=23%
HP_AMYLOIDOSIS	HP_AMYLOIDOSIS	20	0.72004	1.45438	0.0238095	0.31331	1	444	tags=20%, list=2%, signal=20%
GO_PURINE_NUCLEOBASE_TRANSMEMBRANE_TRANSPORTER_ACTIVITY	GO_PURINE_NUCLEOBASE_TRANSMEMBRANE_TRANSPORTER_ACTIVITY	4	0.974731	1.45467	0	0.312673	1	171	tags=50%, list=1%, signal=50%
HP_CHOREA	HP_CHOREA	184	0.496399	1.45529	0	0.311602	1	1795	tags=21%, list=7%, signal=23%
HP_ABNORMALITY_OF_THE_PROTEIN_C_ANTICOAGULANT_PATHWAY	HP_ABNORMALITY_OF_THE_PROTEIN_C_ANTICOAGULANT_PATHWAY	4	0.915875	1.45532	0.0476191	0.311889	1	1273	tags=50%, list=5%, signal=52%
HP_DYSGERMINOMA	HP_DYSGERMINOMA	6	0.850638	1.45571	0.0425532	0.310969	1	85	tags=17%, list=0%, signal=17%
GO_FATTY_ACID_BINDING	GO_FATTY_ACID_BINDING	33	0.624952	1.45579	0.05	0.311099	1	1678	tags=18%, list=6%, signal=19%
HP_ABNORMAL_INVOLUNTARY_EYE_MOVEMENTS	HP_ABNORMAL_INVOLUNTARY_EYE_MOVEMENTS	850	0.43324	1.45702	0	0.308202	1	3535	tags=26%, list=13%, signal=29%
GO_FASCIA_ADHERENS	GO_FASCIA_ADHERENS	9	0.799412	1.45715	0.0444444	0.30782	1	2334	tags=33%, list=9%, signal=36%
GO_SERINE_FAMILY_AMINO_ACID_CATABOLIC_PROCESS	GO_SERINE_FAMILY_AMINO_ACID_CATABOLIC_PROCESS	10	0.756371	1.4572	0.0222222	0.307912	1	1863	tags=30%, list=7%, signal=32%
GO_ACTIVATION_OF_INNATE_IMMUNE_RESPONSE	GO_ACTIVATION_OF_INNATE_IMMUNE_RESPONSE	123	0.531612	1.4575	0	0.307123	1	2281	tags=24%, list=8%, signal=26%
GO_REGULATION_OF_COAGULATION	GO_REGULATION_OF_COAGULATION	71	0.55304	1.4575	0.027027	0.307461	1	1346	tags=15%, list=5%, signal=16%
GO_EPITHELIAL_CELL_DIFFERENTIATION	GO_EPITHELIAL_CELL_DIFFERENTIATION	530	0.449749	1.45763	0	0.307429	1	3281	tags=21%, list=12%, signal=24%
HP_MENTAL_DETERIORATION	HP_MENTAL_DETERIORATION	282	0.486042	1.45812	0	0.306086	1	2421	tags=22%, list=9%, signal=24%
HP_WEAKNESS_OF_MUSCLES_OF_RESPIRATION	HP_WEAKNESS_OF_MUSCLES_OF_RESPIRATION	95	0.543577	1.45816	0	0.306284	1	3741	tags=35%, list=14%, signal=40%
HP_VISUAL_IMPAIRMENT	HP_VISUAL_IMPAIRMENT	837	0.441056	1.45882	0	0.304619	1	3907	tags=28%, list=15%, signal=31%
HP_SPLENOMEGALY	HP_SPLENOMEGALY	295	0.471881	1.459	0	0.304315	1	3464	tags=26%, list=13%, signal=30%
HP_MOTOR_DELAY	HP_MOTOR_DELAY	509	0.450662	1.45926	0	0.30387	1	3189	tags=24%, list=12%, signal=27%
GO_PROTEIN_CONTAINING_COMPLEX_SUBUNIT_ORGANIZATION	GO_PROTEIN_CONTAINING_COMPLEX_SUBUNIT_ORGANIZATION	1686	0.42155	1.45926	0	0.304208	1	2481	tags=24%, list=9%, signal=24%
HP_RETINAL_DYSTROPHY	HP_RETINAL_DYSTROPHY	248	0.503364	1.45948	0	0.303815	1	3524	tags=27%, list=13%, signal=31%
GO_NEGATIVE_REGULATION_OF_MESENCHYMAL_CELL_PROLIFERATION	GO_NEGATIVE_REGULATION_OF_MESENCHYMAL_CELL_PROLIFERATION	7	0.870184	1.45991	0.0204082	0.303042	1	1507	tags=57%, list=6%, signal=61%
GO_DIOL_BIOSYNTHETIC_PROCESS	GO_DIOL_BIOSYNTHETIC_PROCESS	17	0.801014	1.46013	0.0476191	0.303037	1	3272	tags=59%, list=12%, signal=67%
GO_REGULATION_OF_TYPE_I_INTERFERON_MEDIATED_SIGNALING_PATHWAY	GO_REGULATION_OF_TYPE_I_INTERFERON_MEDIATED_SIGNALING_PATHWAY	31	0.640011	1.46025	0	0.302839	1	2468	tags=42%, list=9%, signal=46%
GO_REGULATION_OF_IMMUNE_SYSTEM_PROCESS	GO_REGULATION_OF_IMMUNE_SYSTEM_PROCESS	1213	0.425705	1.46137	0	0.299282	1	2604	tags=19%, list=10%, signal=20%
GO_REGULATION_OF_ASTROCYTE_DIFFERENTIATION	GO_REGULATION_OF_ASTROCYTE_DIFFERENTIATION	25	0.716327	1.4614	0	0.299474	1	2318	tags=36%, list=9%, signal=39%
HP_EMG_IMPAIRED_NEUROMUSCULAR_TRANSMISSION	HP_EMG_IMPAIRED_NEUROMUSCULAR_TRANSMISSION	29	0.617928	1.4616	0.0217391	0.299036	1	4184	tags=28%, list=16%, signal=33%
GO_REGULATION_OF_LYMPHOID_PROGENITOR_CELL_DIFFERENTIATION	GO_REGULATION_OF_LYMPHOID_PROGENITOR_CELL_DIFFERENTIATION	7	0.854184	1.46175	0.0227273	0.299451	1	167	tags=29%, list=1%, signal=29%
GO_DETERMINATION_OF_ADULT_LIFESPAN	GO_DETERMINATION_OF_ADULT_LIFESPAN	13	0.749017	1.46204	0.0476191	0.298741	1	3392	tags=38%, list=13%, signal=44%
GO_GLYCOSIDE_CATABOLIC_PROCESS	GO_GLYCOSIDE_CATABOLIC_PROCESS	7	0.873509	1.4621	0.0232558	0.298715	1	3410	tags=100%, list=13%, signal=114%
HP_ABNORMAL_TISSUE_METABOLITE_CONCENTRATION	HP_ABNORMAL_TISSUE_METABOLITE_CONCENTRATION	28	0.670095	1.46217	0	0.298854	1	3524	tags=50%, list=13%, signal=57%
GO_CATION_TRANSPORT	GO_CATION_TRANSPORT	990	0.439215	1.4622	0	0.299102	1	2737	tags=16%, list=10%, signal=17%
HP_RENAL_POTASSIUM_WASTING	HP_RENAL_POTASSIUM_WASTING	2	0.986374	1.46225	0.0384615	0.299295	1	161	tags=50%, list=1%, signal=50%
GO_CATALYTIC_COMPLEX	GO_CATALYTIC_COMPLEX	1282	0.424125	1.46231	0	0.299417	1	3260	tags=29%, list=12%, signal=32%
GO_POSITIVE_REGULATION_OF_CHONDROCYTE_PROLIFERATION	GO_POSITIVE_REGULATION_OF_CHONDROCYTE_PROLIFERATION	4	0.983068	1.46237	0	0.299502	1	267	tags=25%, list=1%, signal=25%
GO_EPITHELIAL_STRUCTURE_MAINTENANCE	GO_EPITHELIAL_STRUCTURE_MAINTENANCE	20	0.762842	1.463	0.0294118	0.297932	1	267	tags=10%, list=1%, signal=10%
GO_ANTIGEN_PROCESSING_AND_PRESENTATION_OF_PEPTIDE_ANTIGEN_VIA_MHC_CLASS_IB	GO_ANTIGEN_PROCESSING_AND_PRESENTATION_OF_PEPTIDE_ANTIGEN_VIA_MHC_CLASS_IB	4	0.962365	1.46345	0	0.296938	1	292	tags=75%, list=1%, signal=76%
GO_CATION_TRANSMEMBRANE_TRANSPORT	GO_CATION_TRANSMEMBRANE_TRANSPORT	751	0.438738	1.4637	0	0.2966	1	3463	tags=19%, list=13%, signal=21%
HP_DIPLOPIA	HP_DIPLOPIA	68	0.565973	1.46415	0.0277778	0.295942	1	2302	tags=22%, list=9%, signal=24%
GO_POSITIVE_REGULATION_OF_INTEGRIN_MEDIATED_SIGNALING_PATHWAY	GO_POSITIVE_REGULATION_OF_INTEGRIN_MEDIATED_SIGNALING_PATHWAY	6	0.868876	1.46425	0.0243902	0.295951	1	2030	tags=67%, list=8%, signal=72%
GO_7S_RNA_BINDING	GO_7S_RNA_BINDING	5	0.915872	1.46435	0	0.295996	1	752	tags=80%, list=3%, signal=82%
GO_REGULATION_OF_EXTRACELLULAR_MATRIX_ORGANIZATION	GO_REGULATION_OF_EXTRACELLULAR_MATRIX_ORGANIZATION	36	0.605974	1.46441	0.0454545	0.296207	1	643	tags=19%, list=2%, signal=20%
GO_SIGNAL_RECOGNITION_PARTICLE	GO_SIGNAL_RECOGNITION_PARTICLE	7	0.901331	1.46508	0	0.294657	1	2612	tags=86%, list=10%, signal=95%
GO_ER_TO_GOLGI_TRANSPORT_VESICLE_MEMBRANE	GO_ER_TO_GOLGI_TRANSPORT_VESICLE_MEMBRANE	46	0.601848	1.46513	0.025	0.294775	1	2116	tags=37%, list=8%, signal=40%
GO_NUCLEOSIDE_TRIPHOSPHATE_METABOLIC_PROCESS	GO_NUCLEOSIDE_TRIPHOSPHATE_METABOLIC_PROCESS	99	0.554429	1.46538	0	0.294263	1	3276	tags=37%, list=12%, signal=42%
HP_ABNORMALITY_OF_VISION	HP_ABNORMALITY_OF_VISION	1021	0.437272	1.46557	0	0.294084	1	4103	tags=29%, list=15%, signal=33%
HP_HYPOSMIA	HP_HYPOSMIA	43	0.628097	1.46558	0.025	0.294387	1	2338	tags=23%, list=9%, signal=25%
GO_EXOCRINE_SYSTEM_DEVELOPMENT	GO_EXOCRINE_SYSTEM_DEVELOPMENT	47	0.61058	1.4661	0.025	0.293813	1	3317	tags=30%, list=12%, signal=34%
GO_LACTATE_DEHYDROGENASE_ACTIVITY	GO_LACTATE_DEHYDROGENASE_ACTIVITY	4	0.95889	1.46702	0.025641	0.291351	1	44	tags=25%, list=0%, signal=25%
HP_SLOW_PROGRESSION	HP_SLOW_PROGRESSION	153	0.507212	1.46711	0	0.291466	1	3437	tags=27%, list=13%, signal=31%
HP_ABNORMAL_HEART_MORPHOLOGY	HP_ABNORMAL_HEART_MORPHOLOGY	1064	0.431013	1.46726	0	0.291377	1	3528	tags=26%, list=13%, signal=29%
GO_NEURAL_NUCLEUS_DEVELOPMENT	GO_NEURAL_NUCLEUS_DEVELOPMENT	53	0.576351	1.46751	0	0.290989	1	2089	tags=38%, list=8%, signal=41%
HP_FEMALE_HYPOGONADISM	HP_FEMALE_HYPOGONADISM	21	0.738093	1.46802	0.0263158	0.289817	1	533	tags=10%, list=2%, signal=10%
HP_MANIA	HP_MANIA	31	0.677044	1.46887	0.0454545	0.287462	1	854	tags=19%, list=3%, signal=20%
HP_PTOSIS	HP_PTOSIS	552	0.458116	1.46901	0	0.287292	1	3537	tags=30%, list=13%, signal=33%
GO_HINDBRAIN_MORPHOGENESIS	GO_HINDBRAIN_MORPHOGENESIS	40	0.603309	1.46927	0.0243902	0.286897	1	2315	tags=25%, list=9%, signal=27%
HP_HYPOMETRIC_SACCADES	HP_HYPOMETRIC_SACCADES	12	0.759407	1.4697	0.0222222	0.285257	1	679	tags=17%, list=3%, signal=17%
HP_PERIPHERAL_DEMYELINATION	HP_PERIPHERAL_DEMYELINATION	42	0.633882	1.46984	0	0.285311	1	2480	tags=40%, list=9%, signal=45%
GO_MITOCHONDRIAL_RESPIRASOME_ASSEMBLY	GO_MITOCHONDRIAL_RESPIRASOME_ASSEMBLY	5	0.873383	1.46993	0	0.285288	1	1244	tags=60%, list=5%, signal=63%
GO_HETEROTYPIC_CELL_CELL_ADHESION	GO_HETEROTYPIC_CELL_CELL_ADHESION	53	0.603724	1.46994	0	0.285624	1	893	tags=13%, list=3%, signal=14%
GO_L_LACTATE_DEHYDROGENASE_ACTIVITY	GO_L_LACTATE_DEHYDROGENASE_ACTIVITY	3	0.996092	1.47015	0	0.285429	1	44	tags=33%, list=0%, signal=33%
GO_SULFURTRANSFERASE_ACTIVITY	GO_SULFURTRANSFERASE_ACTIVITY	9	0.813899	1.47038	0.04	0.284913	1	2994	tags=67%, list=11%, signal=75%
GO_RESPONSE_TO_VIRUS	GO_RESPONSE_TO_VIRUS	272	0.463866	1.47048	0	0.285099	1	2479	tags=26%, list=9%, signal=29%
HP_EXERTIONAL_DYSPNEA	HP_EXERTIONAL_DYSPNEA	79	0.552594	1.4705	0	0.285399	1	3709	tags=29%, list=14%, signal=34%
GO_TAURINE_METABOLIC_PROCESS	GO_TAURINE_METABOLIC_PROCESS	6	0.90864	1.47077	0.0222222	0.284996	1	445	tags=50%, list=2%, signal=51%
HP_ABNORMAL_RETINAL_MORPHOLOGY	HP_ABNORMAL_RETINAL_MORPHOLOGY	731	0.456445	1.47097	0	0.284667	1	3535	tags=27%, list=13%, signal=30%
GO_CARD_DOMAIN_BINDING	GO_CARD_DOMAIN_BINDING	12	0.791521	1.47102	0.0243902	0.284814	1	1195	tags=17%, list=4%, signal=17%
GO_EMBRYONIC_SKELETAL_JOINT_MORPHOGENESIS	GO_EMBRYONIC_SKELETAL_JOINT_MORPHOGENESIS	5	0.912129	1.47135	0.0238095	0.284103	1	627	tags=40%, list=2%, signal=41%
HP_ABNORMALITY_OF_URINE_HOMEOSTASIS	HP_ABNORMALITY_OF_URINE_HOMEOSTASIS	503	0.464267	1.47139	0	0.284269	1	3535	tags=28%, list=13%, signal=31%
HP_TELANGIECTASIA_OF_THE_SKIN	HP_TELANGIECTASIA_OF_THE_SKIN	64	0.577947	1.47164	0	0.283844	1	4619	tags=47%, list=17%, signal=56%
HP_PULMONARY_EMBOLISM	HP_PULMONARY_EMBOLISM	27	0.682336	1.47166	0.0277778	0.284164	1	1967	tags=19%, list=7%, signal=20%
GO_POSITIVE_REGULATION_OF_TYPE_I_INTERFERON_PRODUCTION	GO_POSITIVE_REGULATION_OF_TYPE_I_INTERFERON_PRODUCTION	69	0.564405	1.47183	0	0.283987	1	2452	tags=33%, list=9%, signal=37%
GO_ACTIN_BASED_CELL_PROJECTION	GO_ACTIN_BASED_CELL_PROJECTION	197	0.483707	1.47202	0	0.283886	1	2372	tags=18%, list=9%, signal=19%
GO_REGULATION_OF_RESPONSE_TO_EXTERNAL_STIMULUS	GO_REGULATION_OF_RESPONSE_TO_EXTERNAL_STIMULUS	865	0.444001	1.47219	0	0.283725	1	2479	tags=17%, list=9%, signal=18%
HP_GLUTARIC_ACIDURIA	HP_GLUTARIC_ACIDURIA	7	0.848601	1.47236	0.04	0.283528	1	3165	tags=71%, list=12%, signal=81%
GO_ANTIOXIDANT_ACTIVITY	GO_ANTIOXIDANT_ACTIVITY	68	0.56037	1.47256	0	0.283213	1	2604	tags=28%, list=10%, signal=31%
GO_MACROPHAGE_MIGRATION	GO_MACROPHAGE_MIGRATION	45	0.565478	1.47258	0	0.283534	1	2465	tags=29%, list=9%, signal=32%
GO_NEGATIVE_REGULATION_OF_NATURAL_KILLER_CELL_MEDIATED_IMMUNITY	GO_NEGATIVE_REGULATION_OF_NATURAL_KILLER_CELL_MEDIATED_IMMUNITY	10	0.838282	1.47289	0.025	0.282931	1	383	tags=20%, list=1%, signal=20%
GO_CELLULAR_COMPONENT_DISASSEMBLY	GO_CELLULAR_COMPONENT_DISASSEMBLY	514	0.46852	1.47313	0	0.282423	1	2481	tags=26%, list=9%, signal=28%
GO_VACUOLE	GO_VACUOLE	705	0.454765	1.47329	0	0.282416	1	3987	tags=32%, list=15%, signal=36%
GO_NEGATIVE_REGULATION_OF_INSULIN_LIKE_GROWTH_FACTOR_RECEPTOR_SIGNALING_PATHWAY	GO_NEGATIVE_REGULATION_OF_INSULIN_LIKE_GROWTH_FACTOR_RECEPTOR_SIGNALING_PATHWAY	4	0.989514	1.47333	0	0.28266	1	142	tags=25%, list=1%, signal=25%
GO_SMAD_PROTEIN_SIGNAL_TRANSDUCTION	GO_SMAD_PROTEIN_SIGNAL_TRANSDUCTION	63	0.567444	1.47388	0.0227273	0.28185	1	2065	tags=14%, list=8%, signal=15%
GO_ENDOCARDIAL_CUSHION_MORPHOGENESIS	GO_ENDOCARDIAL_CUSHION_MORPHOGENESIS	31	0.644381	1.47404	0.0476191	0.281725	1	2396	tags=23%, list=9%, signal=25%
HP_ABNORMAL_PLATELET_COUNT	HP_ABNORMAL_PLATELET_COUNT	278	0.479179	1.47409	0	0.281912	1	3535	tags=29%, list=13%, signal=33%
GO_CRANIAL_NERVE_DEVELOPMENT	GO_CRANIAL_NERVE_DEVELOPMENT	43	0.59927	1.47525	0.0434783	0.278259	1	499	tags=12%, list=2%, signal=12%
GO_PROTEIN_FOLDING	GO_PROTEIN_FOLDING	197	0.511556	1.47525	0	0.278598	1	2898	tags=32%, list=11%, signal=36%
GO_RESPONSE_TO_OSMOTIC_STRESS	GO_RESPONSE_TO_OSMOTIC_STRESS	78	0.566566	1.47566	0.0476191	0.277988	1	2768	tags=26%, list=10%, signal=28%
GO_TRNA_METHYLATION	GO_TRNA_METHYLATION	34	0.63217	1.4758	0.0227273	0.277778	1	4654	tags=56%, list=17%, signal=67%
HP_SPASTICITY	HP_SPASTICITY	694	0.441223	1.47584	0	0.277942	1	3441	tags=29%, list=13%, signal=33%
GO_POSITIVE_REGULATION_OF_RESPONSE_TO_WOUNDING	GO_POSITIVE_REGULATION_OF_RESPONSE_TO_WOUNDING	57	0.595693	1.4759	0	0.278145	1	1334	tags=18%, list=5%, signal=18%
HP_LIMB_GIRDLE_MUSCLE_WEAKNESS	HP_LIMB_GIRDLE_MUSCLE_WEAKNESS	72	0.6108	1.47606	0.0384615	0.277935	1	2338	tags=24%, list=9%, signal=26%
GO_NEGATIVE_REGULATION_OF_CHONDROCYTE_DIFFERENTIATION	GO_NEGATIVE_REGULATION_OF_CHONDROCYTE_DIFFERENTIATION	18	0.770091	1.47618	0.0285714	0.277804	1	1295	tags=22%, list=5%, signal=23%
GO_RESPIRATORY_CHAIN_COMPLEX_II	GO_RESPIRATORY_CHAIN_COMPLEX_II	4	0.972988	1.47646	0	0.277063	1	730	tags=100%, list=3%, signal=103%
GO_POSITIVE_REGULATION_OF_BONE_MINERALIZATION	GO_POSITIVE_REGULATION_OF_BONE_MINERALIZATION	34	0.63161	1.47651	0	0.277267	1	1334	tags=18%, list=5%, signal=19%
HP_PERIPHERAL_AXONAL_NEUROPATHY	HP_PERIPHERAL_AXONAL_NEUROPATHY	119	0.530869	1.47673	0	0.27666	1	2009	tags=21%, list=7%, signal=23%
GO_FATTY_ACID_ALPHA_OXIDATION	GO_FATTY_ACID_ALPHA_OXIDATION	8	0.861675	1.47673	0.0416667	0.277001	1	3647	tags=75%, list=14%, signal=87%
GO_RESPONSE_TO_BACTERIUM	GO_RESPONSE_TO_BACTERIUM	463	0.462585	1.4768	0	0.277205	1	2604	tags=17%, list=10%, signal=19%
HP_ABNORMAL_HOMEOSTASIS	HP_ABNORMAL_HOMEOSTASIS	1113	0.442713	1.47698	0	0.276872	1	3535	tags=25%, list=13%, signal=28%
GO_PEPTIDASE_ACTIVATOR_ACTIVITY	GO_PEPTIDASE_ACTIVATOR_ACTIVITY	36	0.639146	1.47742	0.0434783	0.275948	1	2661	tags=33%, list=10%, signal=37%
HP_DECREASED_SERUM_IRON	HP_DECREASED_SERUM_IRON	4	0.909712	1.4777	0.0444444	0.275416	1	2433	tags=100%, list=9%, signal=110%
HP_ABNORMAL_VASCULAR_PHYSIOLOGY	HP_ABNORMAL_VASCULAR_PHYSIOLOGY	149	0.513799	1.47832	0	0.274085	1	2928	tags=23%, list=11%, signal=26%
GO_VACUOLAR_MEMBRANE	GO_VACUOLAR_MEMBRANE	382	0.459178	1.47849	0	0.274087	1	3987	tags=34%, list=15%, signal=39%
GO_REGULATION_OF_EPITHELIAL_CELL_DIFFERENTIATION_INVOLVED_IN_KIDNEY_DEVELOPMENT	GO_REGULATION_OF_EPITHELIAL_CELL_DIFFERENTIATION_INVOLVED_IN_KIDNEY_DEVELOPMENT	16	0.799511	1.47863	0.027027	0.274011	1	1528	tags=31%, list=6%, signal=33%
GO_HOMOTYPIC_CELL_CELL_ADHESION	GO_HOMOTYPIC_CELL_CELL_ADHESION	74	0.57338	1.47895	0.025	0.273393	1	2031	tags=26%, list=8%, signal=28%
GO_INHIBITION_OF_NEUROEPITHELIAL_CELL_DIFFERENTIATION	GO_INHIBITION_OF_NEUROEPITHELIAL_CELL_DIFFERENTIATION	4	0.973849	1.4791	0.0277778	0.273294	1	167	tags=50%, list=1%, signal=50%
HP_INCREASED_MUSCLE_LIPID_CONTENT	HP_INCREASED_MUSCLE_LIPID_CONTENT	31	0.674613	1.47912	0	0.273536	1	2622	tags=32%, list=10%, signal=36%
GO_MIDGUT_DEVELOPMENT	GO_MIDGUT_DEVELOPMENT	10	0.774205	1.47924	0.0465116	0.273517	1	1003	tags=20%, list=4%, signal=21%
GO_RAGE_RECEPTOR_BINDING	GO_RAGE_RECEPTOR_BINDING	7	0.926374	1.47924	0	0.27384	1	1777	tags=86%, list=7%, signal=92%
GO_BASEMENT_MEMBRANE	GO_BASEMENT_MEMBRANE	94	0.540102	1.47935	0	0.274167	1	3097	tags=22%, list=12%, signal=25%
HP_ABNORMAL_TENDON_MORPHOLOGY	HP_ABNORMAL_TENDON_MORPHOLOGY	597	0.447136	1.47937	0	0.274452	1	4006	tags=29%, list=15%, signal=34%
HP_HYPOKALEMIA	HP_HYPOKALEMIA	41	0.634121	1.47939	0.030303	0.274718	1	1628	tags=17%, list=6%, signal=18%
GO_ER_OVERLOAD_RESPONSE	GO_ER_OVERLOAD_RESPONSE	10	0.814136	1.47986	0.025641	0.27377	1	2023	tags=60%, list=8%, signal=65%
GO_FATTY_ACID_CATABOLIC_PROCESS	GO_FATTY_ACID_CATABOLIC_PROCESS	102	0.544018	1.47992	0.0322581	0.273974	1	3918	tags=44%, list=15%, signal=51%
GO_GLYCOSYLCERAMIDE_METABOLIC_PROCESS	GO_GLYCOSYLCERAMIDE_METABOLIC_PROCESS	16	0.764777	1.48024	0	0.273509	1	4699	tags=75%, list=17%, signal=91%
GO_MORPHOGENESIS_OF_A_POLARIZED_EPITHELIUM	GO_MORPHOGENESIS_OF_A_POLARIZED_EPITHELIUM	139	0.533672	1.48046	0	0.273269	1	2270	tags=26%, list=8%, signal=28%
HP_ABNORMAL_RENAL_PHYSIOLOGY	HP_ABNORMAL_RENAL_PHYSIOLOGY	524	0.464418	1.48096	0	0.271948	1	3497	tags=26%, list=13%, signal=29%
GO_INTRAMOLECULAR_OXIDOREDUCTASE_ACTIVITY_TRANSPOSING_C_C_BONDS	GO_INTRAMOLECULAR_OXIDOREDUCTASE_ACTIVITY_TRANSPOSING_C_C_BONDS	12	0.774217	1.48151	0.0222222	0.270846	1	2290	tags=50%, list=9%, signal=55%
GO_REGULATION_OF_POSTSYNAPTIC_CYTOSOLIC_CALCIUM_ION_CONCENTRATION	GO_REGULATION_OF_POSTSYNAPTIC_CYTOSOLIC_CALCIUM_ION_CONCENTRATION	12	0.803098	1.48164	0.0444444	0.270825	1	3355	tags=33%, list=12%, signal=38%
HP_EMG_DECREMENTAL_RESPONSE_OF_COMPOUND_MUSCLE_ACTION_POTENTIAL_TO_REPETITIVE_NERVE_STIMULATION	HP_EMG_DECREMENTAL_RESPONSE_OF_COMPOUND_MUSCLE_ACTION_POTENTIAL_TO_REPETITIVE_NERVE_STIMULATION	22	0.692031	1.48302	0.0227273	0.267392	1	4184	tags=27%, list=16%, signal=32%
GO_INORGANIC_ION_TRANSMEMBRANE_TRANSPORT	GO_INORGANIC_ION_TRANSMEMBRANE_TRANSPORT	725	0.451348	1.48345	0	0.266282	1	3471	tags=20%, list=13%, signal=22%
GO_PURINE_CONTAINING_COMPOUND_BIOSYNTHETIC_PROCESS	GO_PURINE_CONTAINING_COMPOUND_BIOSYNTHETIC_PROCESS	183	0.491855	1.48355	0	0.266315	1	3573	tags=32%, list=13%, signal=36%
GO_NEGATIVE_REGULATION_OF_PROTEIN_IMPORT	GO_NEGATIVE_REGULATION_OF_PROTEIN_IMPORT	11	0.833403	1.4842	0.027027	0.265472	1	2747	tags=55%, list=10%, signal=61%
GO_NEGATIVE_REGULATION_OF_ISOTYPE_SWITCHING	GO_NEGATIVE_REGULATION_OF_ISOTYPE_SWITCHING	4	0.90068	1.48425	0.0465116	0.265668	1	1772	tags=75%, list=7%, signal=80%
GO_ORGAN_OR_TISSUE_SPECIFIC_IMMUNE_RESPONSE	GO_ORGAN_OR_TISSUE_SPECIFIC_IMMUNE_RESPONSE	14	0.779012	1.48429	0.0476191	0.265783	1	1328	tags=14%, list=5%, signal=15%
GO_REGULATION_OF_STRESS_GRANULE_ASSEMBLY	GO_REGULATION_OF_STRESS_GRANULE_ASSEMBLY	4	0.916858	1.48486	0.025	0.264517	1	1124	tags=25%, list=4%, signal=26%
GO_NEUROTRANSMITTER_UPTAKE	GO_NEUROTRANSMITTER_UPTAKE	33	0.647338	1.48588	0	0.261923	1	1426	tags=24%, list=5%, signal=26%
HP_RECURRENT_MYCOBACTERIAL_INFECTIONS	HP_RECURRENT_MYCOBACTERIAL_INFECTIONS	8	0.901025	1.48611	0.0192308	0.261579	1	72	tags=25%, list=0%, signal=25%
HP_CONCENTRIC_HYPERTROPHIC_CARDIOMYOPATHY	HP_CONCENTRIC_HYPERTROPHIC_CARDIOMYOPATHY	9	0.928575	1.48629	0	0.26142	1	1281	tags=67%, list=5%, signal=70%
HP_GLYCOSURIA	HP_GLYCOSURIA	37	0.650832	1.48638	0.0285714	0.261426	1	3199	tags=35%, list=12%, signal=40%
GO_METANEPHRIC_NEPHRON_EPITHELIUM_DEVELOPMENT	GO_METANEPHRIC_NEPHRON_EPITHELIUM_DEVELOPMENT	18	0.743451	1.48665	0.0238095	0.260957	1	1528	tags=33%, list=6%, signal=35%
GO_UNFOLDED_PROTEIN_BINDING	GO_UNFOLDED_PROTEIN_BINDING	97	0.55202	1.48677	0	0.260984	1	3736	tags=40%, list=14%, signal=47%
GO_PLATELET_DENSE_GRANULE_MEMBRANE	GO_PLATELET_DENSE_GRANULE_MEMBRANE	5	0.892756	1.48677	0	0.261323	1	2353	tags=60%, list=9%, signal=66%
GO_NEGATIVE_REGULATION_OF_NEUROBLAST_PROLIFERATION	GO_NEGATIVE_REGULATION_OF_NEUROBLAST_PROLIFERATION	5	0.965636	1.48697	0	0.261162	1	84	tags=40%, list=0%, signal=40%
HP_PROMINENT_VEINS_ON_TRUNK	HP_PROMINENT_VEINS_ON_TRUNK	4	0.93124	1.48737	0.0204082	0.260332	1	344	tags=50%, list=1%, signal=51%
GO_N_ACETYLNEURAMINATE_METABOLIC_PROCESS	GO_N_ACETYLNEURAMINATE_METABOLIC_PROCESS	10	0.84752	1.48824	0.04	0.257866	1	1829	tags=60%, list=7%, signal=64%
HP_HEADACHE	HP_HEADACHE	261	0.479798	1.48832	0	0.257973	1	2400	tags=18%, list=9%, signal=20%
HP_ESOPHAGEAL_STRICTURE	HP_ESOPHAGEAL_STRICTURE	7	0.900655	1.48841	0.0263158	0.257975	1	1800	tags=43%, list=7%, signal=46%
HP_ABNORMAL_LARGE_INTESTINE_PHYSIOLOGY	HP_ABNORMAL_LARGE_INTESTINE_PHYSIOLOGY	40	0.655197	1.48845	0.0277778	0.258188	1	2295	tags=30%, list=9%, signal=33%
HP_ANHIDROSIS	HP_ANHIDROSIS	18	0.738994	1.48863	0.0476191	0.25838	1	1273	tags=28%, list=5%, signal=29%
HP_COGNITIVE_IMPAIRMENT	HP_COGNITIVE_IMPAIRMENT	540	0.464337	1.48876	0	0.258425	1	3552	tags=28%, list=13%, signal=31%
HP_EXTRAPYRAMIDAL_MUSCULAR_RIGIDITY	HP_EXTRAPYRAMIDAL_MUSCULAR_RIGIDITY	12	0.77529	1.48885	0.0263158	0.25847	1	4269	tags=67%, list=16%, signal=79%
GO_PROTEIN_EXIT_FROM_ENDOPLASMIC_RETICULUM	GO_PROTEIN_EXIT_FROM_ENDOPLASMIC_RETICULUM	40	0.593699	1.48893	0	0.258496	1	2176	tags=40%, list=8%, signal=43%
GO_DIOL_METABOLIC_PROCESS	GO_DIOL_METABOLIC_PROCESS	22	0.72241	1.48915	0.0227273	0.258139	1	3272	tags=55%, list=12%, signal=62%
GO_CILIARY_TIP	GO_CILIARY_TIP	43	0.622273	1.49015	0.025	0.255956	1	4017	tags=42%, list=15%, signal=49%
GO_PURINE_DEOXYRIBONUCLEOTIDE_METABOLIC_PROCESS	GO_PURINE_DEOXYRIBONUCLEOTIDE_METABOLIC_PROCESS	11	0.762035	1.49018	0	0.256168	1	2792	tags=45%, list=10%, signal=51%
HP_PROGRESSIVE_HEARING_IMPAIRMENT	HP_PROGRESSIVE_HEARING_IMPAIRMENT	38	0.658714	1.49027	0	0.256233	1	1098	tags=18%, list=4%, signal=19%
GO_RESPONSE_TO_AUDITORY_STIMULUS	GO_RESPONSE_TO_AUDITORY_STIMULUS	24	0.698627	1.49033	0	0.256275	1	574	tags=17%, list=2%, signal=17%
GO_LIPID_CATABOLIC_PROCESS	GO_LIPID_CATABOLIC_PROCESS	273	0.492244	1.49037	0	0.256383	1	3990	tags=34%, list=15%, signal=40%
HP_ABNORMAL_NEPHRON_MORPHOLOGY	HP_ABNORMAL_NEPHRON_MORPHOLOGY	179	0.512824	1.49038	0	0.256704	1	3471	tags=28%, list=13%, signal=32%
GO_REGULATION_OF_CELL_CYCLE_G2_M_PHASE_TRANSITION	GO_REGULATION_OF_CELL_CYCLE_G2_M_PHASE_TRANSITION	199	0.502351	1.49046	0	0.256619	1	2547	tags=27%, list=9%, signal=30%
HP_MODERATE_GLOBAL_DEVELOPMENTAL_DELAY	HP_MODERATE_GLOBAL_DEVELOPMENTAL_DELAY	16	0.770701	1.49054	0.03125	0.256814	1	3144	tags=50%, list=12%, signal=57%
GO_SPERMATOPROTEASOME_COMPLEX	GO_SPERMATOPROTEASOME_COMPLEX	4	0.941048	1.4909	0	0.256149	1	357	tags=75%, list=1%, signal=76%
HP_HYPERTONIA	HP_HYPERTONIA	828	0.443626	1.49144	0	0.255031	1	4106	tags=35%, list=15%, signal=40%
HP_HYPOVENTILATION	HP_HYPOVENTILATION	36	0.640995	1.49219	0	0.253372	1	1736	tags=25%, list=6%, signal=27%
GO_COMMA_SHAPED_BODY_MORPHOGENESIS	GO_COMMA_SHAPED_BODY_MORPHOGENESIS	5	0.987878	1.49232	0	0.253325	1	167	tags=40%, list=1%, signal=40%
HP_HYPOREFLEXIA	HP_HYPOREFLEXIA	313	0.470452	1.49261	0	0.252716	1	2465	tags=20%, list=9%, signal=22%
HP_POSTERIOR_POLAR_CATARACT	HP_POSTERIOR_POLAR_CATARACT	6	0.930184	1.4929	0	0.252105	1	104	tags=50%, list=0%, signal=50%
GO_REGULATION_OF_EPIDERMIS_DEVELOPMENT	GO_REGULATION_OF_EPIDERMIS_DEVELOPMENT	70	0.582309	1.49298	0	0.252141	1	3651	tags=31%, list=14%, signal=36%
GO_AZUROPHIL_GRANULE	GO_AZUROPHIL_GRANULE	131	0.526857	1.4936	0	0.250187	1	2836	tags=33%, list=11%, signal=37%
GO_SLEEP	GO_SLEEP	25	0.690221	1.49432	0	0.248376	1	1729	tags=20%, list=6%, signal=21%
GO_NEPHRON_TUBULE_EPITHELIAL_CELL_DIFFERENTIATION	GO_NEPHRON_TUBULE_EPITHELIAL_CELL_DIFFERENTIATION	13	0.834993	1.49444	0.0465116	0.248429	1	3104	tags=38%, list=12%, signal=43%
HP_ABNORMAL_CERVICAL_SPINE_MORPHOLOGY	HP_ABNORMAL_CERVICAL_SPINE_MORPHOLOGY	12	0.80578	1.49461	0.0212766	0.248398	1	2009	tags=33%, list=7%, signal=36%
GO_BIOACTIVE_LIPID_RECEPTOR_ACTIVITY	GO_BIOACTIVE_LIPID_RECEPTOR_ACTIVITY	13	0.763613	1.49516	0.05	0.2468	1	3139	tags=38%, list=12%, signal=44%
GO_MONOCARBOXYLIC_ACID_METABOLIC_PROCESS	GO_MONOCARBOXYLIC_ACID_METABOLIC_PROCESS	550	0.455486	1.49586	0	0.244954	1	3561	tags=29%, list=13%, signal=32%
GO_INTERLEUKIN_27_MEDIATED_SIGNALING_PATHWAY	GO_INTERLEUKIN_27_MEDIATED_SIGNALING_PATHWAY	9	0.863146	1.49614	0	0.24413	1	1939	tags=33%, list=7%, signal=36%
GO_LONG_CHAIN_FATTY_ACID_TRANSPORTER_ACTIVITY	GO_LONG_CHAIN_FATTY_ACID_TRANSPORTER_ACTIVITY	15	0.761465	1.49657	0.0238095	0.243326	1	669	tags=20%, list=2%, signal=20%
HP_GENERALIZED_AMINOACIDURIA	HP_GENERALIZED_AMINOACIDURIA	10	0.869499	1.49682	0.0243902	0.24287	1	2247	tags=40%, list=8%, signal=44%
GO_INTERFERON_GAMMA_MEDIATED_SIGNALING_PATHWAY	GO_INTERFERON_GAMMA_MEDIATED_SIGNALING_PATHWAY	71	0.582541	1.49693	0	0.242917	1	3336	tags=42%, list=12%, signal=48%
GO_PYROPHOSPHATE_HYDROLYSIS_DRIVEN_PROTON_TRANSMEMBRANE_TRANSPORTER_ACTIVITY	GO_PYROPHOSPHATE_HYDROLYSIS_DRIVEN_PROTON_TRANSMEMBRANE_TRANSPORTER_ACTIVITY	29	0.704565	1.49695	0	0.243206	1	1206	tags=31%, list=4%, signal=32%
GO_PSEUDOPODIUM_ORGANIZATION	GO_PSEUDOPODIUM_ORGANIZATION	12	0.807876	1.49736	0.0392157	0.243327	1	4435	tags=67%, list=16%, signal=80%
HP_MUSCLE_FIBER_SPLITTING	HP_MUSCLE_FIBER_SPLITTING	12	0.847201	1.49767	0	0.242558	1	16	tags=8%, list=0%, signal=8%
GO_NUCLEOSIDE_TRIPHOSPHATE_BIOSYNTHETIC_PROCESS	GO_NUCLEOSIDE_TRIPHOSPHATE_BIOSYNTHETIC_PROCESS	72	0.570987	1.49835	0.0333333	0.241304	1	3276	tags=38%, list=12%, signal=43%
HP_CHERRY_RED_SPOT_OF_THE_MACULA	HP_CHERRY_RED_SPOT_OF_THE_MACULA	10	0.84325	1.49891	0.05	0.240373	1	2999	tags=60%, list=11%, signal=67%
GO_CARDIAC_MUSCLE_CELL_CARDIAC_MUSCLE_CELL_ADHESION	GO_CARDIAC_MUSCLE_CELL_CARDIAC_MUSCLE_CELL_ADHESION	6	0.913946	1.49903	0	0.240285	1	234	tags=17%, list=1%, signal=17%
GO_CHANNEL_INHIBITOR_ACTIVITY	GO_CHANNEL_INHIBITOR_ACTIVITY	33	0.659649	1.49919	0.0232558	0.240061	1	3014	tags=42%, list=11%, signal=48%
HP_IMMUNE_DYSREGULATION	HP_IMMUNE_DYSREGULATION	5	0.953379	1.49956	0	0.239547	1	72	tags=20%, list=0%, signal=20%
GO_RESPONSE_TO_SALT_STRESS	GO_RESPONSE_TO_SALT_STRESS	21	0.718671	1.49957	0.0243902	0.239792	1	2118	tags=29%, list=8%, signal=31%
HP_INCOMPLETE_PENETRANCE	HP_INCOMPLETE_PENETRANCE	133	0.515151	1.49966	0	0.239948	1	1037	tags=12%, list=4%, signal=12%
HP_ELEVATED_ALKALINE_PHOSPHATASE_OF_BONE_ORIGIN	HP_ELEVATED_ALKALINE_PHOSPHATASE_OF_BONE_ORIGIN	6	0.919284	1.49971	0.0227273	0.240127	1	2008	tags=33%, list=7%, signal=36%
GO_PROTEIN_OXIDATION	GO_PROTEIN_OXIDATION	13	0.840461	1.49992	0.0487805	0.239882	1	3590	tags=54%, list=13%, signal=62%
GO_ENTRY_OF_BACTERIUM_INTO_HOST_CELL	GO_ENTRY_OF_BACTERIUM_INTO_HOST_CELL	12	0.820978	1.50012	0	0.239295	1	3903	tags=67%, list=14%, signal=78%
GO_NEGATIVE_REGULATION_OF_GLIOGENESIS	GO_NEGATIVE_REGULATION_OF_GLIOGENESIS	35	0.641377	1.50051	0	0.238795	1	1003	tags=23%, list=4%, signal=24%
HP_AMINOACIDURIA	HP_AMINOACIDURIA	121	0.541198	1.50082	0	0.238454	1	4549	tags=45%, list=17%, signal=54%
HP_TREMOR	HP_TREMOR	451	0.461476	1.50105	0	0.238067	1	2809	tags=22%, list=10%, signal=24%
GO_CELL_REDOX_HOMEOSTASIS	GO_CELL_REDOX_HOMEOSTASIS	54	0.616622	1.5014	0	0.237472	1	2604	tags=30%, list=10%, signal=33%
HP_ABNORMAL_RETINAL_VASCULAR_MORPHOLOGY	HP_ABNORMAL_RETINAL_VASCULAR_MORPHOLOGY	182	0.518791	1.50144	0	0.237718	1	3197	tags=25%, list=12%, signal=28%
GO_REGULATION_OF_HOMOTYPIC_CELL_CELL_ADHESION	GO_REGULATION_OF_HOMOTYPIC_CELL_CELL_ADHESION	26	0.687393	1.50161	0.0322581	0.237396	1	1909	tags=27%, list=7%, signal=29%
GO_IMMUNE_RESPONSE_REGULATING_SIGNALING_PATHWAY	GO_IMMUNE_RESPONSE_REGULATING_SIGNALING_PATHWAY	342	0.476093	1.50171	0	0.237345	1	2510	tags=22%, list=9%, signal=24%
GO_I_BAND	GO_I_BAND	121	0.541471	1.50178	0	0.237569	1	2942	tags=21%, list=11%, signal=23%
HP_STROKE	HP_STROKE	111	0.537012	1.50224	0	0.236379	1	2833	tags=24%, list=11%, signal=27%
GO_CELLULAR_AMINO_ACID_METABOLIC_PROCESS	GO_CELLULAR_AMINO_ACID_METABOLIC_PROCESS	307	0.479737	1.50233	0	0.236464	1	3194	tags=24%, list=12%, signal=27%
HP_TREMOR_BY_ANATOMICAL_SITE	HP_TREMOR_BY_ANATOMICAL_SITE	53	0.585525	1.50235	0	0.236734	1	2461	tags=23%, list=9%, signal=25%
GO_GLIAL_CELL_DIFFERENTIATION	GO_GLIAL_CELL_DIFFERENTIATION	215	0.491037	1.50286	0	0.235743	1	1260	tags=16%, list=5%, signal=16%
GO_AMYLOID_BETA_BINDING	GO_AMYLOID_BETA_BINDING	74	0.556637	1.50319	0	0.2353	1	2372	tags=23%, list=9%, signal=25%
HP_MEDULLOBLASTOMA	HP_MEDULLOBLASTOMA	14	0.750876	1.5035	0.0416667	0.234764	1	2350	tags=36%, list=9%, signal=39%
HP_PHENOTYPIC_VARIABILITY	HP_PHENOTYPIC_VARIABILITY	382	0.490792	1.50388	0	0.23416	1	3347	tags=25%, list=12%, signal=28%
GO_NEGATIVE_REGULATION_OF_KIDNEY_DEVELOPMENT	GO_NEGATIVE_REGULATION_OF_KIDNEY_DEVELOPMENT	13	0.864658	1.50454	0	0.232517	1	627	tags=31%, list=2%, signal=31%
HP_THORACIC_KYPHOSIS	HP_THORACIC_KYPHOSIS	34	0.603038	1.50458	0.0285714	0.232829	1	3879	tags=44%, list=14%, signal=51%
GO_OXIDOREDUCTASE_ACTIVITY_ACTING_ON_SINGLE_DONORS_WITH_INCORPORATION_OF_MOLECULAR_OXYGEN	GO_OXIDOREDUCTASE_ACTIVITY_ACTING_ON_SINGLE_DONORS_WITH_INCORPORATION_OF_MOLECULAR_OXYGEN	20	0.743517	1.50499	0.0238095	0.232082	1	666	tags=10%, list=2%, signal=10%
GO_EXOCYTOSIS	GO_EXOCYTOSIS	816	0.450294	1.50499	0	0.232394	1	2451	tags=20%, list=9%, signal=22%
GO_PROTEIN_N_LINKED_GLYCOSYLATION	GO_PROTEIN_N_LINKED_GLYCOSYLATION	68	0.613131	1.50532	0	0.231688	1	3527	tags=49%, list=13%, signal=56%
GO_SECRETION	GO_SECRETION	1371	0.441547	1.50569	0	0.231049	1	2889	tags=20%, list=11%, signal=22%
GO_NEGATIVE_REGULATION_OF_CELL_POPULATION_PROLIFERATION	GO_NEGATIVE_REGULATION_OF_CELL_POPULATION_PROLIFERATION	606	0.461495	1.50591	0	0.230476	1	2587	tags=20%, list=10%, signal=21%
HP_PROGRESSIVE_SPASTICITY	HP_PROGRESSIVE_SPASTICITY	21	0.744269	1.5061	0.0454545	0.230302	1	1776	tags=24%, list=7%, signal=25%
GO_GALACTOSIDE_BINDING	GO_GALACTOSIDE_BINDING	5	0.969939	1.5061	0	0.230637	1	383	tags=40%, list=1%, signal=41%
GO_POSITIVE_REGULATION_OF_CELL_SUBSTRATE_ADHESION	GO_POSITIVE_REGULATION_OF_CELL_SUBSTRATE_ADHESION	107	0.54451	1.5061	0	0.230973	1	3120	tags=30%, list=12%, signal=34%
HP_VISUAL_LOSS	HP_VISUAL_LOSS	185	0.499129	1.50631	0	0.23075	1	3128	tags=24%, list=12%, signal=27%
GO_DEFENSE_RESPONSE_TO_VIRUS	GO_DEFENSE_RESPONSE_TO_VIRUS	194	0.500517	1.50727	0	0.228512	1	2479	tags=28%, list=9%, signal=31%
GO_GOLGI_ASSOCIATED_VESICLE_MEMBRANE	GO_GOLGI_ASSOCIATED_VESICLE_MEMBRANE	90	0.565568	1.50738	0	0.228353	1	1237	tags=27%, list=5%, signal=28%
GO_POSITIVE_REGULATION_BY_HOST_OF_VIRAL_TRANSCRIPTION	GO_POSITIVE_REGULATION_BY_HOST_OF_VIRAL_TRANSCRIPTION	16	0.725308	1.50741	0.0487805	0.228664	1	2610	tags=63%, list=10%, signal=69%
GO_INTRAMOLECULAR_OXIDOREDUCTASE_ACTIVITY	GO_INTRAMOLECULAR_OXIDOREDUCTASE_ACTIVITY	45	0.626043	1.50762	0.0333333	0.228411	1	2617	tags=42%, list=10%, signal=47%
GO_RENAL_TUBULE_DEVELOPMENT	GO_RENAL_TUBULE_DEVELOPMENT	83	0.561202	1.5078	0	0.22837	1	2587	tags=20%, list=10%, signal=23%
GO_MITOCHONDRIAL_CYTOCHROME_C_OXIDASE_ASSEMBLY	GO_MITOCHONDRIAL_CYTOCHROME_C_OXIDASE_ASSEMBLY	18	0.709916	1.50809	0.0227273	0.227903	1	2622	tags=44%, list=10%, signal=49%
HP_HYPOKALEMIC_METABOLIC_ALKALOSIS	HP_HYPOKALEMIC_METABOLIC_ALKALOSIS	4	0.967771	1.50871	0	0.226586	1	161	tags=25%, list=1%, signal=25%
HP_PAPILLEDEMA	HP_PAPILLEDEMA	20	0.71093	1.50888	0.0454545	0.226542	1	2068	tags=35%, list=8%, signal=38%
HP_PTERYGIUM	HP_PTERYGIUM	31	0.682392	1.51011	0	0.223133	1	4549	tags=48%, list=17%, signal=58%
GO_GLUTATHIONE_PEROXIDASE_ACTIVITY	GO_GLUTATHIONE_PEROXIDASE_ACTIVITY	17	0.759453	1.51091	0.0476191	0.221471	1	1997	tags=47%, list=7%, signal=51%
HP_IRRITABILITY	HP_IRRITABILITY	131	0.532258	1.51092	0	0.221776	1	4320	tags=42%, list=16%, signal=50%
GO_CELLULAR_RESPONSE_TO_NITROSATIVE_STRESS	GO_CELLULAR_RESPONSE_TO_NITROSATIVE_STRESS	5	0.941473	1.51134	0	0.221056	1	749	tags=60%, list=3%, signal=62%
GO_PROTON_TRANSPORTING_V_TYPE_ATPASE_V0_DOMAIN	GO_PROTON_TRANSPORTING_V_TYPE_ATPASE_V0_DOMAIN	9	0.867092	1.51149	0.0243902	0.220955	1	625	tags=22%, list=2%, signal=23%
HP_BILATERAL_SENSORINEURAL_HEARING_IMPAIRMENT	HP_BILATERAL_SENSORINEURAL_HEARING_IMPAIRMENT	55	0.598497	1.51304	0	0.216993	1	1888	tags=24%, list=7%, signal=25%
GO_REGULATION_OF_RESPONSE_TO_FOOD	GO_REGULATION_OF_RESPONSE_TO_FOOD	16	0.763523	1.51306	0	0.217246	1	1	tags=6%, list=0%, signal=6%
GO_GAMMA_AMINOBUTYRIC_ACID_METABOLIC_PROCESS	GO_GAMMA_AMINOBUTYRIC_ACID_METABOLIC_PROCESS	4	0.95468	1.51356	0	0.216322	1	445	tags=50%, list=2%, signal=51%
HP_IMPAIRED_OROPHARYNGEAL_SWALLOW_RESPONSE	HP_IMPAIRED_OROPHARYNGEAL_SWALLOW_RESPONSE	4	0.939233	1.51414	0	0.215037	1	1419	tags=75%, list=5%, signal=79%
HP_THORACIC_SCOLIOSIS	HP_THORACIC_SCOLIOSIS	37	0.684915	1.51428	0.05	0.215072	1	1927	tags=30%, list=7%, signal=32%
GO_COPULATION	GO_COPULATION	13	0.799303	1.51459	0.0434783	0.214384	1	592	tags=15%, list=2%, signal=16%
HP_NEMALINE_BODIES	HP_NEMALINE_BODIES	14	0.792897	1.51478	0.0212766	0.21415	1	1580	tags=21%, list=6%, signal=23%
GO_COA_HYDROLASE_ACTIVITY	GO_COA_HYDROLASE_ACTIVITY	18	0.763816	1.51484	0.0263158	0.214329	1	4954	tags=56%, list=18%, signal=68%
GO_COATED_VESICLE_MEMBRANE	GO_COATED_VESICLE_MEMBRANE	154	0.522987	1.51485	0	0.214629	1	2301	tags=28%, list=9%, signal=30%
GO_POSITIVE_REGULATION_OF_RESPONSE_TO_BIOTIC_STIMULUS	GO_POSITIVE_REGULATION_OF_RESPONSE_TO_BIOTIC_STIMULUS	215	0.512391	1.51491	0	0.214711	1	1624	tags=16%, list=6%, signal=17%
HP_GENERALIZED_ABNORMALITY_OF_SKIN	HP_GENERALIZED_ABNORMALITY_OF_SKIN	726	0.463015	1.51542	0	0.213796	1	3524	tags=24%, list=13%, signal=27%
GO_RESPONSE_TO_TUMOR_NECROSIS_FACTOR	GO_RESPONSE_TO_TUMOR_NECROSIS_FACTOR	262	0.501226	1.51554	0	0.213804	1	3224	tags=28%, list=12%, signal=31%
HP_BRONCHITIS	HP_BRONCHITIS	71	0.579117	1.51558	0	0.214007	1	4398	tags=24%, list=16%, signal=29%
GO_PROTEIN_INSERTION_INTO_MITOCHONDRIAL_INNER_MEMBRANE	GO_PROTEIN_INSERTION_INTO_MITOCHONDRIAL_INNER_MEMBRANE	6	0.943067	1.5156	0	0.214333	1	1016	tags=83%, list=4%, signal=87%
GO_RIBONUCLEOSIDE_TRIPHOSPHATE_BIOSYNTHETIC_PROCESS	GO_RIBONUCLEOSIDE_TRIPHOSPHATE_BIOSYNTHETIC_PROCESS	61	0.607443	1.51564	0.025	0.214587	1	1939	tags=33%, list=7%, signal=35%
HP_HEAD_TREMOR	HP_HEAD_TREMOR	24	0.741305	1.51571	0.0476191	0.214718	1	2461	tags=33%, list=9%, signal=37%
HP_ABNORMAL_METABOLISM	HP_ABNORMAL_METABOLISM	95	0.558166	1.51629	0	0.213527	1	3779	tags=37%, list=14%, signal=43%
GO_STRUCTURAL_CONSTITUENT_OF_MYELIN_SHEATH	GO_STRUCTURAL_CONSTITUENT_OF_MYELIN_SHEATH	9	0.863254	1.51671	0.025	0.212603	1	0	tags=11%, list=0%, signal=11%
GO_REGULATION_OF_LYSOSOMAL_LUMEN_PH	GO_REGULATION_OF_LYSOSOMAL_LUMEN_PH	12	0.796828	1.51696	0.0487805	0.212241	1	1952	tags=42%, list=7%, signal=45%
GO_ENDOCYTIC_VESICLE	GO_ENDOCYTIC_VESICLE	273	0.49445	1.51724	0	0.211706	1	2586	tags=25%, list=10%, signal=27%
GO_ENDOPLASMIC_RETICULUM	GO_ENDOPLASMIC_RETICULUM	1219	0.442895	1.51775	0	0.210723	1	3627	tags=30%, list=13%, signal=33%
GO_POSITIVE_REGULATION_OF_IMMUNE_RESPONSE	GO_POSITIVE_REGULATION_OF_IMMUNE_RESPONSE	532	0.476669	1.51823	0	0.210286	1	2510	tags=20%, list=9%, signal=21%
HP_CEREBRAL_DYSMYELINATION	HP_CEREBRAL_DYSMYELINATION	13	0.818537	1.51827	0.0204082	0.210562	1	1776	tags=38%, list=7%, signal=41%
GO_REGULATION_OF_MESENCHYMAL_TO_EPITHELIAL_TRANSITION_INVOLVED_IN_METANEPHROS_MORPHOGENESIS	GO_REGULATION_OF_MESENCHYMAL_TO_EPITHELIAL_TRANSITION_INVOLVED_IN_METANEPHROS_MORPHOGENESIS	6	0.955976	1.51838	0	0.210491	1	85	tags=33%, list=0%, signal=33%
GO_INSEMINATION	GO_INSEMINATION	7	0.924947	1.5186	0	0.210198	1	17	tags=14%, list=0%, signal=14%
GO_POSITIVE_REGULATION_OF_DEFENSE_RESPONSE	GO_POSITIVE_REGULATION_OF_DEFENSE_RESPONSE	316	0.4868	1.51881	0	0.209854	1	2629	tags=20%, list=10%, signal=21%
GO_METANEPHRIC_TUBULE_MORPHOGENESIS	GO_METANEPHRIC_TUBULE_MORPHOGENESIS	9	0.808113	1.5192	0.0425532	0.209155	1	267	tags=33%, list=1%, signal=34%
HP_ELEVATED_DIASTOLIC_BLOOD_PRESSURE	HP_ELEVATED_DIASTOLIC_BLOOD_PRESSURE	10	0.817283	1.51922	0	0.209456	1	2530	tags=30%, list=9%, signal=33%
HP_ABNORMAL_PERIPHERAL_NERVOUS_SYSTEM_MORPHOLOGY	HP_ABNORMAL_PERIPHERAL_NERVOUS_SYSTEM_MORPHOLOGY	746	0.470694	1.52015	0	0.207555	1	3165	tags=26%, list=12%, signal=28%
GO_INNER_EAR_RECEPTOR_CELL_STEREOCILIUM_ORGANIZATION	GO_INNER_EAR_RECEPTOR_CELL_STEREOCILIUM_ORGANIZATION	26	0.690541	1.52045	0.0232558	0.206951	1	1601	tags=23%, list=6%, signal=25%
GO_FATTY_ACID_METABOLIC_PROCESS	GO_FATTY_ACID_METABOLIC_PROCESS	316	0.480137	1.52109	0	0.206021	1	3918	tags=32%, list=15%, signal=37%
GO_THYROID_HORMONE_METABOLIC_PROCESS	GO_THYROID_HORMONE_METABOLIC_PROCESS	20	0.77805	1.5216	0	0.204886	1	1197	tags=15%, list=4%, signal=16%
GO_NEGATIVE_REGULATION_OF_PLATELET_AGGREGATION	GO_NEGATIVE_REGULATION_OF_PLATELET_AGGREGATION	9	0.839352	1.52193	0	0.204654	1	312	tags=22%, list=1%, signal=22%
HP_ABNORMAL_CORNEAL_EPITHELIUM_MORPHOLOGY	HP_ABNORMAL_CORNEAL_EPITHELIUM_MORPHOLOGY	80	0.586627	1.52213	0.0344828	0.204649	1	1967	tags=15%, list=7%, signal=16%
GO_MHC_CLASS_I_PEPTIDE_LOADING_COMPLEX	GO_MHC_CLASS_I_PEPTIDE_LOADING_COMPLEX	6	0.929729	1.52235	0	0.204215	1	1315	tags=67%, list=5%, signal=70%
GO_RESPONSE_TO_BIOTIC_STIMULUS	GO_RESPONSE_TO_BIOTIC_STIMULUS	1120	0.450151	1.52294	0	0.202817	1	2378	tags=19%, list=9%, signal=20%
GO_FATTY_ACID_BETA_OXIDATION_USING_ACYL_COA_DEHYDROGENASE	GO_FATTY_ACID_BETA_OXIDATION_USING_ACYL_COA_DEHYDROGENASE	9	0.822957	1.52311	0	0.203105	1	3506	tags=78%, list=13%, signal=89%
GO_BIOLOGICAL_PHASE	GO_BIOLOGICAL_PHASE	6	0.902446	1.52324	0.027027	0.203149	1	2396	tags=50%, list=9%, signal=55%
GO_RESPONSE_TO_ETHANOL	GO_RESPONSE_TO_ETHANOL	102	0.531779	1.52332	0	0.203242	1	2729	tags=24%, list=10%, signal=26%
GO_STEM_CELL_DIFFERENTIATION	GO_STEM_CELL_DIFFERENTIATION	233	0.513892	1.52347	0	0.203558	1	2677	tags=25%, list=10%, signal=27%
GO_ATPASE_COUPLED_ION_TRANSMEMBRANE_TRANSPORTER_ACTIVITY	GO_ATPASE_COUPLED_ION_TRANSMEMBRANE_TRANSPORTER_ACTIVITY	55	0.601821	1.52359	0	0.203628	1	1206	tags=22%, list=4%, signal=23%
GO_PIGMENTATION	GO_PIGMENTATION	91	0.515021	1.52425	0	0.202185	1	2779	tags=22%, list=10%, signal=24%
HP_NECK_MUSCLE_WEAKNESS	HP_NECK_MUSCLE_WEAKNESS	58	0.598542	1.52454	0.030303	0.201813	1	4184	tags=31%, list=16%, signal=37%
HP_DIMINISHED_MOVEMENT	HP_DIMINISHED_MOVEMENT	53	0.610822	1.52468	0	0.201726	1	2158	tags=23%, list=8%, signal=25%
HP_ABNORMALITY_OF_BLOOD_AND_BLOOD_FORMING_TISSUES	HP_ABNORMALITY_OF_BLOOD_AND_BLOOD_FORMING_TISSUES	1044	0.45713	1.52485	0	0.201691	1	3558	tags=27%, list=13%, signal=30%
GO_CELLULAR_RESPONSE_TO_OXYGEN_RADICAL	GO_CELLULAR_RESPONSE_TO_OXYGEN_RADICAL	25	0.676775	1.52492	0.0208333	0.201834	1	2750	tags=36%, list=10%, signal=40%
GO_TYPE_I_INTERFERON_PRODUCTION	GO_TYPE_I_INTERFERON_PRODUCTION	113	0.542413	1.52518	0	0.201592	1	2468	tags=31%, list=9%, signal=34%
GO_M_BAND	GO_M_BAND	20	0.741539	1.52519	0	0.201865	1	1912	tags=20%, list=7%, signal=22%
GO_DEFENSE_RESPONSE	GO_DEFENSE_RESPONSE	1257	0.448421	1.52522	0	0.202063	1	2494	tags=18%, list=9%, signal=18%
GO_MORPHOGENESIS_OF_AN_EPITHELIAL_BUD	GO_MORPHOGENESIS_OF_AN_EPITHELIAL_BUD	13	0.804246	1.52546	0.0434783	0.201663	1	627	tags=15%, list=2%, signal=16%
GO_NEGATIVE_REGULATION_OF_ATP_METABOLIC_PROCESS	GO_NEGATIVE_REGULATION_OF_ATP_METABOLIC_PROCESS	25	0.715325	1.52567	0	0.201468	1	2089	tags=32%, list=8%, signal=35%
GO_CELL_DEATH_IN_RESPONSE_TO_HYDROGEN_PEROXIDE	GO_CELL_DEATH_IN_RESPONSE_TO_HYDROGEN_PEROXIDE	24	0.685044	1.52584	0	0.201302	1	1821	tags=25%, list=7%, signal=27%
GO_TRNA_MODIFICATION	GO_TRNA_MODIFICATION	79	0.547849	1.52616	0	0.200666	1	4134	tags=48%, list=15%, signal=57%
HP_CEREBRAL_VISUAL_IMPAIRMENT	HP_CEREBRAL_VISUAL_IMPAIRMENT	126	0.530468	1.52657	0	0.200288	1	2316	tags=21%, list=9%, signal=22%
GO_IMMUNE_EFFECTOR_PROCESS	GO_IMMUNE_EFFECTOR_PROCESS	986	0.454929	1.52692	0	0.199855	1	2662	tags=22%, list=10%, signal=23%
GO_OXIDOREDUCTASE_ACTIVITY_ACTING_ON_DIPHENOLS_AND_RELATED_SUBSTANCES_AS_DONORS	GO_OXIDOREDUCTASE_ACTIVITY_ACTING_ON_DIPHENOLS_AND_RELATED_SUBSTANCES_AS_DONORS	7	0.959685	1.52708	0	0.199685	1	1036	tags=86%, list=4%, signal=89%
GO_INTERLEUKIN_1_MEDIATED_SIGNALING_PATHWAY	GO_INTERLEUKIN_1_MEDIATED_SIGNALING_PATHWAY	96	0.539487	1.5273	0	0.199486	1	805	tags=22%, list=3%, signal=22%
HP_ABNORMALITY_OF_THE_OPTIC_NERVE	HP_ABNORMALITY_OF_THE_OPTIC_NERVE	648	0.469481	1.52755	0	0.199379	1	3526	tags=28%, list=13%, signal=32%
GO_RESPIRATORY_CHAIN_COMPLEX_IV	GO_RESPIRATORY_CHAIN_COMPLEX_IV	17	0.783045	1.52772	0.0217391	0.199284	1	1740	tags=41%, list=6%, signal=44%
HP_RECURRENT_PANCREATITIS	HP_RECURRENT_PANCREATITIS	9	0.926136	1.52797	0.027027	0.198952	1	854	tags=56%, list=3%, signal=57%
GO_NON_CANONICAL_WNT_SIGNALING_PATHWAY	GO_NON_CANONICAL_WNT_SIGNALING_PATHWAY	147	0.546185	1.52803	0	0.199148	1	2746	tags=27%, list=10%, signal=30%
HP_ABNORMAL_GLYCOSYLATION	HP_ABNORMAL_GLYCOSYLATION	36	0.636654	1.52804	0	0.199451	1	3527	tags=44%, list=13%, signal=51%
GO_NEGATIVE_REGULATION_OF_PROTEIN_CONTAINING_COMPLEX_ASSEMBLY	GO_NEGATIVE_REGULATION_OF_PROTEIN_CONTAINING_COMPLEX_ASSEMBLY	118	0.527265	1.52817	0	0.199329	1	2283	tags=25%, list=8%, signal=27%
GO_REGULATION_OF_T_CELL_MIGRATION	GO_REGULATION_OF_T_CELL_MIGRATION	35	0.678789	1.5284	0.030303	0.198728	1	3703	tags=34%, list=14%, signal=40%
GO_ENDOSOME_LUMEN	GO_ENDOSOME_LUMEN	24	0.750908	1.52896	0.0204082	0.19762	1	2661	tags=38%, list=10%, signal=42%
GO_CEREBELLAR_GRANULAR_LAYER_MORPHOGENESIS	GO_CEREBELLAR_GRANULAR_LAYER_MORPHOGENESIS	8	0.884438	1.52914	0.0416667	0.197361	1	1945	tags=25%, list=7%, signal=27%
GO_TRNA_PROCESSING	GO_TRNA_PROCESSING	118	0.536415	1.52953	0	0.196946	1	4137	tags=48%, list=15%, signal=57%
HP_ABNORMALITY_OF_THE_INNER_EAR	HP_ABNORMALITY_OF_THE_INNER_EAR	776	0.45463	1.52965	0	0.197007	1	3484	tags=26%, list=13%, signal=29%
HP_ABNORMALITY_OF_THE_URINARY_SYSTEM_PHYSIOLOGY	HP_ABNORMALITY_OF_THE_URINARY_SYSTEM_PHYSIOLOGY	789	0.461952	1.52977	0	0.196908	1	3535	tags=27%, list=13%, signal=30%
HP_VESTIBULAR_DYSFUNCTION	HP_VESTIBULAR_DYSFUNCTION	110	0.555799	1.52979	0	0.197211	1	1999	tags=21%, list=7%, signal=22%
GO_ANTIGEN_PROCESSING_AND_PRESENTATION_OF_ENDOGENOUS_ANTIGEN	GO_ANTIGEN_PROCESSING_AND_PRESENTATION_OF_ENDOGENOUS_ANTIGEN	13	0.864795	1.52986	0	0.197407	1	2332	tags=62%, list=9%, signal=67%
GO_SPHERICAL_HIGH_DENSITY_LIPOPROTEIN_PARTICLE	GO_SPHERICAL_HIGH_DENSITY_LIPOPROTEIN_PARTICLE	4	0.972578	1.53053	0.0204082	0.195904	1	60	tags=25%, list=0%, signal=25%
HP_PARAPLEGIA_PARAPARESIS	HP_PARAPLEGIA_PARAPARESIS	194	0.534415	1.53084	0	0.19564	1	2673	tags=26%, list=10%, signal=28%
GO_LATE_ENDOSOME_TO_VACUOLE_TRANSPORT_VIA_MULTIVESICULAR_BODY_SORTING_PATHWAY	GO_LATE_ENDOSOME_TO_VACUOLE_TRANSPORT_VIA_MULTIVESICULAR_BODY_SORTING_PATHWAY	13	0.807173	1.53123	0.0408163	0.195023	1	1230	tags=46%, list=5%, signal=48%
GO_NEGATIVE_REGULATION_OF_STEM_CELL_PROLIFERATION	GO_NEGATIVE_REGULATION_OF_STEM_CELL_PROLIFERATION	9	0.891554	1.53123	0.0238095	0.195353	1	84	tags=22%, list=0%, signal=22%
HP_ABNORMAL_BREATH_SOUND	HP_ABNORMAL_BREATH_SOUND	42	0.653005	1.5316	0	0.194788	1	2302	tags=17%, list=9%, signal=18%
GO_POSITIVE_REGULATION_OF_PHOSPHOLIPID_METABOLIC_PROCESS	GO_POSITIVE_REGULATION_OF_PHOSPHOLIPID_METABOLIC_PROCESS	44	0.645952	1.53173	0	0.194929	1	2476	tags=23%, list=9%, signal=25%
GO_DEFENSE_RESPONSE_TO_OTHER_ORGANISM	GO_DEFENSE_RESPONSE_TO_OTHER_ORGANISM	812	0.463262	1.53192	0	0.194606	1	2378	tags=19%, list=9%, signal=21%
GO_TRANSMEMBRANE_TRANSPORT	GO_TRANSMEMBRANE_TRANSPORT	1344	0.438954	1.53198	0	0.194801	1	3440	tags=21%, list=13%, signal=23%
HP_CONJUNCTIVAL_HAMARTOMA	HP_CONJUNCTIVAL_HAMARTOMA	9	0.783573	1.5324	0	0.194147	1	906	tags=44%, list=3%, signal=46%
GO_POSITIVE_REGULATION_OF_RESPONSE_TO_EXTRACELLULAR_STIMULUS	GO_POSITIVE_REGULATION_OF_RESPONSE_TO_EXTRACELLULAR_STIMULUS	4	0.943706	1.53255	0	0.194041	1	333	tags=50%, list=1%, signal=51%
GO_TISSUE_REGENERATION	GO_TISSUE_REGENERATION	57	0.619751	1.53315	0	0.192892	1	3281	tags=32%, list=12%, signal=36%
HP_ABNORMAL_ERYTHROCYTE_MORPHOLOGY	HP_ABNORMAL_ERYTHROCYTE_MORPHOLOGY	497	0.476358	1.53329	0	0.192838	1	3151	tags=27%, list=12%, signal=30%
GO_THREONINE_METABOLIC_PROCESS	GO_THREONINE_METABOLIC_PROCESS	5	0.924555	1.53353	0.0465116	0.192647	1	1126	tags=40%, list=4%, signal=42%
GO_QUINONE_BINDING	GO_QUINONE_BINDING	15	0.818675	1.53393	0	0.192014	1	707	tags=33%, list=3%, signal=34%
GO_CALCIUM_ION_BINDING	GO_CALCIUM_ION_BINDING	591	0.470432	1.53407	0	0.192013	1	3905	tags=25%, list=15%, signal=28%
GO_KIDNEY_MORPHOGENESIS	GO_KIDNEY_MORPHOGENESIS	83	0.582278	1.53408	0	0.192345	1	2160	tags=18%, list=8%, signal=20%
GO_RESPONSE_TO_DRUG	GO_RESPONSE_TO_DRUG	346	0.493242	1.53444	0	0.192208	1	2729	tags=21%, list=10%, signal=23%
GO_NEGATIVE_REGULATION_OF_PROTEIN_LOCALIZATION_TO_NUCLEUS	GO_NEGATIVE_REGULATION_OF_PROTEIN_LOCALIZATION_TO_NUCLEUS	27	0.687041	1.53481	0.0322581	0.191651	1	2857	tags=37%, list=11%, signal=41%
GO_REGULATION_OF_APPETITE	GO_REGULATION_OF_APPETITE	18	0.77157	1.53485	0	0.191872	1	1	tags=6%, list=0%, signal=6%
GO_NEGATIVE_REGULATION_OF_INTRACELLULAR_PROTEIN_TRANSPORT	GO_NEGATIVE_REGULATION_OF_INTRACELLULAR_PROTEIN_TRANSPORT	41	0.65125	1.53542	0	0.190558	1	2317	tags=32%, list=9%, signal=35%
GO_REGULATION_OF_INTEGRIN_MEDIATED_SIGNALING_PATHWAY	GO_REGULATION_OF_INTEGRIN_MEDIATED_SIGNALING_PATHWAY	13	0.810537	1.53545	0.0192308	0.190722	1	2030	tags=54%, list=8%, signal=58%
GO_REGULATION_OF_DEFENSE_RESPONSE	GO_REGULATION_OF_DEFENSE_RESPONSE	571	0.463186	1.53548	0	0.190971	1	2479	tags=19%, list=9%, signal=21%
HP_UPPER_MOTOR_NEURON_DYSFUNCTION	HP_UPPER_MOTOR_NEURON_DYSFUNCTION	1023	0.460408	1.53563	0	0.190912	1	4106	tags=34%, list=15%, signal=39%
GO_RESPONSE_TO_OXYGEN_RADICAL	GO_RESPONSE_TO_OXYGEN_RADICAL	27	0.677412	1.53574	0.0217391	0.190994	1	2750	tags=37%, list=10%, signal=41%
HP_SHOULDER_GIRDLE_MUSCLE_ATROPHY	HP_SHOULDER_GIRDLE_MUSCLE_ATROPHY	10	0.881636	1.53595	0	0.190908	1	1829	tags=60%, list=7%, signal=64%
HP_MUSCLE_FIBER_INCLUSION_BODIES	HP_MUSCLE_FIBER_INCLUSION_BODIES	26	0.690989	1.53606	0	0.191074	1	1829	tags=23%, list=7%, signal=25%
GO_HYALURONAN_CATABOLIC_PROCESS	GO_HYALURONAN_CATABOLIC_PROCESS	13	0.825901	1.53606	0	0.191411	1	2998	tags=54%, list=11%, signal=61%
HP_MYOPATHY	HP_MYOPATHY	262	0.496456	1.53668	0	0.190224	1	2434	tags=20%, list=9%, signal=22%
GO_HEART_TRABECULA_FORMATION	GO_HEART_TRABECULA_FORMATION	11	0.838733	1.53711	0.0444444	0.189258	1	249	tags=18%, list=1%, signal=18%
HP_DIARRHEA	HP_DIARRHEA	258	0.507567	1.53736	0	0.189083	1	3151	tags=22%, list=12%, signal=25%
GO_PROTEIN_CONTAINING_COMPLEX_DISASSEMBLY	GO_PROTEIN_CONTAINING_COMPLEX_DISASSEMBLY	301	0.51912	1.53756	0	0.18902	1	2481	tags=32%, list=9%, signal=35%
GO_U1_SNRNP_BINDING	GO_U1_SNRNP_BINDING	4	0.958535	1.53759	0.0416667	0.189242	1	1119	tags=100%, list=4%, signal=104%
GO_AV_NODE_CELL_TO_BUNDLE_OF_HIS_CELL_COMMUNICATION	GO_AV_NODE_CELL_TO_BUNDLE_OF_HIS_CELL_COMMUNICATION	8	0.902838	1.53786	0	0.189293	1	234	tags=13%, list=1%, signal=13%
GO_SPHINGOMYELIN_METABOLIC_PROCESS	GO_SPHINGOMYELIN_METABOLIC_PROCESS	12	0.778051	1.53792	0	0.189517	1	5336	tags=83%, list=20%, signal=104%
HP_TITUBATION	HP_TITUBATION	11	0.811177	1.53825	0.0232558	0.189024	1	900	tags=18%, list=3%, signal=19%
GO_REGULATION_OF_MYOBLAST_DIFFERENTIATION	GO_REGULATION_OF_MYOBLAST_DIFFERENTIATION	47	0.659883	1.53828	0.027027	0.189276	1	2587	tags=26%, list=10%, signal=28%
HP_DECREASED_BODY_WEIGHT	HP_DECREASED_BODY_WEIGHT	1063	0.456863	1.53854	0	0.188897	1	3535	tags=26%, list=13%, signal=29%
HP_RENAL_TUBULAR_ACIDOSIS	HP_RENAL_TUBULAR_ACIDOSIS	40	0.618227	1.53921	0.0232558	0.187679	1	2883	tags=33%, list=11%, signal=36%
GO_HEAD_DEVELOPMENT	GO_HEAD_DEVELOPMENT	723	0.466105	1.53953	0	0.187325	1	2371	tags=19%, list=9%, signal=21%
HP_ABNORMAL_THROMBOCYTE_MORPHOLOGY	HP_ABNORMAL_THROMBOCYTE_MORPHOLOGY	308	0.482056	1.53986	0	0.186884	1	3535	tags=30%, list=13%, signal=34%
GO_POSITIVE_REGULATION_OF_ACTIVATION_OF_JANUS_KINASE_ACTIVITY	GO_POSITIVE_REGULATION_OF_ACTIVATION_OF_JANUS_KINASE_ACTIVITY	4	0.968095	1.54017	0	0.186689	1	665	tags=25%, list=2%, signal=26%
GO_STRUCTURAL_CONSTITUENT_OF_MUSCLE	GO_STRUCTURAL_CONSTITUENT_OF_MUSCLE	33	0.693367	1.5402	0.0212766	0.186912	1	3292	tags=33%, list=12%, signal=38%
GO_REGULATION_OF_PHOSPHOLIPASE_C_ACTIVITY	GO_REGULATION_OF_PHOSPHOLIPASE_C_ACTIVITY	40	0.670175	1.54054	0.0277778	0.186261	1	2728	tags=30%, list=10%, signal=33%
HP_ABNORMALITY_OF_THE_AXILLARY_HAIR	HP_ABNORMALITY_OF_THE_AXILLARY_HAIR	38	0.657725	1.54072	0	0.186164	1	2807	tags=26%, list=10%, signal=29%
GO_PROTEIN_BINDING_INVOLVED_IN_HETEROTYPIC_CELL_CELL_ADHESION	GO_PROTEIN_BINDING_INVOLVED_IN_HETEROTYPIC_CELL_CELL_ADHESION	11	0.791916	1.54143	0.025641	0.184633	1	893	tags=18%, list=3%, signal=19%
GO_REGULATION_OF_RESPONSE_TO_EXTRACELLULAR_STIMULUS	GO_REGULATION_OF_RESPONSE_TO_EXTRACELLULAR_STIMULUS	22	0.722593	1.54146	0.025641	0.184912	1	333	tags=9%, list=1%, signal=9%
GO_DETECTION_OF_CHEMICAL_STIMULUS_INVOLVED_IN_SENSORY_PERCEPTION_OF_TASTE	GO_DETECTION_OF_CHEMICAL_STIMULUS_INVOLVED_IN_SENSORY_PERCEPTION_OF_TASTE	14	0.862652	1.54179	0	0.18446	1	1662	tags=14%, list=6%, signal=15%
HP_CONFUSION	HP_CONFUSION	48	0.596358	1.54227	0	0.183653	1	2360	tags=27%, list=9%, signal=30%
GO_CELL_SURFACE	GO_CELL_SURFACE	673	0.476277	1.54229	0	0.183961	1	3514	tags=19%, list=13%, signal=22%
GO_CELLULAR_RESPONSE_TO_OXYGEN_LEVELS	GO_CELLULAR_RESPONSE_TO_OXYGEN_LEVELS	207	0.492884	1.54341	0	0.18141	1	1786	tags=23%, list=7%, signal=24%
GO_EPIDERMIS_MORPHOGENESIS	GO_EPIDERMIS_MORPHOGENESIS	26	0.765046	1.54355	0.025641	0.181449	1	1194	tags=15%, list=4%, signal=16%
HP_MACULAR_DYSTROPHY	HP_MACULAR_DYSTROPHY	11	0.833079	1.54399	0.0232558	0.180479	1	640	tags=18%, list=2%, signal=19%
GO_POSITIVE_REGULATION_OF_PHOSPHOLIPASE_ACTIVITY	GO_POSITIVE_REGULATION_OF_PHOSPHOLIPASE_ACTIVITY	49	0.649865	1.54433	0	0.180011	1	2728	tags=29%, list=10%, signal=32%
GO_NEGATIVE_REGULATION_OF_CANONICAL_WNT_SIGNALING_PATHWAY	GO_NEGATIVE_REGULATION_OF_CANONICAL_WNT_SIGNALING_PATHWAY	163	0.55419	1.54469	0	0.179572	1	1972	tags=26%, list=7%, signal=28%
GO_AMIDE_BINDING	GO_AMIDE_BINDING	310	0.49585	1.54532	0	0.178903	1	2650	tags=22%, list=10%, signal=24%
GO_SECRETORY_VESICLE	GO_SECRETORY_VESICLE	861	0.461341	1.54549	0	0.178816	1	3199	tags=24%, list=12%, signal=26%
GO_MULTIVESICULAR_BODY_MEMBRANE	GO_MULTIVESICULAR_BODY_MEMBRANE	11	0.792243	1.54616	0	0.177712	1	2698	tags=64%, list=10%, signal=71%
HP_FAILURE_TO_THRIVE	HP_FAILURE_TO_THRIVE	758	0.478946	1.54629	0	0.177716	1	3535	tags=28%, list=13%, signal=32%
GO_REGULATION_OF_WNT_SIGNALING_PATHWAY	GO_REGULATION_OF_WNT_SIGNALING_PATHWAY	337	0.491078	1.54641	0	0.177688	1	2804	tags=24%, list=10%, signal=27%
GO_REGULATION_OF_LIPASE_ACTIVITY	GO_REGULATION_OF_LIPASE_ACTIVITY	78	0.596317	1.54652	0	0.177871	1	2728	tags=24%, list=10%, signal=27%
GO_POSITIVE_REGULATION_OF_VOLTAGE_GATED_CALCIUM_CHANNEL_ACTIVITY	GO_POSITIVE_REGULATION_OF_VOLTAGE_GATED_CALCIUM_CHANNEL_ACTIVITY	9	0.871059	1.54673	0	0.177784	1	313	tags=22%, list=1%, signal=22%
GO_REGULATION_OF_TRANSCRIPTION_FROM_RNA_POLYMERASE_II_PROMOTER_IN_RESPONSE_TO_HYPOXIA	GO_REGULATION_OF_TRANSCRIPTION_FROM_RNA_POLYMERASE_II_PROMOTER_IN_RESPONSE_TO_HYPOXIA	72	0.596716	1.54679	0	0.177999	1	805	tags=29%, list=3%, signal=30%
GO_PIGMENT_BIOSYNTHETIC_PROCESS	GO_PIGMENT_BIOSYNTHETIC_PROCESS	54	0.620587	1.54697	0	0.177941	1	1501	tags=22%, list=6%, signal=23%
GO_RESPONSE_TO_PAIN	GO_RESPONSE_TO_PAIN	24	0.684031	1.54714	0.025	0.177853	1	1634	tags=13%, list=6%, signal=13%
HP_ABNORMALITY_OF_HUMORAL_IMMUNITY	HP_ABNORMALITY_OF_HUMORAL_IMMUNITY	200	0.52321	1.54745	0	0.177492	1	2876	tags=21%, list=11%, signal=23%
HP_GYNECOMASTIA	HP_GYNECOMASTIA	73	0.556117	1.54784	0	0.177009	1	2338	tags=22%, list=9%, signal=24%
HP_APLASIA_HYPOPLASIA_OF_THE_OVARY	HP_APLASIA_HYPOPLASIA_OF_THE_OVARY	57	0.604504	1.54837	0	0.176003	1	4790	tags=42%, list=18%, signal=51%
GO_TRICARBOXYLIC_ACID_CYCLE	GO_TRICARBOXYLIC_ACID_CYCLE	32	0.685012	1.54837	0	0.176339	1	2982	tags=50%, list=11%, signal=56%
HP_GASTROINTESTINAL_HEMORRHAGE	HP_GASTROINTESTINAL_HEMORRHAGE	114	0.566435	1.54867	0	0.176034	1	2400	tags=23%, list=9%, signal=25%
HP_INFANTILE_MUSCULAR_HYPOTONIA	HP_INFANTILE_MUSCULAR_HYPOTONIA	134	0.523874	1.54906	0	0.175666	1	1963	tags=19%, list=7%, signal=20%
GO_GLYCOSIDE_METABOLIC_PROCESS	GO_GLYCOSIDE_METABOLIC_PROCESS	13	0.825123	1.54929	0	0.175574	1	3410	tags=69%, list=13%, signal=79%
GO_SUBSTANTIA_NIGRA_DEVELOPMENT	GO_SUBSTANTIA_NIGRA_DEVELOPMENT	37	0.697138	1.54983	0	0.174524	1	2089	tags=49%, list=8%, signal=53%
GO_GENITALIA_MORPHOGENESIS	GO_GENITALIA_MORPHOGENESIS	11	0.793306	1.55021	0.0238095	0.173749	1	531	tags=18%, list=2%, signal=19%
HP_ABNORMALITY_OF_THE_ABDOMINAL_ORGANS	HP_ABNORMALITY_OF_THE_ABDOMINAL_ORGANS	970	0.466886	1.55044	0	0.17359	1	3528	tags=27%, list=13%, signal=30%
GO_CEREBELLAR_GRANULAR_LAYER_DEVELOPMENT	GO_CEREBELLAR_GRANULAR_LAYER_DEVELOPMENT	12	0.812159	1.55089	0.0263158	0.172842	1	165	tags=17%, list=1%, signal=17%
HP_ABNORMAL_BLEEDING	HP_ABNORMAL_BLEEDING	376	0.485003	1.55118	0	0.172463	1	3815	tags=28%, list=14%, signal=32%
GO_INTEGRIN_MEDIATED_SIGNALING_PATHWAY	GO_INTEGRIN_MEDIATED_SIGNALING_PATHWAY	97	0.586035	1.55154	0	0.171774	1	2346	tags=21%, list=9%, signal=23%
HP_NAUSEA	HP_NAUSEA	53	0.631478	1.55166	0	0.171826	1	4093	tags=47%, list=15%, signal=56%
HP_PROGRESSIVE_SPASTIC_QUADRIPLEGIA	HP_PROGRESSIVE_SPASTIC_QUADRIPLEGIA	9	0.885378	1.55191	0.025641	0.171599	1	70	tags=22%, list=0%, signal=22%
HP_APLASTIC_ANEMIA	HP_APLASTIC_ANEMIA	16	0.793752	1.55226	0	0.171401	1	2156	tags=38%, list=8%, signal=41%
GO_REGULATION_OF_MESENCHYMAL_CELL_PROLIFERATION	GO_REGULATION_OF_MESENCHYMAL_CELL_PROLIFERATION	30	0.659198	1.5525	0.0425532	0.171171	1	2066	tags=27%, list=8%, signal=29%
HP_DEMENTIA	HP_DEMENTIA	153	0.563044	1.55339	0	0.169531	1	1153	tags=20%, list=4%, signal=21%
HP_FATIGABLE_WEAKNESS_OF_DISTAL_LIMB_MUSCLES	HP_FATIGABLE_WEAKNESS_OF_DISTAL_LIMB_MUSCLES	7	0.905624	1.55394	0	0.168826	1	427	tags=29%, list=2%, signal=29%
GO_TRANSITION_METAL_ION_TRANSPORT	GO_TRANSITION_METAL_ION_TRANSPORT	111	0.551893	1.55426	0	0.168496	1	1766	tags=20%, list=7%, signal=21%
GO_ACTIN_FILAMENT_BUNDLE	GO_ACTIN_FILAMENT_BUNDLE	65	0.601495	1.55467	0.0243902	0.168197	1	3368	tags=34%, list=13%, signal=39%
GO_MESENCHYMAL_CELL_PROLIFERATION	GO_MESENCHYMAL_CELL_PROLIFERATION	39	0.650417	1.55472	0	0.168404	1	627	tags=18%, list=2%, signal=18%
HP_APLASIA_HYPOPLASIA_OF_THE_LENS	HP_APLASIA_HYPOPLASIA_OF_THE_LENS	8	0.926062	1.55476	0.0204082	0.168547	1	18	tags=13%, list=0%, signal=13%
GO_ESTABLISHMENT_OF_TISSUE_POLARITY	GO_ESTABLISHMENT_OF_TISSUE_POLARITY	118	0.559408	1.55487	0	0.168563	1	2270	tags=28%, list=8%, signal=30%
GO_PEPTIDE_BINDING	GO_PEPTIDE_BINDING	247	0.502951	1.55525	0	0.167943	1	2650	tags=21%, list=10%, signal=24%
GO_PURINE_NUCLEOBASE_TRANSPORT	GO_PURINE_NUCLEOBASE_TRANSPORT	6	0.945028	1.55569	0	0.1674	1	171	tags=33%, list=1%, signal=34%
HP_INTESTINAL_PSEUDO_OBSTRUCTION	HP_INTESTINAL_PSEUDO_OBSTRUCTION	20	0.738857	1.55617	0.0217391	0.166673	1	854	tags=30%, list=3%, signal=31%
GO_BLOOD_MICROPARTICLE	GO_BLOOD_MICROPARTICLE	78	0.577283	1.55622	0	0.16691	1	1646	tags=15%, list=6%, signal=16%
HP_ABNORMAL_CIRCULATING_IGG_LEVEL	HP_ABNORMAL_CIRCULATING_IGG_LEVEL	43	0.675899	1.55634	0.025641	0.166828	1	2833	tags=23%, list=11%, signal=26%
HP_ELEVATED_TISSUE_NON_SPECIFIC_ALKALINE_PHOSPHATASE	HP_ELEVATED_TISSUE_NON_SPECIFIC_ALKALINE_PHOSPHATASE	9	0.903785	1.55719	0	0.165034	1	2008	tags=33%, list=7%, signal=36%
HP_GOWERS_SIGN	HP_GOWERS_SIGN	50	0.633812	1.55776	0	0.164084	1	4184	tags=42%, list=16%, signal=50%
GO_REGULATION_OF_IMMUNE_RESPONSE	GO_REGULATION_OF_IMMUNE_RESPONSE	721	0.47403	1.55834	0	0.163311	1	2510	tags=19%, list=9%, signal=21%
GO_POSITIVE_REGULATION_OF_TYROSINE_PHOSPHORYLATION_OF_STAT_PROTEIN	GO_POSITIVE_REGULATION_OF_TYROSINE_PHOSPHORYLATION_OF_STAT_PROTEIN	48	0.595204	1.55948	0	0.161237	1	1939	tags=19%, list=7%, signal=20%
HP_GENERALIZED_ONSET_MOTOR_SEIZURE	HP_GENERALIZED_ONSET_MOTOR_SEIZURE	111	0.560594	1.55999	0	0.160684	1	2466	tags=22%, list=9%, signal=24%
HP_ABNORMALITY_OF_COORDINATION	HP_ABNORMALITY_OF_COORDINATION	856	0.482468	1.56013	0	0.160685	1	3473	tags=30%, list=13%, signal=34%
GO_NEPHRON_MORPHOGENESIS	GO_NEPHRON_MORPHOGENESIS	66	0.606014	1.56021	0	0.160882	1	1694	tags=18%, list=6%, signal=19%
HP_ABNORMAL_RENAL_TUBULE_MORPHOLOGY	HP_ABNORMAL_RENAL_TUBULE_MORPHOLOGY	72	0.581467	1.56055	0	0.160424	1	3259	tags=31%, list=12%, signal=35%
HP_PSYCHOGENIC_NON_EPILEPTIC_SEIZURE	HP_PSYCHOGENIC_NON_EPILEPTIC_SEIZURE	32	0.704935	1.56063	0.0238095	0.160359	1	4101	tags=63%, list=15%, signal=74%
HP_VARIABLE_EXPRESSIVITY	HP_VARIABLE_EXPRESSIVITY	284	0.513638	1.56064	0	0.160689	1	3437	tags=27%, list=13%, signal=31%
GO_T_CELL_DIFFERENTIATION_IN_THYMUS	GO_T_CELL_DIFFERENTIATION_IN_THYMUS	68	0.602004	1.56081	0	0.160623	1	1679	tags=16%, list=6%, signal=17%
HP_WHEEZING	HP_WHEEZING	6	0.946908	1.56163	0	0.159134	1	1108	tags=33%, list=4%, signal=35%
HP_THROMBOEMBOLISM	HP_THROMBOEMBOLISM	21	0.742327	1.56221	0	0.158106	1	4257	tags=43%, list=16%, signal=51%
GO_ALCOHOL_BINDING	GO_ALCOHOL_BINDING	74	0.588401	1.56236	0	0.158136	1	2434	tags=26%, list=9%, signal=28%
GO_LIPID_OXIDATION	GO_LIPID_OXIDATION	100	0.560375	1.56264	0	0.157998	1	3779	tags=40%, list=14%, signal=46%
GO_LATE_ENDOSOME	GO_LATE_ENDOSOME	239	0.500305	1.56291	0	0.157829	1	2713	tags=30%, list=10%, signal=33%
HP_ABNORMALITY_OF_TEMPERATURE_REGULATION	HP_ABNORMALITY_OF_TEMPERATURE_REGULATION	285	0.523049	1.56307	0	0.157924	1	3989	tags=30%, list=15%, signal=35%
GO_EXTRACELLULAR_MATRIX_STRUCTURAL_CONSTITUENT	GO_EXTRACELLULAR_MATRIX_STRUCTURAL_CONSTITUENT	138	0.535721	1.56374	0	0.156883	1	4609	tags=33%, list=17%, signal=40%
GO_EXTRINSIC_COMPONENT_OF_EXTERNAL_SIDE_OF_PLASMA_MEMBRANE	GO_EXTRINSIC_COMPONENT_OF_EXTERNAL_SIDE_OF_PLASMA_MEMBRANE	5	0.986913	1.56447	0	0.155637	1	42	tags=40%, list=0%, signal=40%
GO_OXIDOREDUCTASE_ACTIVITY_ACTING_ON_PEROXIDE_AS_ACCEPTOR	GO_OXIDOREDUCTASE_ACTIVITY_ACTING_ON_PEROXIDE_AS_ACCEPTOR	44	0.637394	1.56479	0	0.155528	1	2604	tags=32%, list=10%, signal=35%
HP_GASTROINTESTINAL_DYSMOTILITY	HP_GASTROINTESTINAL_DYSMOTILITY	57	0.61694	1.56488	0	0.155652	1	2050	tags=28%, list=8%, signal=30%
GO_SECRETORY_GRANULE	GO_SECRETORY_GRANULE	718	0.478449	1.56508	0	0.155675	1	3182	tags=24%, list=12%, signal=27%
HP_GENERALIZED_JOINT_LAXITY	HP_GENERALIZED_JOINT_LAXITY	36	0.661191	1.56582	0	0.154554	1	660	tags=14%, list=2%, signal=14%
GO_PLATELET_DENSE_GRANULE_LUMEN	GO_PLATELET_DENSE_GRANULE_LUMEN	9	0.862384	1.56617	0	0.154394	1	2870	tags=56%, list=11%, signal=62%
GO_CELLULAR_RESPONSE_TO_INTERFERON_BETA	GO_CELLULAR_RESPONSE_TO_INTERFERON_BETA	16	0.777853	1.567	0.025	0.152787	1	1289	tags=38%, list=5%, signal=39%
GO_ENDOPEPTIDASE_ACTIVATOR_ACTIVITY	GO_ENDOPEPTIDASE_ACTIVATOR_ACTIVITY	7	0.919928	1.56715	0	0.152668	1	657	tags=43%, list=2%, signal=44%
HP_BRAIN_IMAGING_ABNORMALITY	HP_BRAIN_IMAGING_ABNORMALITY	63	0.620705	1.56801	0	0.150709	1	2068	tags=35%, list=8%, signal=38%
GO_REGULATION_OF_RESPONSE_TO_BIOTIC_STIMULUS	GO_REGULATION_OF_RESPONSE_TO_BIOTIC_STIMULUS	338	0.50208	1.56806	0	0.150827	1	2479	tags=22%, list=9%, signal=23%
GO_PROTEIN_TARGETING_TO_MITOCHONDRION	GO_PROTEIN_TARGETING_TO_MITOCHONDRION	92	0.53775	1.56811	0	0.15115	1	2410	tags=33%, list=9%, signal=36%
GO_NEGATIVE_REGULATION_OF_INTRACELLULAR_TRANSPORT	GO_NEGATIVE_REGULATION_OF_INTRACELLULAR_TRANSPORT	53	0.653729	1.56828	0.027027	0.150994	1	2747	tags=36%, list=10%, signal=40%
GO_PHAGOSOME_MATURATION	GO_PHAGOSOME_MATURATION	47	0.686927	1.56861	0.0277778	0.1507	1	1206	tags=26%, list=4%, signal=27%
HP_CHEST_PAIN	HP_CHEST_PAIN	76	0.587348	1.56863	0	0.15099	1	2400	tags=28%, list=9%, signal=30%
HP_MOTOR_SEIZURE	HP_MOTOR_SEIZURE	280	0.511131	1.56884	0	0.151004	1	3184	tags=25%, list=12%, signal=28%
GO_FC_EPSILON_RECEPTOR_SIGNALING_PATHWAY	GO_FC_EPSILON_RECEPTOR_SIGNALING_PATHWAY	106	0.560817	1.57109	0	0.14658	1	2389	tags=28%, list=9%, signal=31%
GO_HYPEROSMOTIC_RESPONSE	GO_HYPEROSMOTIC_RESPONSE	25	0.719289	1.57135	0	0.146343	1	2118	tags=24%, list=8%, signal=26%
GO_ORGANIC_ACID_METABOLIC_PROCESS	GO_ORGANIC_ACID_METABOLIC_PROCESS	985	0.464284	1.57159	0	0.146277	1	3228	tags=25%, list=12%, signal=28%
HP_ABNORMAL_RETINAL_ARTERY_MORPHOLOGY	HP_ABNORMAL_RETINAL_ARTERY_MORPHOLOGY	47	0.642968	1.57246	0	0.144602	1	966	tags=19%, list=4%, signal=20%
HP_INFLAMMATION_OF_THE_LARGE_INTESTINE	HP_INFLAMMATION_OF_THE_LARGE_INTESTINE	44	0.64809	1.57246	0	0.144918	1	1788	tags=18%, list=7%, signal=19%
GO_TRIGLYCERIDE_CATABOLIC_PROCESS	GO_TRIGLYCERIDE_CATABOLIC_PROCESS	24	0.724076	1.57252	0.0263158	0.145131	1	2476	tags=25%, list=9%, signal=28%
GO_INNATE_IMMUNE_RESPONSE	GO_INNATE_IMMUNE_RESPONSE	665	0.476187	1.57262	0	0.145343	1	2301	tags=19%, list=9%, signal=21%
GO_REGULATION_OF_GTP_BINDING	GO_REGULATION_OF_GTP_BINDING	10	0.828114	1.57296	0	0.144993	1	3140	tags=60%, list=12%, signal=68%
GO_MULTICELLULAR_ORGANISM_AGING	GO_MULTICELLULAR_ORGANISM_AGING	28	0.702608	1.57296	0.0322581	0.145313	1	2350	tags=32%, list=9%, signal=35%
GO_RNA_POLYMERASE_III_COMPLEX	GO_RNA_POLYMERASE_III_COMPLEX	17	0.756925	1.57371	0.0263158	0.144323	1	2452	tags=53%, list=9%, signal=58%
GO_S_SHAPED_BODY_MORPHOGENESIS	GO_S_SHAPED_BODY_MORPHOGENESIS	7	0.937536	1.57376	0	0.144538	1	167	tags=29%, list=1%, signal=29%
GO_ACYL_COA_DEHYDROGENASE_ACTIVITY	GO_ACYL_COA_DEHYDROGENASE_ACTIVITY	10	0.817959	1.57395	0.05	0.144646	1	4505	tags=90%, list=17%, signal=108%
GO_CALCIUM_DEPENDENT_PROTEIN_BINDING	GO_CALCIUM_DEPENDENT_PROTEIN_BINDING	62	0.607487	1.57431	0	0.14436	1	2131	tags=24%, list=8%, signal=26%
HP_TACHYPNEA	HP_TACHYPNEA	96	0.567133	1.5747	0	0.144183	1	3788	tags=29%, list=14%, signal=34%
HP_ABNORMALITY_OF_THE_THORACIC_SPINE	HP_ABNORMALITY_OF_THE_THORACIC_SPINE	72	0.608553	1.57472	0	0.144434	1	2221	tags=28%, list=8%, signal=30%
GO_MITOCHONDRIAL_TRANSPORT	GO_MITOCHONDRIAL_TRANSPORT	242	0.516974	1.57483	0	0.144723	1	2410	tags=28%, list=9%, signal=31%
HP_HYPOPARATHYROIDISM	HP_HYPOPARATHYROIDISM	32	0.66309	1.57495	0.027027	0.144795	1	2295	tags=28%, list=9%, signal=31%
HP_ABNORMALITY_OF_BRAINSTEM_MORPHOLOGY	HP_ABNORMALITY_OF_BRAINSTEM_MORPHOLOGY	175	0.532426	1.57497	0	0.145121	1	3274	tags=33%, list=12%, signal=37%
HP_PSYCHOMOTOR_DETERIORATION	HP_PSYCHOMOTOR_DETERIORATION	12	0.864352	1.5761	0	0.142766	1	1776	tags=50%, list=7%, signal=54%
GO_RESPONSE_TO_TYPE_I_INTERFERON	GO_RESPONSE_TO_TYPE_I_INTERFERON	71	0.618278	1.57632	0	0.142617	1	2468	tags=46%, list=9%, signal=51%
HP_ABNORMAL_LYMPHOCYTE_PHYSIOLOGY	HP_ABNORMAL_LYMPHOCYTE_PHYSIOLOGY	204	0.531237	1.57816	0	0.139373	1	2876	tags=22%, list=11%, signal=25%
HP_MUSCLE_HYPERTROPHY_OF_THE_LOWER_EXTREMITIES	HP_MUSCLE_HYPERTROPHY_OF_THE_LOWER_EXTREMITIES	38	0.641436	1.5787	0.0465116	0.138376	1	2302	tags=26%, list=9%, signal=29%
GO_INNATE_IMMUNE_RESPONSE_ACTIVATING_SIGNAL_TRANSDUCTION	GO_INNATE_IMMUNE_RESPONSE_ACTIVATING_SIGNAL_TRANSDUCTION	99	0.596779	1.57913	0	0.137851	1	1624	tags=23%, list=6%, signal=25%
GO_ANTIGEN_PROCESSING_AND_PRESENTATION_OF_ENDOGENOUS_PEPTIDE_ANTIGEN	GO_ANTIGEN_PROCESSING_AND_PRESENTATION_OF_ENDOGENOUS_PEPTIDE_ANTIGEN	10	0.889475	1.57947	0	0.137471	1	1967	tags=60%, list=7%, signal=65%
GO_DETECTION_OF_STIMULUS_INVOLVED_IN_SENSORY_PERCEPTION	GO_DETECTION_OF_STIMULUS_INVOLVED_IN_SENSORY_PERCEPTION	74	0.602119	1.57968	0	0.137454	1	1729	tags=11%, list=6%, signal=12%
HP_ROTARY_NYSTAGMUS	HP_ROTARY_NYSTAGMUS	8	0.903552	1.57973	0.0192308	0.137697	1	1197	tags=38%, list=4%, signal=39%
GO_POSITIVE_REGULATION_OF_WNT_SIGNALING_PATHWAY	GO_POSITIVE_REGULATION_OF_WNT_SIGNALING_PATHWAY	171	0.527695	1.58019	0	0.137055	1	2717	tags=26%, list=10%, signal=28%
HP_METABOLIC_ALKALOSIS	HP_METABOLIC_ALKALOSIS	10	0.840691	1.58095	0.025641	0.136335	1	1370	tags=20%, list=5%, signal=21%
GO_HINDBRAIN_DEVELOPMENT	GO_HINDBRAIN_DEVELOPMENT	140	0.542459	1.5816	0	0.135426	1	2371	tags=23%, list=9%, signal=25%
HP_PSYCHOMOTOR_RETARDATION	HP_PSYCHOMOTOR_RETARDATION	84	0.604442	1.58162	0	0.135703	1	3266	tags=40%, list=12%, signal=46%
GO_NEGATIVE_REGULATION_OF_PROTEIN_CATABOLIC_PROCESS	GO_NEGATIVE_REGULATION_OF_PROTEIN_CATABOLIC_PROCESS	123	0.561349	1.58197	0	0.135348	1	2304	tags=30%, list=9%, signal=33%
HP_ELEVATED_ERYTHROCYTE_SEDIMENTATION_RATE	HP_ELEVATED_ERYTHROCYTE_SEDIMENTATION_RATE	28	0.722366	1.58198	0	0.135626	1	1785	tags=25%, list=7%, signal=27%
GO_T_CELL_LINEAGE_COMMITMENT	GO_T_CELL_LINEAGE_COMMITMENT	24	0.746132	1.58212	0.025	0.13568	1	2089	tags=25%, list=8%, signal=27%
HP_VENTRICULAR_TACHYCARDIA	HP_VENTRICULAR_TACHYCARDIA	43	0.673032	1.5839	0	0.132545	1	1628	tags=19%, list=6%, signal=20%
HP_VENTRICULAR_HYPERTROPHY	HP_VENTRICULAR_HYPERTROPHY	100	0.585336	1.584	0	0.132669	1	2581	tags=23%, list=10%, signal=25%
HP_ABNORMAL_URINE_PROTEIN_LEVEL	HP_ABNORMAL_URINE_PROTEIN_LEVEL	166	0.544221	1.58414	0	0.132755	1	3535	tags=30%, list=13%, signal=34%
GO_SENSORY_PERCEPTION_OF_BITTER_TASTE	GO_SENSORY_PERCEPTION_OF_BITTER_TASTE	15	0.778141	1.58431	0.0232558	0.132728	1	1662	tags=13%, list=6%, signal=14%
HP_CONGESTIVE_HEART_FAILURE	HP_CONGESTIVE_HEART_FAILURE	172	0.555165	1.5846	0	0.132434	1	2434	tags=27%, list=9%, signal=29%
GO_PURINE_NUCLEOSIDE_TRIPHOSPHATE_METABOLIC_PROCESS	GO_PURINE_NUCLEOSIDE_TRIPHOSPHATE_METABOLIC_PROCESS	77	0.593568	1.58483	0	0.132332	1	3276	tags=43%, list=12%, signal=49%
GO_CYTOCHROME_COMPLEX_ASSEMBLY	GO_CYTOCHROME_COMPLEX_ASSEMBLY	33	0.691128	1.58492	0.0222222	0.132455	1	2622	tags=39%, list=10%, signal=44%
GO_MICROVILLUS	GO_MICROVILLUS	80	0.595721	1.58499	0.0285714	0.132695	1	2372	tags=23%, list=9%, signal=25%
HP_HYPERHIDROSIS	HP_HYPERHIDROSIS	114	0.546692	1.58522	0	0.13244	1	3407	tags=32%, list=13%, signal=36%
HP_ABNORMALITY_OF_COAGULATION	HP_ABNORMALITY_OF_COAGULATION	162	0.555793	1.58532	0	0.13264	1	3558	tags=36%, list=13%, signal=41%
GO_SUCCINATE_DEHYDROGENASE_ACTIVITY	GO_SUCCINATE_DEHYDROGENASE_ACTIVITY	4	0.972988	1.58548	0	0.132573	1	730	tags=100%, list=3%, signal=103%
HP_ABNORMALITY_OF_PANCREAS_PHYSIOLOGY	HP_ABNORMALITY_OF_PANCREAS_PHYSIOLOGY	103	0.577442	1.58612	0	0.131738	1	3473	tags=32%, list=13%, signal=37%
HP_ABNORMALITY_OF_THE_LIVER	HP_ABNORMALITY_OF_THE_LIVER	824	0.4796	1.5865	0	0.131475	1	3528	tags=28%, list=13%, signal=32%
HP_ABNORMALITY_OF_HEAD_BLOOD_VESSEL	HP_ABNORMALITY_OF_HEAD_BLOOD_VESSEL	58	0.603127	1.58652	0	0.131793	1	3197	tags=34%, list=12%, signal=39%
HP_RETINAL_VASCULAR_TORTUOSITY	HP_RETINAL_VASCULAR_TORTUOSITY	38	0.700845	1.58701	0.0454545	0.131413	1	854	tags=24%, list=3%, signal=24%
GO_METANEPHROS_DEVELOPMENT	GO_METANEPHROS_DEVELOPMENT	77	0.585626	1.58891	0	0.128275	1	1528	tags=17%, list=6%, signal=18%
HP_RESPIRATORY_INSUFFICIENCY	HP_RESPIRATORY_INSUFFICIENCY	443	0.4878	1.58901	0	0.128313	1	3524	tags=32%, list=13%, signal=36%
GO_T_CELL_RECEPTOR_COMPLEX	GO_T_CELL_RECEPTOR_COMPLEX	16	0.772276	1.58905	0	0.128548	1	2539	tags=19%, list=9%, signal=21%
GO_MITOCHONDRIAL_SMALL_RIBOSOMAL_SUBUNIT	GO_MITOCHONDRIAL_SMALL_RIBOSOMAL_SUBUNIT	27	0.759769	1.59074	0	0.126081	1	2348	tags=48%, list=9%, signal=53%
HP_INTRACRANIAL_HEMORRHAGE	HP_INTRACRANIAL_HEMORRHAGE	106	0.606587	1.59081	0	0.126311	1	3767	tags=35%, list=14%, signal=40%
GO_KETONE_CATABOLIC_PROCESS	GO_KETONE_CATABOLIC_PROCESS	9	0.90067	1.59103	0	0.126269	1	443	tags=33%, list=2%, signal=34%
GO_NOTOCHORD_DEVELOPMENT	GO_NOTOCHORD_DEVELOPMENT	17	0.790338	1.59114	0	0.126383	1	1528	tags=18%, list=6%, signal=19%
GO_NEGATIVE_REGULATION_OF_ANTIGEN_RECEPTOR_MEDIATED_SIGNALING_PATHWAY	GO_NEGATIVE_REGULATION_OF_ANTIGEN_RECEPTOR_MEDIATED_SIGNALING_PATHWAY	26	0.684185	1.59252	0.0465116	0.124997	1	3025	tags=38%, list=11%, signal=43%
GO_MHC_PROTEIN_COMPLEX	GO_MHC_PROTEIN_COMPLEX	11	0.861679	1.59254	0	0.125187	1	1347	tags=55%, list=5%, signal=57%
GO_ANTIGEN_PROCESSING_AND_PRESENTATION	GO_ANTIGEN_PROCESSING_AND_PRESENTATION	201	0.546748	1.59346	0	0.123548	1	2364	tags=29%, list=9%, signal=32%
GO_NEGATIVE_REGULATION_OF_CELL_CYCLE_G2_M_PHASE_TRANSITION	GO_NEGATIVE_REGULATION_OF_CELL_CYCLE_G2_M_PHASE_TRANSITION	96	0.615962	1.59372	0	0.123695	1	2518	tags=34%, list=9%, signal=38%
GO_EPITHELIAL_CELL_PROLIFERATION	GO_EPITHELIAL_CELL_PROLIFERATION	350	0.489806	1.59407	0	0.123442	1	1694	tags=15%, list=6%, signal=16%
HP_LIPODYSTROPHY	HP_LIPODYSTROPHY	96	0.56072	1.59445	0	0.12323	1	4375	tags=39%, list=16%, signal=46%
HP_APLASIA_HYPOPLASIA_OF_THE_CEREBRAL_WHITE_MATTER	HP_APLASIA_HYPOPLASIA_OF_THE_CEREBRAL_WHITE_MATTER	15	0.817089	1.5945	0.0487805	0.123419	1	854	tags=33%, list=3%, signal=34%
GO_FLUID_TRANSPORT	GO_FLUID_TRANSPORT	21	0.765046	1.59453	0.0243902	0.123689	1	2751	tags=29%, list=10%, signal=32%
GO_SECONDARY_METABOLIC_PROCESS	GO_SECONDARY_METABOLIC_PROCESS	43	0.678201	1.59466	0.0294118	0.123839	1	2003	tags=28%, list=7%, signal=30%
GO_ANTIGEN_RECEPTOR_MEDIATED_SIGNALING_PATHWAY	GO_ANTIGEN_RECEPTOR_MEDIATED_SIGNALING_PATHWAY	214	0.523644	1.5948	0	0.123909	1	2587	tags=24%, list=10%, signal=27%
HP_ABNORMAL_URINE_POTASSIUM_CONCENTRATION	HP_ABNORMAL_URINE_POTASSIUM_CONCENTRATION	6	0.941685	1.59481	0	0.124183	1	161	tags=17%, list=1%, signal=17%
GO_RESPONSE_TO_INTERFERON_GAMMA	GO_RESPONSE_TO_INTERFERON_GAMMA	162	0.532797	1.59512	0	0.124012	1	1909	tags=22%, list=7%, signal=24%
HP_ABNORMAL_CONJUNCTIVA_MORPHOLOGY	HP_ABNORMAL_CONJUNCTIVA_MORPHOLOGY	116	0.582451	1.59559	0	0.123065	1	1994	tags=21%, list=7%, signal=22%
GO_MAINTENANCE_OF_GASTROINTESTINAL_EPITHELIUM	GO_MAINTENANCE_OF_GASTROINTESTINAL_EPITHELIUM	14	0.809527	1.59595	0	0.122969	1	267	tags=7%, list=1%, signal=7%
GO_NEGATIVE_REGULATION_OF_PEPTIDASE_ACTIVITY	GO_NEGATIVE_REGULATION_OF_PEPTIDASE_ACTIVITY	170	0.562594	1.59699	0	0.12144	1	1824	tags=18%, list=7%, signal=19%
GO_POSITIVE_REGULATION_OF_T_CELL_APOPTOTIC_PROCESS	GO_POSITIVE_REGULATION_OF_T_CELL_APOPTOTIC_PROCESS	10	0.93047	1.59724	0	0.121422	1	673	tags=40%, list=3%, signal=41%
GO_REGULATION_OF_HEMOPOIESIS	GO_REGULATION_OF_HEMOPOIESIS	412	0.496364	1.59753	0	0.121281	1	2604	tags=22%, list=10%, signal=24%
GO_MONOVALENT_INORGANIC_CATION_TRANSMEMBRANE_TRANSPORTER_ACTIVITY	GO_MONOVALENT_INORGANIC_CATION_TRANSMEMBRANE_TRANSPORTER_ACTIVITY	314	0.506228	1.59845	0	0.119769	1	1740	tags=13%, list=6%, signal=14%
GO_NEGATIVE_REGULATION_OF_PROTEOLYSIS	GO_NEGATIVE_REGULATION_OF_PROTEOLYSIS	255	0.518146	1.59856	0	0.119995	1	2879	tags=24%, list=11%, signal=26%
GO_STEROID_BINDING	GO_STEROID_BINDING	89	0.581896	1.59914	0	0.119432	1	3311	tags=29%, list=12%, signal=33%
GO_LONG_CHAIN_FATTY_ACID_METABOLIC_PROCESS	GO_LONG_CHAIN_FATTY_ACID_METABOLIC_PROCESS	85	0.614213	1.59981	0	0.118705	1	1854	tags=21%, list=7%, signal=23%
GO_METALLOENDOPEPTIDASE_INHIBITOR_ACTIVITY	GO_METALLOENDOPEPTIDASE_INHIBITOR_ACTIVITY	15	0.880977	1.59996	0	0.118556	1	1774	tags=33%, list=7%, signal=36%
GO_REGULATION_OF_DEVELOPMENT_HETEROCHRONIC	GO_REGULATION_OF_DEVELOPMENT_HETEROCHRONIC	13	0.844912	1.60049	0	0.117782	1	2315	tags=46%, list=9%, signal=50%
GO_WATER_TRANSMEMBRANE_TRANSPORTER_ACTIVITY	GO_WATER_TRANSMEMBRANE_TRANSPORTER_ACTIVITY	9	0.848485	1.60081	0.0263158	0.117545	1	2751	tags=22%, list=10%, signal=25%
GO_PROTEASOME_CORE_COMPLEX_BETA_SUBUNIT_COMPLEX	GO_PROTEASOME_CORE_COMPLEX_BETA_SUBUNIT_COMPLEX	9	0.93842	1.6035	0	0.113395	1	597	tags=78%, list=2%, signal=80%
GO_EXTRACELLULAR_MATRIX_DISASSEMBLY	GO_EXTRACELLULAR_MATRIX_DISASSEMBLY	65	0.613294	1.60374	0	0.113356	1	875	tags=15%, list=3%, signal=16%
GO_CARBOHYDRATE_DERIVATIVE_CATABOLIC_PROCESS	GO_CARBOHYDRATE_DERIVATIVE_CATABOLIC_PROCESS	161	0.559924	1.60382	0	0.113401	1	3454	tags=34%, list=13%, signal=39%
HP_GLUCOSE_INTOLERANCE	HP_GLUCOSE_INTOLERANCE	337	0.512757	1.60403	0	0.113362	1	2329	tags=21%, list=9%, signal=22%
GO_POSITIVE_REGULATION_OF_INNATE_IMMUNE_RESPONSE	GO_POSITIVE_REGULATION_OF_INNATE_IMMUNE_RESPONSE	182	0.536232	1.60443	0	0.113068	1	1624	tags=18%, list=6%, signal=19%
HP_ABNORMALITY_OF_HEPATOBILIARY_SYSTEM_PHYSIOLOGY	HP_ABNORMALITY_OF_HEPATOBILIARY_SYSTEM_PHYSIOLOGY	177	0.559199	1.60465	0	0.113157	1	3528	tags=37%, list=13%, signal=43%
GO_SITE_OF_DNA_DAMAGE	GO_SITE_OF_DNA_DAMAGE	71	0.575688	1.60466	0.025641	0.113459	1	3457	tags=41%, list=13%, signal=47%
HP_WORMIAN_BONES	HP_WORMIAN_BONES	42	0.640578	1.60473	0	0.11372	1	4288	tags=43%, list=16%, signal=51%
GO_REGULATION_OF_ANIMAL_ORGAN_MORPHOGENESIS	GO_REGULATION_OF_ANIMAL_ORGAN_MORPHOGENESIS	229	0.526285	1.60512	0	0.11321	1	2270	tags=21%, list=8%, signal=23%
GO_PLATELET_DENSE_GRANULE	GO_PLATELET_DENSE_GRANULE	16	0.851105	1.60537	0	0.113127	1	2870	tags=50%, list=11%, signal=56%
GO_CELL_DIFFERENTIATION_INVOLVED_IN_METANEPHROS_DEVELOPMENT	GO_CELL_DIFFERENTIATION_INVOLVED_IN_METANEPHROS_DEVELOPMENT	21	0.757382	1.60544	0.0263158	0.113346	1	1528	tags=24%, list=6%, signal=25%
HP_CEREBRAL_CALCIFICATION	HP_CEREBRAL_CALCIFICATION	106	0.611617	1.60559	0	0.11348	1	2068	tags=27%, list=8%, signal=30%
HP_OSTEOLYSIS_INVOLVING_BONES_OF_THE_UPPER_LIMBS	HP_OSTEOLYSIS_INVOLVING_BONES_OF_THE_UPPER_LIMBS	17	0.761635	1.60575	0	0.113486	1	2030	tags=41%, list=8%, signal=45%
GO_METALLOEXOPEPTIDASE_ACTIVITY	GO_METALLOEXOPEPTIDASE_ACTIVITY	48	0.635663	1.60586	0	0.113621	1	3898	tags=38%, list=14%, signal=44%
HP_DYSPHAGIA	HP_DYSPHAGIA	317	0.509041	1.60593	0	0.113886	1	3152	tags=27%, list=12%, signal=31%
HP_BLINDNESS	HP_BLINDNESS	233	0.542401	1.60605	0	0.114111	1	2500	tags=24%, list=9%, signal=26%
GO_LONG_CHAIN_FATTY_ACID_BIOSYNTHETIC_PROCESS	GO_LONG_CHAIN_FATTY_ACID_BIOSYNTHETIC_PROCESS	25	0.754839	1.60623	0	0.11394	1	1267	tags=24%, list=5%, signal=25%
HP_ABNORMAL_SOCIAL_BEHAVIOR	HP_ABNORMAL_SOCIAL_BEHAVIOR	145	0.551476	1.60647	0	0.114077	1	2360	tags=30%, list=9%, signal=32%
HP_FACIAL_DIPLEGIA	HP_FACIAL_DIPLEGIA	33	0.685657	1.6074	0	0.113113	1	2009	tags=27%, list=7%, signal=29%
HP_TACHYCARDIA	HP_TACHYCARDIA	85	0.613769	1.60746	0	0.113293	1	1628	tags=19%, list=6%, signal=20%
HP_ABNORMAL_SUBARACHNOID_SPACE_MORPHOLOGY	HP_ABNORMAL_SUBARACHNOID_SPACE_MORPHOLOGY	70	0.636687	1.60768	0	0.11334	1	2815	tags=23%, list=10%, signal=25%
HP_MULTIPLE_GLOMERULAR_CYSTS	HP_MULTIPLE_GLOMERULAR_CYSTS	8	0.943666	1.60794	0	0.112853	1	854	tags=75%, list=3%, signal=77%
GO_FC_RECEPTOR_SIGNALING_PATHWAY	GO_FC_RECEPTOR_SIGNALING_PATHWAY	172	0.555508	1.60951	0	0.111153	1	2478	tags=29%, list=9%, signal=32%
GO_CHOLESTEROL_BINDING	GO_CHOLESTEROL_BINDING	44	0.681185	1.60965	0	0.111152	1	2434	tags=34%, list=9%, signal=37%
HP_CEREBRAL_HEMORRHAGE	HP_CEREBRAL_HEMORRHAGE	53	0.627141	1.61025	0	0.110656	1	2400	tags=28%, list=9%, signal=31%
HP_PSYCHOTIC_MENTATION	HP_PSYCHOTIC_MENTATION	9	0.919687	1.61032	0	0.110921	1	854	tags=56%, list=3%, signal=57%
HP_VASCULAR_SKIN_ABNORMALITY	HP_VASCULAR_SKIN_ABNORMALITY	419	0.504824	1.61135	0	0.109431	1	3997	tags=29%, list=15%, signal=34%
GO_POSITIVE_REGULATION_OF_ENDOTHELIAL_CELL_DIFFERENTIATION	GO_POSITIVE_REGULATION_OF_ENDOTHELIAL_CELL_DIFFERENTIATION	15	0.816037	1.61265	0	0.107378	1	1428	tags=27%, list=5%, signal=28%
HP_ABNORMALITY_OF_THE_PUBIC_HAIR	HP_ABNORMALITY_OF_THE_PUBIC_HAIR	35	0.723133	1.61273	0	0.107592	1	2301	tags=26%, list=9%, signal=28%
GO_T_CELL_RECEPTOR_SIGNALING_PATHWAY	GO_T_CELL_RECEPTOR_SIGNALING_PATHWAY	170	0.557884	1.6129	0	0.107623	1	2510	tags=26%, list=9%, signal=29%
GO_EXTERNAL_SIDE_OF_PLASMA_MEMBRANE	GO_EXTERNAL_SIDE_OF_PLASMA_MEMBRANE	272	0.520036	1.61325	0	0.107642	1	3703	tags=18%, list=14%, signal=21%
HP_ABNORMALITY_OF_THE_OPTIC_DISC	HP_ABNORMALITY_OF_THE_OPTIC_DISC	558	0.499114	1.61354	0	0.107445	1	3524	tags=30%, list=13%, signal=34%
GO_MHC_CLASS_II_PROTEIN_COMPLEX	GO_MHC_CLASS_II_PROTEIN_COMPLEX	7	0.90012	1.614	0.0294118	0.107199	1	1347	tags=57%, list=5%, signal=60%
HP_CARDIAC_CONDUCTION_ABNORMALITY	HP_CARDIAC_CONDUCTION_ABNORMALITY	99	0.629936	1.61406	0	0.107416	1	1736	tags=24%, list=6%, signal=26%
HP_FEVER	HP_FEVER	221	0.540737	1.61489	0	0.106571	1	2915	tags=24%, list=11%, signal=26%
HP_DEMYELINATING_PERIPHERAL_NEUROPATHY	HP_DEMYELINATING_PERIPHERAL_NEUROPATHY	36	0.721475	1.61524	0	0.106417	1	1529	tags=31%, list=6%, signal=32%
GO_PEPTIDYL_ASPARAGINE_MODIFICATION	GO_PEPTIDYL_ASPARAGINE_MODIFICATION	28	0.708637	1.61696	0	0.104438	1	3715	tags=57%, list=14%, signal=66%
GO_RESPONSE_TO_INTERFERON_BETA	GO_RESPONSE_TO_INTERFERON_BETA	24	0.764023	1.61715	0	0.104416	1	2374	tags=46%, list=9%, signal=50%
HP_MUSCLE_WEAKNESS	HP_MUSCLE_WEAKNESS	782	0.48622	1.61719	0	0.104675	1	3537	tags=30%, list=13%, signal=33%
GO_INTRINSIC_COMPONENT_OF_MITOCHONDRIAL_INNER_MEMBRANE	GO_INTRINSIC_COMPONENT_OF_MITOCHONDRIAL_INNER_MEMBRANE	42	0.662522	1.61738	0	0.104654	1	3709	tags=45%, list=14%, signal=52%
GO_REGULATION_OF_PEPTIDASE_ACTIVITY	GO_REGULATION_OF_PEPTIDASE_ACTIVITY	337	0.515365	1.61869	0	0.103518	1	2874	tags=24%, list=11%, signal=26%
GO_PROTON_TRANSPORTING_ATP_SYNTHASE_COMPLEX_COUPLING_FACTOR_F_O	GO_PROTON_TRANSPORTING_ATP_SYNTHASE_COMPLEX_COUPLING_FACTOR_F_O	10	0.843916	1.61893	0.0434783	0.103493	1	822	tags=50%, list=3%, signal=52%
HP_RESPIRATORY_DISTRESS	HP_RESPIRATORY_DISTRESS	183	0.547907	1.61902	0	0.10361	1	3049	tags=25%, list=11%, signal=28%
GO_TERTIARY_GRANULE_LUMEN	GO_TERTIARY_GRANULE_LUMEN	46	0.66247	1.61922	0	0.103681	1	1348	tags=24%, list=5%, signal=25%
GO_POLYOL_BIOSYNTHETIC_PROCESS	GO_POLYOL_BIOSYNTHETIC_PROCESS	52	0.639155	1.62013	0.0294118	0.102267	1	4324	tags=44%, list=16%, signal=53%
GO_NEGATIVE_REGULATION_OF_MULTI_ORGANISM_PROCESS	GO_NEGATIVE_REGULATION_OF_MULTI_ORGANISM_PROCESS	18	0.81933	1.62015	0	0.102574	1	474	tags=22%, list=2%, signal=23%
GO_NEGATIVE_REGULATION_OF_CELL_KILLING	GO_NEGATIVE_REGULATION_OF_CELL_KILLING	17	0.781515	1.62095	0	0.101434	1	2389	tags=29%, list=9%, signal=32%
GO_EXTRACELLULAR_MATRIX	GO_EXTRACELLULAR_MATRIX	460	0.501306	1.62145	0	0.100728	1	2752	tags=18%, list=10%, signal=20%
HP_CENTROCECAL_SCOTOMA	HP_CENTROCECAL_SCOTOMA	11	0.952337	1.62209	0	0.100162	1	854	tags=73%, list=3%, signal=75%
GO_ENDOPEPTIDASE_COMPLEX	GO_ENDOPEPTIDASE_COMPLEX	65	0.638129	1.6241	0	0.0972492	1	1624	tags=35%, list=6%, signal=38%
GO_UTERUS_DEVELOPMENT	GO_UTERUS_DEVELOPMENT	17	0.834719	1.62412	0	0.0975456	1	3413	tags=35%, list=13%, signal=40%
HP_INFLAMMATORY_ABNORMALITY_OF_THE_EYE	HP_INFLAMMATORY_ABNORMALITY_OF_THE_EYE	159	0.536904	1.62413	0	0.0978439	1	2174	tags=17%, list=8%, signal=18%
HP_ABNORMAL_CRY	HP_ABNORMAL_CRY	44	0.655898	1.62416	0	0.0980456	1	2421	tags=20%, list=9%, signal=22%
GO_POSITIVE_REGULATION_OF_ALPHA_BETA_T_CELL_PROLIFERATION	GO_POSITIVE_REGULATION_OF_ALPHA_BETA_T_CELL_PROLIFERATION	18	0.761065	1.62431	0.0217391	0.0980016	1	1765	tags=22%, list=7%, signal=24%
GO_ORGANELLE_ENVELOPE_LUMEN	GO_ORGANELLE_ENVELOPE_LUMEN	84	0.603481	1.62526	0	0.0971698	1	3173	tags=43%, list=12%, signal=48%
GO_COATED_VESICLE	GO_COATED_VESICLE	259	0.52574	1.62644	0	0.0959362	1	2425	tags=29%, list=9%, signal=32%
GO_DNA_REPLICATION_FACTOR_A_COMPLEX	GO_DNA_REPLICATION_FACTOR_A_COMPLEX	13	0.806459	1.62652	0	0.0962342	1	1715	tags=62%, list=6%, signal=66%
HP_ABNORMAL_LEFT_VENTRICLE_MORPHOLOGY	HP_ABNORMAL_LEFT_VENTRICLE_MORPHOLOGY	85	0.608222	1.62745	0	0.0953357	1	1994	tags=19%, list=7%, signal=20%
GO_EMBRYONIC_SKELETAL_JOINT_DEVELOPMENT	GO_EMBRYONIC_SKELETAL_JOINT_DEVELOPMENT	9	0.895695	1.63017	0	0.0918277	1	627	tags=22%, list=2%, signal=23%
GO_ADULT_FEEDING_BEHAVIOR	GO_ADULT_FEEDING_BEHAVIOR	6	0.9163	1.63098	0	0.0913648	1	790	tags=33%, list=3%, signal=34%
HP_LEUKOENCEPHALOPATHY	HP_LEUKOENCEPHALOPATHY	156	0.583732	1.63136	0	0.0909439	1	2622	tags=36%, list=10%, signal=40%
HP_ABNORMAL_RENAL_CORTEX_MORPHOLOGY	HP_ABNORMAL_RENAL_CORTEX_MORPHOLOGY	156	0.566678	1.6317	0	0.0908251	1	3471	tags=30%, list=13%, signal=34%
GO_POST_TRANSLATIONAL_PROTEIN_MODIFICATION	GO_POST_TRANSLATIONAL_PROTEIN_MODIFICATION	327	0.52664	1.63289	0	0.089645	1	2857	tags=27%, list=11%, signal=30%
HP_PERIPHERAL_NEUROPATHY	HP_PERIPHERAL_NEUROPATHY	515	0.488297	1.63316	0	0.0894732	1	3150	tags=26%, list=12%, signal=28%
GO_SECONDARY_METABOLITE_BIOSYNTHETIC_PROCESS	GO_SECONDARY_METABOLITE_BIOSYNTHETIC_PROCESS	20	0.754221	1.63462	0	0.0880789	1	1067	tags=30%, list=4%, signal=31%
HP_FUNCTIONAL_RESPIRATORY_ABNORMALITY	HP_FUNCTIONAL_RESPIRATORY_ABNORMALITY	1023	0.471607	1.63578	0	0.0872838	1	3354	tags=26%, list=12%, signal=28%
GO_NEGATIVE_REGULATION_OF_EPITHELIAL_CELL_PROLIFERATION	GO_NEGATIVE_REGULATION_OF_EPITHELIAL_CELL_PROLIFERATION	115	0.598057	1.63681	0	0.086123	1	1663	tags=17%, list=6%, signal=18%
GO_POSITIVE_REGULATION_OF_KERATINOCYTE_PROLIFERATION	GO_POSITIVE_REGULATION_OF_KERATINOCYTE_PROLIFERATION	9	0.917033	1.63704	0	0.0858837	1	366	tags=22%, list=1%, signal=23%
GO_PHAGOCYTIC_VESICLE	GO_PHAGOCYTIC_VESICLE	129	0.581425	1.63725	0	0.0857468	1	2512	tags=23%, list=9%, signal=26%
GO_POSITIVE_REGULATION_OF_CANONICAL_WNT_SIGNALING_PATHWAY	GO_POSITIVE_REGULATION_OF_CANONICAL_WNT_SIGNALING_PATHWAY	141	0.559498	1.63741	0	0.0858696	1	2717	tags=28%, list=10%, signal=31%
GO_PHENOL_CONTAINING_COMPOUND_BIOSYNTHETIC_PROCESS	GO_PHENOL_CONTAINING_COMPOUND_BIOSYNTHETIC_PROCESS	37	0.692958	1.63751	0.0277778	0.0859931	1	1194	tags=22%, list=4%, signal=23%
HP_PULMONARY_ARTERIAL_HYPERTENSION	HP_PULMONARY_ARTERIAL_HYPERTENSION	94	0.619583	1.63764	0	0.0860658	1	3866	tags=34%, list=14%, signal=40%
HP_POLAR_CATARACT	HP_POLAR_CATARACT	9	0.910435	1.63825	0	0.0852991	1	104	tags=33%, list=0%, signal=33%
GO_PLATELET_ALPHA_GRANULE	GO_PLATELET_ALPHA_GRANULE	74	0.615071	1.63853	0	0.0852623	1	1194	tags=19%, list=4%, signal=20%
HP_LOW_PLASMA_CITRULLINE	HP_LOW_PLASMA_CITRULLINE	7	0.946115	1.63894	0	0.0850167	1	854	tags=86%, list=3%, signal=88%
GO_NEGATIVE_REGULATION_OF_ACTIVATED_T_CELL_PROLIFERATION	GO_NEGATIVE_REGULATION_OF_ACTIVATED_T_CELL_PROLIFERATION	12	0.782551	1.63923	0.025	0.0847132	1	2158	tags=33%, list=8%, signal=36%
HP_VERTIGO	HP_VERTIGO	89	0.606413	1.64039	0	0.0834595	1	3347	tags=33%, list=12%, signal=37%
GO_COPPER_ION_BINDING	GO_COPPER_ION_BINDING	50	0.627164	1.64216	0	0.0811815	1	839	tags=18%, list=3%, signal=19%
GO_REGULATION_OF_RESPONSE_TO_INTERFERON_GAMMA	GO_REGULATION_OF_RESPONSE_TO_INTERFERON_GAMMA	23	0.800718	1.64231	0	0.0813993	1	2468	tags=43%, list=9%, signal=48%
GO_GOLGI_ASSOCIATED_VESICLE	GO_GOLGI_ASSOCIATED_VESICLE	155	0.575718	1.6428	0	0.0813502	1	2180	tags=32%, list=8%, signal=35%
HP_LEBER_OPTIC_ATROPHY	HP_LEBER_OPTIC_ATROPHY	10	0.954689	1.64318	0	0.081031	1	854	tags=70%, list=3%, signal=72%
GO_CRISTAE_FORMATION	GO_CRISTAE_FORMATION	31	0.711509	1.64372	0	0.0806013	1	3671	tags=58%, list=14%, signal=67%
GO_RENAL_VESICLE_DEVELOPMENT	GO_RENAL_VESICLE_DEVELOPMENT	17	0.788623	1.64417	0	0.0804417	1	267	tags=24%, list=1%, signal=24%
HP_WEAK_CRY	HP_WEAK_CRY	35	0.711595	1.64427	0	0.0806602	1	2421	tags=23%, list=9%, signal=25%
GO_MONOVALENT_INORGANIC_CATION_TRANSPORT	GO_MONOVALENT_INORGANIC_CATION_TRANSPORT	459	0.513316	1.64463	0	0.0804961	1	2442	tags=17%, list=9%, signal=18%
GO_HEXOSAMINIDASE_ACTIVITY	GO_HEXOSAMINIDASE_ACTIVITY	10	0.872719	1.64465	0	0.0807155	1	3080	tags=60%, list=11%, signal=68%
GO_CATENIN_COMPLEX	GO_CATENIN_COMPLEX	25	0.743601	1.64566	0.0243902	0.0797851	1	3105	tags=28%, list=12%, signal=32%
HP_HYPOKINESIA	HP_HYPOKINESIA	36	0.712563	1.64672	0.0243902	0.0785747	1	2158	tags=28%, list=8%, signal=30%
GO_NEGATIVE_REGULATION_OF_WNT_SIGNALING_PATHWAY	GO_NEGATIVE_REGULATION_OF_WNT_SIGNALING_PATHWAY	195	0.568832	1.64739	0	0.0783479	1	2270	tags=26%, list=8%, signal=28%
GO_IRON_ION_TRANSPORT	GO_IRON_ION_TRANSPORT	66	0.641325	1.6479	0	0.0781209	1	1488	tags=26%, list=6%, signal=27%
HP_ABNORMALITY_OF_BLOOD_CIRCULATION	HP_ABNORMALITY_OF_BLOOD_CIRCULATION	244	0.541413	1.64864	0	0.0776154	1	3413	tags=27%, list=13%, signal=31%
GO_AEROBIC_ELECTRON_TRANSPORT_CHAIN	GO_AEROBIC_ELECTRON_TRANSPORT_CHAIN	19	0.796182	1.64952	0	0.0766064	1	1812	tags=53%, list=7%, signal=56%
GO_CELLULAR_PROTEIN_COMPLEX_DISASSEMBLY	GO_CELLULAR_PROTEIN_COMPLEX_DISASSEMBLY	204	0.546848	1.64984	0	0.0760861	1	2471	tags=34%, list=9%, signal=37%
GO_POSITIVE_REGULATION_OF_VIRAL_TRANSCRIPTION	GO_POSITIVE_REGULATION_OF_VIRAL_TRANSCRIPTION	40	0.661974	1.64995	0	0.0761284	1	2782	tags=63%, list=10%, signal=70%
GO_REGULATION_OF_PHOSPHOLIPASE_ACTIVITY	GO_REGULATION_OF_PHOSPHOLIPASE_ACTIVITY	58	0.642125	1.65133	0	0.074871	1	2728	tags=28%, list=10%, signal=31%
HP_ABNORMALITY_OF_THE_VASCULATURE_OF_THE_EYE	HP_ABNORMALITY_OF_THE_VASCULATURE_OF_THE_EYE	276	0.544949	1.65174	0	0.0744571	1	3471	tags=27%, list=13%, signal=31%
HP_ABNORMAL_CIRCULATING_METABOLITE_CONCENTRATION	HP_ABNORMAL_CIRCULATING_METABOLITE_CONCENTRATION	880	0.487664	1.65291	0	0.073015	1	3537	tags=28%, list=13%, signal=31%
GO_ATP_BIOSYNTHETIC_PROCESS	GO_ATP_BIOSYNTHETIC_PROCESS	46	0.671738	1.65315	0	0.0731612	1	1939	tags=41%, list=7%, signal=44%
HP_SEVERE_GLOBAL_DEVELOPMENTAL_DELAY	HP_SEVERE_GLOBAL_DEVELOPMENTAL_DELAY	119	0.579665	1.65319	0	0.0734225	1	2023	tags=27%, list=8%, signal=29%
GO_TRANSFERRIN_TRANSPORT	GO_TRANSFERRIN_TRANSPORT	35	0.701198	1.6536	0	0.072881	1	1488	tags=31%, list=6%, signal=33%
GO_PHENOL_CONTAINING_COMPOUND_METABOLIC_PROCESS	GO_PHENOL_CONTAINING_COMPOUND_METABOLIC_PROCESS	85	0.623083	1.65377	0	0.0729699	1	1634	tags=18%, list=6%, signal=19%
HP_ELEVATED_HEPATIC_TRANSAMINASE	HP_ELEVATED_HEPATIC_TRANSAMINASE	202	0.543839	1.6553	0	0.0713206	1	3528	tags=33%, list=13%, signal=38%
HP_NAUSEA_AND_VOMITING	HP_NAUSEA_AND_VOMITING	359	0.528328	1.65569	0	0.0708844	1	3228	tags=32%, list=12%, signal=36%
GO_MESENCHYMAL_TO_EPITHELIAL_TRANSITION_INVOLVED_IN_METANEPHROS_MORPHOGENESIS	GO_MESENCHYMAL_TO_EPITHELIAL_TRANSITION_INVOLVED_IN_METANEPHROS_MORPHOGENESIS	11	0.926748	1.65595	0.025641	0.070852	1	158	tags=27%, list=1%, signal=27%
HP_HETEROGENEOUS	HP_HETEROGENEOUS	248	0.522278	1.657	0	0.0695361	1	2639	tags=18%, list=10%, signal=19%
HP_LACTICACIDURIA	HP_LACTICACIDURIA	8	0.939471	1.65758	0	0.068679	1	854	tags=75%, list=3%, signal=77%
HP_EPILEPTIC_SPASM	HP_EPILEPTIC_SPASM	98	0.572407	1.65806	0	0.0686372	1	3184	tags=32%, list=12%, signal=36%
HP_PROGRESSIVE_EXTERNAL_OPHTHALMOPLEGIA	HP_PROGRESSIVE_EXTERNAL_OPHTHALMOPLEGIA	24	0.765131	1.65814	0	0.0688905	1	1139	tags=33%, list=4%, signal=35%
GO_STEROL_BINDING	GO_STEROL_BINDING	53	0.63433	1.65902	0	0.068073	1	3311	tags=40%, list=12%, signal=45%
GO_PHAGOSOME_ACIDIFICATION	GO_PHAGOSOME_ACIDIFICATION	27	0.812095	1.65912	0	0.0682663	1	1206	tags=30%, list=4%, signal=31%
HP_WIDENED_SUBARACHNOID_SPACE	HP_WIDENED_SUBARACHNOID_SPACE	39	0.698611	1.65921	0	0.0684007	1	2815	tags=33%, list=10%, signal=37%
GO_CERAMIDE_CATABOLIC_PROCESS	GO_CERAMIDE_CATABOLIC_PROCESS	17	0.827681	1.66148	0	0.0665567	1	3410	tags=65%, list=13%, signal=74%
GO_MULTIVESICULAR_BODY	GO_MULTIVESICULAR_BODY	48	0.693235	1.66151	0	0.0668069	1	2698	tags=40%, list=10%, signal=44%
GO_REGULATION_OF_HEMATOPOIETIC_STEM_CELL_DIFFERENTIATION	GO_REGULATION_OF_HEMATOPOIETIC_STEM_CELL_DIFFERENTIATION	70	0.658256	1.66256	0	0.0656121	1	1624	tags=34%, list=6%, signal=36%
GO_NEGATIVE_REGULATION_OF_GLYCOPROTEIN_METABOLIC_PROCESS	GO_NEGATIVE_REGULATION_OF_GLYCOPROTEIN_METABOLIC_PROCESS	14	0.866925	1.66329	0	0.06544	1	1112	tags=36%, list=4%, signal=37%
GO_GLYCOLIPID_CATABOLIC_PROCESS	GO_GLYCOLIPID_CATABOLIC_PROCESS	14	0.8489	1.66412	0	0.0644686	1	3410	tags=71%, list=13%, signal=82%
GO_MITOCHONDRIAL_TRANSMEMBRANE_TRANSPORT	GO_MITOCHONDRIAL_TRANSMEMBRANE_TRANSPORT	91	0.628642	1.66478	0	0.0637974	1	2410	tags=34%, list=9%, signal=37%
GO_CONTRACTILE_FIBER	GO_CONTRACTILE_FIBER	206	0.56268	1.66526	0	0.0636117	1	2948	tags=24%, list=11%, signal=27%
GO_COLLAGEN_CONTAINING_EXTRACELLULAR_MATRIX	GO_COLLAGEN_CONTAINING_EXTRACELLULAR_MATRIX	348	0.527188	1.66567	0	0.0633007	1	3097	tags=22%, list=12%, signal=25%
HP_ABNORMAL_CIRCULATING_CITRULLINE_CONCENTRATION	HP_ABNORMAL_CIRCULATING_CITRULLINE_CONCENTRATION	10	0.915234	1.66643	0	0.0626807	1	854	tags=60%, list=3%, signal=62%
HP_ABNORMAL_MYELINATION	HP_ABNORMAL_MYELINATION	430	0.532071	1.66776	0	0.0612519	1	3129	tags=31%, list=12%, signal=35%
HP_DISTAL_PERIPHERAL_SENSORY_NEUROPATHY	HP_DISTAL_PERIPHERAL_SENSORY_NEUROPATHY	12	0.852823	1.66796	0	0.0611796	1	854	tags=42%, list=3%, signal=43%
HP_ABNORMALITY_OF_SECONDARY_SEXUAL_HAIR	HP_ABNORMALITY_OF_SECONDARY_SEXUAL_HAIR	48	0.661547	1.66949	0.0263158	0.0594191	1	2301	tags=25%, list=9%, signal=27%
GO_PLATELET_ALPHA_GRANULE_MEMBRANE	GO_PLATELET_ALPHA_GRANULE_MEMBRANE	16	0.84395	1.67065	0	0.0590846	1	807	tags=31%, list=3%, signal=32%
HP_MITOCHONDRIAL_RESPIRATORY_CHAIN_DEFECTS	HP_MITOCHONDRIAL_RESPIRATORY_CHAIN_DEFECTS	17	0.88059	1.67087	0	0.0593172	1	854	tags=53%, list=3%, signal=55%
GO_NIK_NF_KAPPAB_SIGNALING	GO_NIK_NF_KAPPAB_SIGNALING	155	0.586409	1.67098	0	0.0595517	1	2775	tags=30%, list=10%, signal=34%
HP_INFANTILE_SPASMS	HP_INFANTILE_SPASMS	51	0.672472	1.67268	0	0.0583282	1	3347	tags=39%, list=12%, signal=45%
GO_REGULATION_OF_CELLULAR_PH	GO_REGULATION_OF_CELLULAR_PH	82	0.63166	1.67382	0	0.0575363	1	1527	tags=23%, list=6%, signal=24%
HP_ABNORMALITY_OF_THE_COAGULATION_CASCADE	HP_ABNORMALITY_OF_THE_COAGULATION_CASCADE	101	0.587662	1.67457	0	0.0572571	1	4526	tags=43%, list=17%, signal=51%
GO_PROTON_TRANSPORTING_V_TYPE_ATPASE_COMPLEX	GO_PROTON_TRANSPORTING_V_TYPE_ATPASE_COMPLEX	25	0.804902	1.67554	0	0.0569063	1	1206	tags=32%, list=4%, signal=33%
HP_ABNORMALITY_OF_THE_CEREBROSPINAL_FLUID	HP_ABNORMALITY_OF_THE_CEREBROSPINAL_FLUID	424	0.522546	1.67632	0	0.0564935	1	3291	tags=29%, list=12%, signal=32%
GO_MITOCHONDRIAL_GENE_EXPRESSION	GO_MITOCHONDRIAL_GENE_EXPRESSION	158	0.588527	1.67639	0	0.0566575	1	3909	tags=47%, list=15%, signal=55%
GO_RESPONSE_TO_OXYGEN_LEVELS	GO_RESPONSE_TO_OXYGEN_LEVELS	354	0.529509	1.67669	0	0.0568225	1	2360	tags=24%, list=9%, signal=26%
HP_HEPATIC_FAILURE	HP_HEPATIC_FAILURE	131	0.589047	1.6772	0	0.0567923	1	3528	tags=37%, list=13%, signal=43%
HP_IMPAIRED_VISUOSPATIAL_CONSTRUCTIVE_COGNITION	HP_IMPAIRED_VISUOSPATIAL_CONSTRUCTIVE_COGNITION	22	0.816215	1.67779	0.0208333	0.0563055	1	854	tags=27%, list=3%, signal=28%
GO_VESICLE_LUMEN	GO_VESICLE_LUMEN	280	0.538323	1.67801	0	0.0562061	1	3045	tags=31%, list=11%, signal=35%
HP_FLUCTUATIONS_IN_CONSCIOUSNESS	HP_FLUCTUATIONS_IN_CONSCIOUSNESS	16	0.877743	1.67854	0	0.0560416	1	854	tags=44%, list=3%, signal=45%
HP_ABNORMAL_ABDOMEN_MORPHOLOGY	HP_ABNORMAL_ABDOMEN_MORPHOLOGY	585	0.514942	1.67872	0	0.0562079	1	3471	tags=30%, list=13%, signal=34%
HP_GOITER	HP_GOITER	39	0.691318	1.6801	0	0.0549702	1	906	tags=21%, list=3%, signal=21%
GO_REGULATION_OF_PH	GO_REGULATION_OF_PH	89	0.633425	1.68054	0	0.0545993	1	1527	tags=22%, list=6%, signal=24%
HP_KERATITIS	HP_KERATITIS	60	0.643948	1.68076	0	0.0545573	1	1967	tags=18%, list=7%, signal=20%
GO_CELLULAR_MONOVALENT_INORGANIC_CATION_HOMEOSTASIS	GO_CELLULAR_MONOVALENT_INORGANIC_CATION_HOMEOSTASIS	99	0.601105	1.68219	0	0.0531644	1	1952	tags=23%, list=7%, signal=25%
GO_NEGATIVE_REGULATION_OF_METANEPHROS_DEVELOPMENT	GO_NEGATIVE_REGULATION_OF_METANEPHROS_DEVELOPMENT	7	0.978801	1.6832	0	0.0525087	1	158	tags=43%, list=1%, signal=43%
HP_PROGRESSIVE_SPASTIC_PARAPLEGIA	HP_PROGRESSIVE_SPASTIC_PARAPLEGIA	53	0.70426	1.68404	0	0.0520504	1	2400	tags=40%, list=9%, signal=43%
GO_ISOMERASE_ACTIVITY	GO_ISOMERASE_ACTIVITY	134	0.589641	1.68452	0	0.0519994	1	3386	tags=42%, list=13%, signal=48%
HP_AXIAL_MUSCLE_WEAKNESS	HP_AXIAL_MUSCLE_WEAKNESS	21	0.787052	1.68616	0	0.0510557	1	732	tags=14%, list=3%, signal=15%
GO_MITOCHONDRIAL_MATRIX	GO_MITOCHONDRIAL_MATRIX	439	0.539352	1.68825	0	0.0497561	1	3512	tags=40%, list=13%, signal=45%
HP_ABNORMALITY_OF_THE_BASAL_GANGLIA	HP_ABNORMALITY_OF_THE_BASAL_GANGLIA	174	0.577528	1.68851	0	0.0496927	1	2443	tags=28%, list=9%, signal=30%
HP_RETINAL_ARTERIAL_TORTUOSITY	HP_RETINAL_ARTERIAL_TORTUOSITY	9	0.950169	1.6894	0	0.048796	1	854	tags=67%, list=3%, signal=69%
HP_BULBAR_SIGNS	HP_BULBAR_SIGNS	26	0.788709	1.68978	0	0.04859	1	1776	tags=38%, list=7%, signal=41%
GO_ACTIVATION_OF_PHOSPHOLIPASE_C_ACTIVITY	GO_ACTIVATION_OF_PHOSPHOLIPASE_C_ACTIVITY	27	0.768084	1.68999	0.0212766	0.0483815	1	2728	tags=26%, list=10%, signal=29%
HP_ABNORMAL_METABOLIC_BRAIN_IMAGING_BY_MRS	HP_ABNORMAL_METABOLIC_BRAIN_IMAGING_BY_MRS	25	0.815978	1.69126	0	0.0476115	1	1830	tags=52%, list=7%, signal=56%
HP_ENCEPHALOPATHY	HP_ENCEPHALOPATHY	235	0.559673	1.6922	0	0.0471116	1	2466	tags=30%, list=9%, signal=33%
GO_PROTON_TRANSPORTING_TWO_SECTOR_ATPASE_COMPLEX_CATALYTIC_DOMAIN	GO_PROTON_TRANSPORTING_TWO_SECTOR_ATPASE_COMPLEX_CATALYTIC_DOMAIN	16	0.860022	1.69231	0	0.0472499	1	1488	tags=63%, list=6%, signal=66%
GO_PROTON_TRANSPORTING_ATP_SYNTHASE_ACTIVITY_ROTATIONAL_MECHANISM	GO_PROTON_TRANSPORTING_ATP_SYNTHASE_ACTIVITY_ROTATIONAL_MECHANISM	16	0.868718	1.69255	0	0.0471753	1	1251	tags=63%, list=5%, signal=66%
GO_PRIMARY_ACTIVE_TRANSMEMBRANE_TRANSPORTER_ACTIVITY	GO_PRIMARY_ACTIVE_TRANSMEMBRANE_TRANSPORTER_ACTIVITY	97	0.598973	1.69275	0	0.0473869	1	1315	tags=20%, list=5%, signal=21%
GO_LEUKOCYTE_MIGRATION_INVOLVED_IN_INFLAMMATORY_RESPONSE	GO_LEUKOCYTE_MIGRATION_INVOLVED_IN_INFLAMMATORY_RESPONSE	12	0.910793	1.69348	0	0.0469511	1	1692	tags=50%, list=6%, signal=53%
HP_POOR_HEAD_CONTROL	HP_POOR_HEAD_CONTROL	155	0.592476	1.6935	0	0.0471635	1	2400	tags=32%, list=9%, signal=35%
HP_KERATOCONJUNCTIVITIS	HP_KERATOCONJUNCTIVITIS	34	0.731174	1.69432	0	0.046796	1	1967	tags=24%, list=7%, signal=25%
GO_REGULATION_OF_MORPHOGENESIS_OF_AN_EPITHELIUM	GO_REGULATION_OF_MORPHOGENESIS_OF_AN_EPITHELIUM	168	0.561751	1.69697	0	0.0453271	1	2270	tags=25%, list=8%, signal=27%
GO_OXIDOREDUCTASE_ACTIVITY_ACTING_ON_A_HEME_GROUP_OF_DONORS	GO_OXIDOREDUCTASE_ACTIVITY_ACTING_ON_A_HEME_GROUP_OF_DONORS	25	0.80062	1.69713	0	0.0452417	1	1740	tags=48%, list=6%, signal=51%
HP_DEVELOPMENTAL_CATARACT	HP_DEVELOPMENTAL_CATARACT	85	0.645893	1.69741	0	0.0453025	1	2434	tags=29%, list=9%, signal=32%
GO_L_PHENYLALANINE_METABOLIC_PROCESS	GO_L_PHENYLALANINE_METABOLIC_PROCESS	8	0.903963	1.69796	0	0.0448462	1	1291	tags=25%, list=5%, signal=26%
GO_ANTIBACTERIAL_HUMORAL_RESPONSE	GO_ANTIBACTERIAL_HUMORAL_RESPONSE	14	0.815147	1.69816	0	0.0447574	1	1272	tags=21%, list=5%, signal=22%
GO_RESPIRATORY_CHAIN_COMPLEX_III	GO_RESPIRATORY_CHAIN_COMPLEX_III	11	0.944465	1.69963	0	0.0434733	1	1036	tags=73%, list=4%, signal=76%
HP_RED_EYE	HP_RED_EYE	81	0.607558	1.69989	0	0.0435277	1	1967	tags=19%, list=7%, signal=20%
HP_STUTTERING	HP_STUTTERING	10	0.928864	1.70021	0	0.0435057	1	854	tags=50%, list=3%, signal=52%
GO_MALE_GENITALIA_DEVELOPMENT	GO_MALE_GENITALIA_DEVELOPMENT	18	0.794232	1.70219	0	0.0412023	1	206	tags=11%, list=1%, signal=11%
HP_SEGMENTAL_PERIPHERAL_DEMYELINATION_REMYELINATION	HP_SEGMENTAL_PERIPHERAL_DEMYELINATION_REMYELINATION	16	0.846339	1.70279	0	0.0412453	1	923	tags=56%, list=3%, signal=58%
HP_HYPERTRICHOSIS	HP_HYPERTRICHOSIS	193	0.57329	1.70378	0	0.0402974	1	3100	tags=34%, list=12%, signal=38%
HP_PSYCHOSIS	HP_PSYCHOSIS	86	0.61764	1.70385	0	0.0404911	1	2645	tags=24%, list=10%, signal=27%
GO_AMYLOID_FIBRIL_FORMATION	GO_AMYLOID_FIBRIL_FORMATION	16	0.872682	1.70397	0	0.0406867	1	444	tags=38%, list=2%, signal=38%
GO_MHC_CLASS_I_PROTEIN_BINDING	GO_MHC_CLASS_I_PROTEIN_BINDING	16	0.846136	1.70523	0	0.0396388	1	1663	tags=56%, list=6%, signal=60%
GO_INTEGRIN_BINDING	GO_INTEGRIN_BINDING	127	0.587342	1.70582	0	0.0395221	1	2429	tags=22%, list=9%, signal=24%
GO_PLATELET_DEGRANULATION	GO_PLATELET_DEGRANULATION	107	0.61514	1.70724	0	0.0385387	1	3369	tags=36%, list=13%, signal=40%
GO_PEPTIDASE_COMPLEX	GO_PEPTIDASE_COMPLEX	85	0.649853	1.70725	0	0.0386509	1	2316	tags=40%, list=9%, signal=44%
HP_HEPATIC_NECROSIS	HP_HEPATIC_NECROSIS	15	0.885241	1.70761	0	0.0388422	1	2883	tags=80%, list=11%, signal=90%
HP_INCREASED_CIRCULATING_ANTIBODY_LEVEL	HP_INCREASED_CIRCULATING_ANTIBODY_LEVEL	65	0.649244	1.70874	0	0.0387182	1	2427	tags=18%, list=9%, signal=20%
HP_NEPHROPATHY	HP_NEPHROPATHY	85	0.629832	1.70875	0.0434783	0.0389118	1	3535	tags=29%, list=13%, signal=34%
GO_PH_REDUCTION	GO_PH_REDUCTION	53	0.709771	1.70893	0	0.0390271	1	1952	tags=26%, list=7%, signal=28%
HP_DYSTONIA	HP_DYSTONIA	374	0.535265	1.70917	0	0.0391423	1	3266	tags=31%, list=12%, signal=35%
GO_MYELIN_SHEATH	GO_MYELIN_SHEATH	43	0.642146	1.71308	0	0.036249	1	1181	tags=21%, list=4%, signal=22%
GO_PROTEIN_PEPTIDYL_PROLYL_ISOMERIZATION	GO_PROTEIN_PEPTIDYL_PROLYL_ISOMERIZATION	33	0.740079	1.71321	0	0.0364339	1	3869	tags=64%, list=14%, signal=74%
GO_AROMATIC_AMINO_ACID_FAMILY_CATABOLIC_PROCESS	GO_AROMATIC_AMINO_ACID_FAMILY_CATABOLIC_PROCESS	23	0.801317	1.71337	0	0.0365369	1	1291	tags=13%, list=5%, signal=14%
HP_SPASTIC_PARAPLEGIA	HP_SPASTIC_PARAPLEGIA	119	0.612121	1.71429	0	0.0361508	1	2645	tags=31%, list=10%, signal=34%
HP_EPISODIC_RESPIRATORY_DISTRESS	HP_EPISODIC_RESPIRATORY_DISTRESS	15	0.89748	1.71528	0	0.036005	1	854	tags=40%, list=3%, signal=41%
GO_POSITIVE_REGULATION_OF_LIPASE_ACTIVITY	GO_POSITIVE_REGULATION_OF_LIPASE_ACTIVITY	59	0.663861	1.7156	0	0.0360248	1	2728	tags=29%, list=10%, signal=32%
HP_ABNORMALITY_OF_KREBS_CYCLE_METABOLISM	HP_ABNORMALITY_OF_KREBS_CYCLE_METABOLISM	14	0.889934	1.71696	0	0.0353725	1	2254	tags=71%, list=8%, signal=78%
HP_HYPERVENTILATION	HP_HYPERVENTILATION	25	0.812372	1.71736	0	0.0352249	1	2293	tags=40%, list=9%, signal=44%
GO_ASTROCYTE_DIFFERENTIATION	GO_ASTROCYTE_DIFFERENTIATION	75	0.659459	1.71868	0	0.0345601	1	2318	tags=27%, list=9%, signal=29%
HP_LOWER_LIMB_SPASTICITY	HP_LOWER_LIMB_SPASTICITY	172	0.571337	1.71869	0	0.034744	1	2673	tags=28%, list=10%, signal=31%
GO_METANEPHRIC_RENAL_VESICLE_MORPHOGENESIS	GO_METANEPHRIC_RENAL_VESICLE_MORPHOGENESIS	14	0.891327	1.71957	0	0.0347598	1	158	tags=21%, list=1%, signal=22%
GO_ENDOPLASMIC_RETICULUM_LUMEN	GO_ENDOPLASMIC_RETICULUM_LUMEN	265	0.550579	1.72051	0	0.0343462	1	3452	tags=29%, list=13%, signal=33%
GO_MIDBRAIN_DEVELOPMENT	GO_MIDBRAIN_DEVELOPMENT	78	0.639223	1.72104	0	0.0340964	1	2207	tags=33%, list=8%, signal=36%
HP_POSTURAL_TREMOR	HP_POSTURAL_TREMOR	46	0.705773	1.7214	0	0.0341077	1	854	tags=26%, list=3%, signal=27%
GO_AROMATIC_AMINO_ACID_FAMILY_METABOLIC_PROCESS	GO_AROMATIC_AMINO_ACID_FAMILY_METABOLIC_PROCESS	33	0.750423	1.72245	0	0.0338584	1	3426	tags=24%, list=13%, signal=28%
GO_MONOVALENT_INORGANIC_CATION_HOMEOSTASIS	GO_MONOVALENT_INORGANIC_CATION_HOMEOSTASIS	131	0.587967	1.72271	0	0.0339574	1	1952	tags=21%, list=7%, signal=23%
HP_EXERCISE_INTOLERANCE	HP_EXERCISE_INTOLERANCE	70	0.69083	1.72287	0	0.0340561	1	1088	tags=24%, list=4%, signal=25%
HP_ABNORMAL_LIVER_MORPHOLOGY	HP_ABNORMAL_LIVER_MORPHOLOGY	680	0.526962	1.7229	0	0.0342453	1	3528	tags=30%, list=13%, signal=34%
HP_ABNORMAL_URINE_PH	HP_ABNORMAL_URINE_PH	168	0.586154	1.72317	0	0.03408	1	3597	tags=38%, list=13%, signal=44%
HP_APNEA	HP_APNEA	224	0.572854	1.72385	0	0.0339988	1	3876	tags=36%, list=14%, signal=42%
GO_ANTIGEN_PROCESSING_AND_PRESENTATION_OF_PEPTIDE_ANTIGEN	GO_ANTIGEN_PROCESSING_AND_PRESENTATION_OF_PEPTIDE_ANTIGEN	170	0.593324	1.72464	0	0.033558	1	2364	tags=33%, list=9%, signal=36%
GO_INNER_MITOCHONDRIAL_MEMBRANE_ORGANIZATION	GO_INNER_MITOCHONDRIAL_MEMBRANE_ORGANIZATION	44	0.720935	1.72631	0	0.0332947	1	3671	tags=59%, list=14%, signal=68%
GO_MITOCHONDRIAL_ELECTRON_TRANSPORT_UBIQUINOL_TO_CYTOCHROME_C	GO_MITOCHONDRIAL_ELECTRON_TRANSPORT_UBIQUINOL_TO_CYTOCHROME_C	12	0.903435	1.7269	0	0.0330255	1	1812	tags=67%, list=7%, signal=71%
HP_ABNORMALITY_OF_THE_CEREBRAL_VASCULATURE	HP_ABNORMALITY_OF_THE_CEREBRAL_VASCULATURE	246	0.555599	1.72729	0	0.0331229	1	3165	tags=28%, list=12%, signal=31%
GO_AMINE_CATABOLIC_PROCESS	GO_AMINE_CATABOLIC_PROCESS	19	0.823151	1.72959	0	0.0322014	1	2593	tags=21%, list=10%, signal=23%
HP_HEMIPLEGIA_HEMIPARESIS	HP_HEMIPLEGIA_HEMIPARESIS	176	0.590321	1.72966	0	0.0323887	1	2350	tags=19%, list=9%, signal=21%
HP_ABSENCE_OF_SECONDARY_SEX_CHARACTERISTICS	HP_ABSENCE_OF_SECONDARY_SEX_CHARACTERISTICS	34	0.698793	1.72981	0	0.0324832	1	602	tags=12%, list=2%, signal=12%
HP_ABNORMALITY_OF_RETINAL_PIGMENTATION	HP_ABNORMALITY_OF_RETINAL_PIGMENTATION	289	0.563786	1.72986	0	0.03258	1	3810	tags=33%, list=14%, signal=37%
GO_COPII_COATED_ER_TO_GOLGI_TRANSPORT_VESICLE	GO_COPII_COATED_ER_TO_GOLGI_TRANSPORT_VESICLE	75	0.649922	1.73003	0	0.0327728	1	2180	tags=43%, list=8%, signal=46%
GO_CELLULAR_LIPID_CATABOLIC_PROCESS	GO_CELLULAR_LIPID_CATABOLIC_PROCESS	197	0.585181	1.73063	0	0.0325873	1	3957	tags=40%, list=15%, signal=47%
HP_HEMIANOPIA	HP_HEMIANOPIA	37	0.743868	1.73077	0	0.032687	1	854	tags=16%, list=3%, signal=17%
GO_HEMATOPOIETIC_STEM_CELL_DIFFERENTIATION	GO_HEMATOPOIETIC_STEM_CELL_DIFFERENTIATION	83	0.657055	1.73228	0	0.0324025	1	1624	tags=31%, list=6%, signal=33%
HP_OPHTHALMOPARESIS	HP_OPHTHALMOPARESIS	249	0.561867	1.73654	0	0.0310478	1	2442	tags=22%, list=9%, signal=24%
HP_FOCAL_SEGMENTAL_GLOMERULOSCLEROSIS	HP_FOCAL_SEGMENTAL_GLOMERULOSCLEROSIS	40	0.730466	1.73689	0	0.0311398	1	1674	tags=20%, list=6%, signal=21%
HP_MYOCLONIC_SEIZURE	HP_MYOCLONIC_SEIZURE	93	0.644132	1.73856	0	0.0304509	1	2466	tags=27%, list=9%, signal=29%
GO_TUMOR_NECROSIS_FACTOR_MEDIATED_SIGNALING_PATHWAY	GO_TUMOR_NECROSIS_FACTOR_MEDIATED_SIGNALING_PATHWAY	149	0.604767	1.73913	0	0.0300465	1	3182	tags=34%, list=12%, signal=38%
GO_REGULATION_OF_GLYCOPROTEIN_METABOLIC_PROCESS	GO_REGULATION_OF_GLYCOPROTEIN_METABOLIC_PROCESS	40	0.750189	1.73935	0	0.029935	1	1427	tags=28%, list=5%, signal=29%
GO_PEPTIDYL_PROLINE_MODIFICATION	GO_PEPTIDYL_PROLINE_MODIFICATION	48	0.707769	1.7401	0	0.0293216	0.99	3386	tags=48%, list=13%, signal=55%
GO_MHC_PROTEIN_BINDING	GO_MHC_PROTEIN_BINDING	23	0.830072	1.74146	0	0.0281029	0.98	1765	tags=48%, list=7%, signal=51%
HP_HYPOTHERMIA	HP_HYPOTHERMIA	22	0.861464	1.7422	0	0.0277737	0.98	1503	tags=45%, list=6%, signal=48%
GO_REGULATION_OF_INNATE_IMMUNE_RESPONSE	GO_REGULATION_OF_INNATE_IMMUNE_RESPONSE	258	0.543419	1.74323	0	0.0274415	0.98	2354	tags=23%, list=9%, signal=25%
HP_ABNORMAL_MYOCARDIUM_MORPHOLOGY	HP_ABNORMAL_MYOCARDIUM_MORPHOLOGY	431	0.558214	1.74342	0	0.0276174	0.98	3528	tags=33%, list=13%, signal=38%
HP_RECURRENT_PAROXYSMAL_HEADACHE	HP_RECURRENT_PAROXYSMAL_HEADACHE	25	0.810567	1.74343	0	0.0277956	0.98	1365	tags=44%, list=5%, signal=46%
GO_PHAGOCYTIC_VESICLE_MEMBRANE	GO_PHAGOCYTIC_VESICLE_MEMBRANE	68	0.647376	1.74457	0	0.0275599	0.98	2425	tags=29%, list=9%, signal=32%
HP_FOCAL_T2_HYPERINTENSE_BRAINSTEM_LESION	HP_FOCAL_T2_HYPERINTENSE_BRAINSTEM_LESION	30	0.842753	1.74673	0	0.0266914	0.98	2254	tags=70%, list=8%, signal=76%
HP_LEFT_VENTRICULAR_HYPERTROPHY	HP_LEFT_VENTRICULAR_HYPERTROPHY	69	0.653302	1.74743	0	0.0264456	0.98	1994	tags=22%, list=7%, signal=23%
GO_REGULATION_OF_HEMATOPOIETIC_PROGENITOR_CELL_DIFFERENTIATION	GO_REGULATION_OF_HEMATOPOIETIC_PROGENITOR_CELL_DIFFERENTIATION	82	0.66474	1.74895	0	0.0257702	0.97	1624	tags=32%, list=6%, signal=34%
HP_WEAKNESS_DUE_TO_UPPER_MOTOR_NEURON_DYSFUNCTION	HP_WEAKNESS_DUE_TO_UPPER_MOTOR_NEURON_DYSFUNCTION	380	0.555441	1.74963	0	0.0255166	0.96	2421	tags=23%, list=9%, signal=25%
GO_MITOCHONDRIAL_TRANSLATION	GO_MITOCHONDRIAL_TRANSLATION	132	0.617735	1.75139	0	0.0248266	0.96	2348	tags=40%, list=9%, signal=44%
GO_ENVELOPE	GO_ENVELOPE	1081	0.518019	1.75202	0	0.0245614	0.95	2937	tags=30%, list=11%, signal=33%
GO_HEMATOPOIETIC_PROGENITOR_CELL_DIFFERENTIATION	GO_HEMATOPOIETIC_PROGENITOR_CELL_DIFFERENTIATION	162	0.593542	1.75245	0	0.0246185	0.94	2270	tags=26%, list=8%, signal=28%
GO_REGULATION_OF_CELLULAR_KETONE_METABOLIC_PROCESS	GO_REGULATION_OF_CELLULAR_KETONE_METABOLIC_PROCESS	165	0.58345	1.75307	0	0.0245681	0.94	2476	tags=28%, list=9%, signal=31%
GO_ATPASE_ACTIVITY_COUPLED_TO_TRANSMEMBRANE_MOVEMENT_OF_IONS_ROTATIONAL_MECHANISM	GO_ATPASE_ACTIVITY_COUPLED_TO_TRANSMEMBRANE_MOVEMENT_OF_IONS_ROTATIONAL_MECHANISM	19	0.834493	1.75337	0	0.0244082	0.94	1206	tags=37%, list=4%, signal=39%
GO_AXON_ENSHEATHMENT_IN_CENTRAL_NERVOUS_SYSTEM	GO_AXON_ENSHEATHMENT_IN_CENTRAL_NERVOUS_SYSTEM	20	0.846337	1.75431	0	0.0240224	0.93	161	tags=20%, list=1%, signal=20%
HP_ABNORMAL_CIRCULATING_AROMATIC_AMINO_ACID_CONCENTRATION	HP_ABNORMAL_CIRCULATING_AROMATIC_AMINO_ACID_CONCENTRATION	12	0.872508	1.75518	0.0294118	0.0238525	0.92	1744	tags=33%, list=6%, signal=36%
GO_AMINE_METABOLIC_PROCESS	GO_AMINE_METABOLIC_PROCESS	118	0.667047	1.75616	0	0.0236835	0.92	912	tags=22%, list=3%, signal=23%
GO_PROTON_CHANNEL_ACTIVITY	GO_PROTON_CHANNEL_ACTIVITY	21	0.847812	1.75809	0	0.0222678	0.92	1663	tags=52%, list=6%, signal=56%
HP_DILATED_CARDIOMYOPATHY	HP_DILATED_CARDIOMYOPATHY	127	0.647703	1.75822	0	0.0223127	0.92	2506	tags=29%, list=9%, signal=32%
HP_GLOMERULOSCLEROSIS	HP_GLOMERULOSCLEROSIS	67	0.667766	1.7599	0	0.0215549	0.9	1674	tags=24%, list=6%, signal=25%
GO_METANEPHRIC_NEPHRON_DEVELOPMENT	GO_METANEPHRIC_NEPHRON_DEVELOPMENT	33	0.729613	1.76195	0	0.0212497	0.89	267	tags=21%, list=1%, signal=21%
GO_PROTON_TRANSPORTING_ATP_SYNTHASE_COMPLEX	GO_PROTON_TRANSPORTING_ATP_SYNTHASE_COMPLEX	16	0.866154	1.76204	0	0.0214048	0.89	1251	tags=63%, list=5%, signal=66%
GO_MESENCHYMAL_TO_EPITHELIAL_TRANSITION	GO_MESENCHYMAL_TO_EPITHELIAL_TRANSITION	18	0.891475	1.7626	0	0.0214438	0.89	158	tags=17%, list=1%, signal=17%
GO_NEGATIVE_REGULATION_OF_ANIMAL_ORGAN_MORPHOGENESIS	GO_NEGATIVE_REGULATION_OF_ANIMAL_ORGAN_MORPHOGENESIS	30	0.790243	1.76359	0	0.0213666	0.89	1194	tags=27%, list=4%, signal=28%
HP_ABNORMALITY_OF_PULMONARY_CIRCULATION	HP_ABNORMALITY_OF_PULMONARY_CIRCULATION	124	0.62217	1.76558	0	0.0209244	0.88	2928	tags=24%, list=11%, signal=27%
HP_ABNORMAL_CARDIAC_VENTRICULAR_FUNCTION	HP_ABNORMAL_CARDIAC_VENTRICULAR_FUNCTION	69	0.679345	1.76631	0	0.0203622	0.86	1237	tags=17%, list=5%, signal=18%
GO_CIS_TRANS_ISOMERASE_ACTIVITY	GO_CIS_TRANS_ISOMERASE_ACTIVITY	32	0.778246	1.76702	0	0.0203954	0.86	3869	tags=63%, list=14%, signal=73%
HP_EXTERNAL_OPHTHALMOPLEGIA	HP_EXTERNAL_OPHTHALMOPLEGIA	47	0.739213	1.7673	0	0.0204292	0.86	1382	tags=30%, list=5%, signal=31%
HP_ABNORMAL_CSF_PROTEIN_LEVEL	HP_ABNORMAL_CSF_PROTEIN_LEVEL	37	0.767667	1.76959	0	0.0193552	0.85	2158	tags=38%, list=8%, signal=41%
GO_CELLULAR_KETONE_METABOLIC_PROCESS	GO_CELLULAR_KETONE_METABOLIC_PROCESS	218	0.589344	1.76994	0	0.0190059	0.85	2476	tags=27%, list=9%, signal=29%
HP_TYPE_1_MUSCLE_FIBER_PREDOMINANCE	HP_TYPE_1_MUSCLE_FIBER_PREDOMINANCE	41	0.707444	1.77089	0	0.0182798	0.82	4184	tags=34%, list=16%, signal=40%
HP_ABNORMAL_PATTERN_OF_RESPIRATION	HP_ABNORMAL_PATTERN_OF_RESPIRATION	320	0.575742	1.77252	0	0.0176651	0.79	2935	tags=26%, list=11%, signal=28%
HP_IMPAIRED_SOCIAL_INTERACTIONS	HP_IMPAIRED_SOCIAL_INTERACTIONS	95	0.660918	1.77529	0	0.0167861	0.75	2302	tags=34%, list=9%, signal=37%
HP_ACTION_TREMOR	HP_ACTION_TREMOR	134	0.629655	1.7787	0	0.0147466	0.72	1776	tags=23%, list=7%, signal=25%
GO_ATP_SYNTHESIS_COUPLED_PROTON_TRANSPORT	GO_ATP_SYNTHESIS_COUPLED_PROTON_TRANSPORT	21	0.832224	1.77872	0	0.0148655	0.72	1663	tags=62%, list=6%, signal=66%
HP_ABNORMAL_BRAIN_LACTATE_LEVEL_BY_MRS	HP_ABNORMAL_BRAIN_LACTATE_LEVEL_BY_MRS	13	0.895906	1.78009	0	0.0147231	0.72	854	tags=54%, list=3%, signal=56%
GO_METANEPHRIC_NEPHRON_MORPHOGENESIS	GO_METANEPHRIC_NEPHRON_MORPHOGENESIS	24	0.831454	1.78331	0	0.0135337	0.67	267	tags=25%, list=1%, signal=25%
GO_TRANSLATIONAL_TERMINATION	GO_TRANSLATIONAL_TERMINATION	101	0.667376	1.78445	0	0.013379	0.67	2373	tags=49%, list=9%, signal=53%
HP_BASAL_GANGLIA_CALCIFICATION	HP_BASAL_GANGLIA_CALCIFICATION	30	0.7995	1.78505	0	0.0133564	0.66	981	tags=30%, list=4%, signal=31%
HP_ABNORMAL_CIRCULATING_CARBOXYLIC_ACID_CONCENTRATION	HP_ABNORMAL_CIRCULATING_CARBOXYLIC_ACID_CONCENTRATION	117	0.653959	1.78527	0	0.0134686	0.66	2493	tags=28%, list=9%, signal=31%
GO_THREONINE_TYPE_ENDOPEPTIDASE_ACTIVITY	GO_THREONINE_TYPE_ENDOPEPTIDASE_ACTIVITY	19	0.876901	1.78715	0	0.0129046	0.65	597	tags=53%, list=2%, signal=54%
GO_MYOSIN_COMPLEX	GO_MYOSIN_COMPLEX	46	0.720488	1.78717	0	0.0130149	0.65	986	tags=20%, list=4%, signal=20%
HP_HEPATOMEGALY	HP_HEPATOMEGALY	431	0.559026	1.78744	0	0.0129885	0.65	3525	tags=34%, list=13%, signal=38%
HP_VISUAL_FIELD_DEFECT	HP_VISUAL_FIELD_DEFECT	166	0.580055	1.78953	0	0.0128215	0.64	3665	tags=26%, list=14%, signal=30%
GO_OXIDATION_REDUCTION_PROCESS	GO_OXIDATION_REDUCTION_PROCESS	857	0.543835	1.78984	0	0.0127941	0.64	3236	tags=30%, list=12%, signal=33%
HP_RAGGED_RED_MUSCLE_FIBERS	HP_RAGGED_RED_MUSCLE_FIBERS	40	0.796324	1.79058	0	0.0126233	0.64	1481	tags=33%, list=6%, signal=34%
HP_VITILIGO	HP_VITILIGO	22	0.822333	1.79314	0	0.0121621	0.63	1487	tags=27%, list=6%, signal=29%
GO_PEPTIDASE_REGULATOR_ACTIVITY	GO_PEPTIDASE_REGULATOR_ACTIVITY	146	0.636261	1.79536	0	0.0116922	0.59	2661	tags=24%, list=10%, signal=26%
GO_SCF_DEPENDENT_PROTEASOMAL_UBIQUITIN_DEPENDENT_PROTEIN_CATABOLIC_PROCESS	GO_SCF_DEPENDENT_PROTEASOMAL_UBIQUITIN_DEPENDENT_PROTEIN_CATABOLIC_PROCESS	88	0.664879	1.79558	0	0.011653	0.59	2297	tags=34%, list=9%, signal=37%
HP_FETAL_DISTRESS	HP_FETAL_DISTRESS	36	0.806937	1.79625	0	0.0113187	0.58	2254	tags=61%, list=8%, signal=67%
GO_PROTEASOME_CORE_COMPLEX	GO_PROTEASOME_CORE_COMPLEX	18	0.883899	1.79653	0	0.0114235	0.58	597	tags=56%, list=2%, signal=57%
HP_PROGRESSIVE_VISUAL_LOSS	HP_PROGRESSIVE_VISUAL_LOSS	91	0.664973	1.79833	0	0.0107806	0.56	2068	tags=24%, list=8%, signal=26%
GO_MEMBRANE_PROTEIN_COMPLEX	GO_MEMBRANE_PROTEIN_COMPLEX	1033	0.542734	1.79847	0	0.0108823	0.56	2410	tags=24%, list=9%, signal=25%
HP_POOR_EYE_CONTACT	HP_POOR_EYE_CONTACT	68	0.704888	1.79865	0	0.010986	0.56	2302	tags=41%, list=9%, signal=45%
HP_OPTIC_DISC_PALLOR	HP_OPTIC_DISC_PALLOR	111	0.626657	1.79946	0	0.0109347	0.55	2341	tags=28%, list=9%, signal=30%
GO_CYTOCHROME_COMPLEX	GO_CYTOCHROME_COMPLEX	28	0.830971	1.80041	0	0.0110408	0.55	1088	tags=46%, list=4%, signal=48%
GO_REGULATION_OF_STEM_CELL_DIFFERENTIATION	GO_REGULATION_OF_STEM_CELL_DIFFERENTIATION	109	0.639479	1.80285	0	0.0111491	0.55	1939	tags=33%, list=7%, signal=35%
HP_ERYTHEMA	HP_ERYTHEMA	96	0.667249	1.80294	0	0.0112595	0.55	3498	tags=28%, list=13%, signal=32%
HP_ABNORMAL_SPEECH_PROSODY	HP_ABNORMAL_SPEECH_PROSODY	19	0.856302	1.80691	0	0.0100979	0.48	854	tags=37%, list=3%, signal=38%
HP_LEFT_VENTRICULAR_DYSFUNCTION	HP_LEFT_VENTRICULAR_DYSFUNCTION	57	0.719044	1.80812	0	0.0100407	0.47	1194	tags=18%, list=4%, signal=18%
HP_STROKE_LIKE_EPISODE	HP_STROKE_LIKE_EPISODE	14	0.900409	1.80883	0	0.0101432	0.47	854	tags=43%, list=3%, signal=44%
HP_PARAPLEGIA	HP_PARAPLEGIA	143	0.606798	1.81068	0	0.00925503	0.43	2645	tags=27%, list=10%, signal=30%
HP_ABNORMAL_CIRCULATING_PYRUVATE_FAMILY_AMINO_ACID_CONCENTRATION	HP_ABNORMAL_CIRCULATING_PYRUVATE_FAMILY_AMINO_ACID_CONCENTRATION	28	0.808131	1.81085	0	0.00935144	0.43	1633	tags=36%, list=6%, signal=38%
GO_TRANSLATIONAL_ELONGATION	GO_TRANSLATIONAL_ELONGATION	128	0.61539	1.81313	0	0.00894072	0.4	2386	tags=43%, list=9%, signal=47%
HP_INCREASED_SERUM_PYRUVATE	HP_INCREASED_SERUM_PYRUVATE	40	0.793987	1.81358	0	0.00886583	0.39	2254	tags=55%, list=8%, signal=60%
GO_MUSCLE_FILAMENT_SLIDING	GO_MUSCLE_FILAMENT_SLIDING	31	0.769462	1.81388	0	0.00896116	0.39	1714	tags=19%, list=6%, signal=21%
GO_OXIDOREDUCTASE_ACTIVITY	GO_OXIDOREDUCTASE_ACTIVITY	619	0.581406	1.81955	0	0.0080129	0.36	3236	tags=32%, list=12%, signal=35%
HP_DROWSINESS	HP_DROWSINESS	29	0.782947	1.82123	0	0.00792191	0.36	4033	tags=45%, list=15%, signal=53%
HP_PROGRESSIVE_SENSORINEURAL_HEARING_IMPAIRMENT	HP_PROGRESSIVE_SENSORINEURAL_HEARING_IMPAIRMENT	30	0.825123	1.82241	0	0.00800993	0.36	1098	tags=23%, list=4%, signal=24%
HP_PANCREATITIS	HP_PANCREATITIS	55	0.698635	1.82511	0	0.00756276	0.34	2025	tags=24%, list=8%, signal=26%
GO_ANTIGEN_PROCESSING_AND_PRESENTATION_OF_EXOGENOUS_PEPTIDE_ANTIGEN_VIA_MHC_CLASS_I	GO_ANTIGEN_PROCESSING_AND_PRESENTATION_OF_EXOGENOUS_PEPTIDE_ANTIGEN_VIA_MHC_CLASS_I	72	0.721722	1.83465	0	0.00618959	0.28	1624	tags=38%, list=6%, signal=40%
HP_SENSORIMOTOR_NEUROPATHY	HP_SENSORIMOTOR_NEUROPATHY	64	0.662534	1.83539	0	0.00588987	0.27	2329	tags=28%, list=9%, signal=31%
HP_VENTRICULAR_PREEXCITATION	HP_VENTRICULAR_PREEXCITATION	21	0.905091	1.83909	0	0.00521436	0.24	854	tags=52%, list=3%, signal=54%
[truncated: 85 more rows]

## Sheet: Legend
Dataset EV2: Murine model transcriptional metabolic programs, comparing the enrichment of genes signatures for specific metabolic pathways in scRNAseq from N1IC glioma cells vs p53 glioma cells
