# Supplementary material for: A cell state-specific metabolic vulnerability to GPX4-dependent ferroptosis in glioblastoma
Source: EMBO J. 2024 Aug 27;43(20):4492–521. doi: 10.1038/s44318-024-00176-4 (PMC11480389; doi:10.1038/s44318-024-00176-4)
Supplement: Supplementary file 7 — Dataset EV3 [file 44318_2024_176_MOESM7_ESM.xlsx]

## Sheet: LC-MS data murine tumors
Phenotype	p53	p53	p53	N1IC	N1IC	N1IC
Metabolite
11-epi-PGF2a	0.000401429	0.000396835	0.000389369	0.000279467	0.000472587	0.000555786
12-HETE-Gly	0.00753701	0.00335673	0.00408218	0.00297741	0.00483464	0.0052256
12R-HETrE	6.03e-05	2.3e-05	1.77e-05	3.21e-05	4.64e-05	2.18e-05
12S-HEPE	0.00249391	0.00135249	0.000497647	0.000592326	0.0013163	0.00225208
12S-HOME	0.001615	0.00135874	0.00146226	0.00100358	0.00150819	0.00140961
12S-HpETE	0.000252022	0.000263311	0.000288187	0.000237051	0.000393889	0.000370638
13S-HpODE	0.000228545	0.00023088	0.000177397	9.66e-05	0.000241595	0.000264634
15-HETE-Gly	0.00504086	0.00517002	0.00408325	0.00379826	0.00470452	0.00612176
15S-HpETE	0.000415489	0.000927556	0.000591424	0.000709258	0.00240544	0.00535993
22-1-Glc-Sitosterol	0.00868623	0.00779428	0.00728076	0.00553971	0.0085226	0.0089767
24S-Hydroxycholesterol	0.00126624	0.0025322	0.00260515	0.00172447	0.00206393	0.00124474
25-Hydroxyvitamin D2-25-glucuronide	0.000987051	0.000820469	0.000577034	0.000487728	0.000701837	0.00109142
25R-27-Hydroxycholesterol	0.000462025	0.0003183	0.000279202	0.000381941	0.000347908	0.000455111
2-Hydroxyglutaric acid	0.0858219	0.0791773	0.0627933	0.0560311	0.0709924	0.0761386
2-Keto-6-acetamidocaproic acid	0.00246838	0.00127786	0.000274587	0.00134849	0.00138085	0.00416691
3-Aminopropanal	0.00285085	0.00136761	0.00189352	0.00197459	0.00235501	0.00317643
3-Phosphoglyceric acid	0.15135	0.0943548	0.0538327	0.0532864	0.085743	0.0973937
5,6-Epoxycholestanol	0.00422487	0.00244599	0.00368134	0.0028596	0.00579578	0.00427996
5-CMP	0.0259235	0.0111203	0.0179116	0.0129443	0.0119712	0.00931685
5S-HETE di-endoperoxide	0.00100844	0.00106047	0.000863439	0.000609031	0.00100819	0.00142075
5S-HpETE	0.000375541	0.000312689	0.00025771	0.000228568	0.000372893	0.000392197
7-DehydrocholesteroL-H2O	0.0011709	0.000534296	0.000164026	0.000471314	0.000421758	0.00110098
7-Ketocholesterol	0.00239197	0.00159234	0.00158608	0.00163828	0.00233601	0.002924
7-KetocholesteroL-H2O	0.000742633	0.000570125	0.000411285	0.000374728	0.000633896	0.00102048
7-Ketodeoxycholic acid	0.000664568	0.00205841	0.00156886	0.00113012	0.00253265	0.00196598
8-Hydroxyadenine	0.15881	0.233517	0.355316	0.180934	0.138724	0.104207
9E-HOME	0.00305273	0.00242812	0.0027681	0.0017567	0.00309095	0.00296258
9-Nitrooctadec-enoic acid	0.00175544	0.00166941	0.00158968	0.00110492	0.00172937	0.00150388
9-O-acetylneuraminic acid	0.040983	0.0689858	0.0608143	0.0390755	0.0562614	0.0383156
9S-HOME	0.000367066	0.000409936	0.000516281	0.000256915	0.000412999	0.000571239
9S-HpODE	0.000724891	0.000513297	0.000593552	0.000350515	0.000789785	0.000877766
AA, Arachidonic acid	6.26e-05	4.69e-05	3.97e-05	4.99e-05	4.52e-05	4.02e-05
Acetamidobutanal	0.00138518	0.00104795	0.00122174	0.000972503	0.0012271	0.00118914
Acetoxymethyl-cholestantetrol	0.000192508	0.00016943	0.000125601	9.68e-05	0.000180299	0.000241207
Acetyl-CoA	0.00352768	0.00591006	0.0103893	0.00635439	0.00328255	0.00235014
Acetylenedicarboxylate	0.03548	0.0310375	0.040609	0.0256106	0.0416206	0.0410998
Aconitic acid	0.118761	0.101849	0.106209	0.0893298	0.103419	0.0655753
Adenosine	0.0569987	0.259757	0.345469	0.0487648	0.0359664	0.0134663
Adipic acid	0.0036007	0.00155155	0.00246175	0.00114984	0.00443094	0.00626108
ADMA	0.0176825	0.0149344	0.0164605	0.0116508	0.017115	0.0151394
ADP	0.132695	0.0960542	0.135614	0.108113	0.113683	0.0572828
ADP-D-ribose	0.138986	0.105114	0.160215	0.148996	0.115517	0.020244
ADP-glucose	0.000959315	0.000518586	0.000729981	0.00058148	0.000813399	0.00078578
AEA, Arachidonylethanolamide	0.0013494	0.00154617	0.00181913	0.00104962	0.00101656	0.0010793
Alanine	0.00603875	0.00659836	0.00695857	0.00481643	0.00390385	0.00451377
Allocystathionine	0.659563	0.228361	0.102288	0.198582	0.463593	0.613216
Aminoadipic acid	0.000227934	0.000214592	5.35e-05	9.58e-05	0.000210314	0.000566257
Aminobutryic acid	0.068265	0.44182	0.309689	0.135375	0.141596	0.0736066
Aminocaproic acid	0.00143161	0.0018419	0.00218237	0.00123406	0.00178284	0.00206723
Aminoheptanoic acid	0.00340406	0.00480542	0.00400799	0.00275479	0.0029491	0.0020963
AMP	1.20472	0.268763	0.912409	0.988543	1.00207	0.0775463
Anandamide C20:1	0.0034355	0.0154885	0.00222525	0.0019873	0.00110931	0.00538073
Anandamide C20:2	0.00356505	0.017813	0.00196167	0.00161815	0.00102099	0.00790754
Androstanediol glucuronide	0.0121769	0.00436612	0.00654813	0.0044811	0.00586206	0.00356019
Androstenetriol	0.000805793	0.00101604	0.000803917	0.000660495	0.000802302	0.000735084
Arachidonoyl-LPA	0.000605845	0.000328111	0.000137862	0.00018514	0.000697167	0.000641376
Arachidonylcarnitine	0.0350167	0.0284573	0.0258408	0.0216672	0.0277839	0.0296049
Arachidyl-arachidate	0.000671935	0.000142165	0.000358971	0.000268693	0.000297109	0.000448162
Arginine	0.000601802	0.000531795	0.000408371	0.000339794	0.00035906	0.000337417
Aryl-b-D-glucoside	0.00289181	0.00288905	0.00131027	0.00125285	0.00421548	0.00538858
Aspartic acid	1.79327	1.57133	2.00699	1.39501	1.6387	0.981094
a-Tocopherol phosphate	0.00881763	0.00795816	0.00730911	0.00625099	0.00519144	0.00668143
a-Tocopheronolactone-a-CEHC	0.00186735	0.00147351	0.00132919	0.00102035	0.00213993	0.00186147
ATP	0.00429834	0.00703937	0.00699392	0.00455055	0.00385051	0.00335254
Behenoyl-ethanolamide	0.00410497	0.000420623	0.000707315	0.00080284	0.000762013	0.000722029
Behenoylglycine	0.000347851	0.000172466	0.000195993	0.000142779	0.000212022	0.000318719
Betaine	0.00998632	0.00536483	0.0041479	0.00514203	0.00927374	0.0166463
Bilirubin	0.00132262	0.00137545	0.00058359	0.00307574	2.73e-05	0.000110486
Boviquinone 4	0.00156109	0.00131387	0.00115059	0.00149759	0.00053663	0.00297795
C1P, Ceramide-1-phosphate	0.00319229	0.00334823	0.00282277	0.00175455	0.00283488	0.00374664
cADP-ribose	0.00918429	0.00365649	0.00666765	0.00582098	0.00443439	0.00312781
Calcitetrol	0.00315025	0.00334391	0.00144222	0.00100219	0.00146334	0.00250794
Caproic acid	0.000375086	0.00048308	0.000611036	0.000283261	0.00059641	0.000656153
Carboxy-4-methyl-5-propyl-2-furanpropanoic acid	0.121313	0.0726425	0.0378219	0.0451227	0.104514	0.0712294
Carboxyamino-3-O-methyltetradecanoyl-4-hydroxymethyloctadecene-1-sulfonic acid	0.000298122	0.000239935	0.000182402	0.000109089	0.000261635	0.000362089
Carboxy-a-tocopherol	0.000136771	0.00236001	3.38e-05	7.53e-05	8.75e-05	0.000490054
Carboxy-gamma-tocotrienol	0.00556395	0.00355852	0.00229696	0.00274573	0.00490551	0.00327774
Carboxy-g-tocopherol	0.00173117	0.0287882	0.00265629	0.00105444	0.00225111	0.00893178
Carboxy-g-tocotrienol	0.00248155	0.00498015	0.00224256	0.00221367	0.00225327	0.00159233
Carboxymethyl-5a-cholestadienol	0.0269988	0.0142376	0.0113683	0.0186932	0.0224692	0.0356205
Carboxymethyl-5a-cholestenol	0.00443021	0.00348842	0.00408178	0.0030472	0.00679761	0.0036571
CDP	0.00217615	0.00260422	0.0028827	0.00268708	0.00520619	0.00419351
CDP-ethanolamine	0.0984153	0.0997905	0.083595	0.0672693	0.0837823	0.0870114
Cer d18:1_24:0	0.0426475	0.00907628	0.00623399	0.00856902	0.0333707	0.0248025
Cer d14:2_16:0	0.811586	0.480119	0.718628	0.496572	0.535153	0.580934
Cer d16:1_24:0	0.040537	0.011268	0.0064687	0.0100696	0.0219058	0.0236621
Cer d16:1_24:0-2OH	0.000601825	0.00142984	0.00073666	0.000535178	0.00193478	0.000826846
Cer d18:0_20:0	0.00213206	0.00107288	0.00182471	0.00182862	0.00128685	0.00119548
Cer d18:0_22:0	0.000721349	0.000308855	0.00108603	0.000514138	0.00277175	0.00140864
Cer d18:0_22:0-2OH	0.000799849	0.000381494	0.000653185	0.000337874	0.00199494	0.00128692
Cer d18:1_2:0	0.00245173	0.00228698	0.00189832	0.00163347	0.00229668	0.00197602
Cer d18:1_22:1	0.0103443	0.00653161	0.00508839	0.00414906	0.00770668	0.0088096
Cer d18:1_23:0	0.00931481	0.00448866	0.0030215	0.0039301	0.0089308	0.00731182
Cer d18:1_23:1	0.00694811	0.00653905	0.00511667	0.00404095	0.00697545	0.00786152
Cer d18:1_24:1	0.337962	0.173818	0.130245	0.137524	0.194404	0.249778
Cer d18:1_24:2	0.0199681	0.0113446	0.00852387	0.0083967	0.0139719	0.0153247
Cer d18:1_25:0	0.000953171	0.00034455	0.000305348	0.000408962	0.000824332	0.000926029
Cer d18:1_26:1	0.0043851	0.00137504	0.00128097	0.00178769	0.00281104	0.00291451
Cer d18:1_8:0	0.000869356	0.000735714	0.000765944	0.000509632	0.000690564	0.000918494
Cerebroside 3-sulfate C15	0.00114984	0.00397346	0.0040282	0.00268985	0.0054503	0.00599094
Chenodeoxycholyl-cysteine	0.00054301	0.000500408	0.00044612	0.000372702	0.000575075	0.00080903
Cholesterol	0.0018259	0.00227709	0.00229171	0.00164896	0.00218775	0.00191969
Cholesterol glucuronide	0.00156363	0.00100089	0.00190401	0.00137202	0.00364001	0.000902549
Cholesterol sulfate	0.278844	0.260574	0.171485	0.133254	0.274397	0.212949
Cholesteryl-acetic acid	0.00529787	0.00583619	0.00590402	0.00547439	0.00603071	0.00418354
Cholylcysteine	0.000552277	0.000659088	0.000328512	0.000340405	0.00058277	0.000528377
cHydroxylinalyl-oxide 7-glucoside	0.00148243	0.00142716	0.00362189	0.000644687	0.00523088	0.00780544
Cibaric acid	0.00216938	0.00170255	0.00290165	0.00182404	0.00231672	0.00386914
Citicoline	0.0282851	0.00629074	0.00675412	0.0104159	0.00694386	0.00751409
Citric acid	0.118248	0.205278	0.147509	0.0716411	0.17038	0.173855
Citrulline	0.0194608	0.00922692	0.00916795	0.00714621	0.00720168	0.00708683
CL 13:0_13:0_13:0_18:2	0.00163546	0.00208435	0.00365992	0.00164908	0.00132419	0.000747575
CL 18:0_18:0_22:5_18:1	0.0768573	0.0325127	0.011503	0.020665	0.0270755	0.106738
CL 8:0_18:2_18:2_18:2	0	0.000521851	0.00108633	0.000402405	0.000789361	0.00139146
CMP-N-acetylneuraminic acid	0.0615958	0.0449736	0.0384226	0.0386829	0.0350974	0.0575538
CoA	0	0	0	0	0	1.36e-05
CoQ4, Ubiquinone	0.0105703	0.0099069	0.010579	0.00574231	0.0101895	0.00529204
CoQ9, Ubiquinone	0.00791222	0.0179253	0.0199424	0.00987111	0.00563965	0.00557088
CPA 18:1_0:0	0.000622063	0.000787525	0.000606861	0.000707175	0.000879447	0.000979621
Creatine	2.22337	2.3332	2.06313	1.63847	1.84263	1.54503
Creatinine	0.00973532	0.0200488	0.0206384	0.0109903	0.00864827	0.00931931
Cysteine	0.00302003	0.00272294	0.003035	0.00223303	0.00308442	0.00296205
Cystine	1.63895	1.21444	1.26784	1.20695	1.46942	1.03217
Cytidine	0.0179291	0.00929224	0.0108499	0.00931511	0.0164311	0.0362303
Cytidine diphosphate choline	0.0037763	0.00806101	0.00577039	0.00371783	0.00311158	0.00341624
Cytosine	0.00641644	0.00635368	0.00842715	0.00558983	0.00637943	0.0136893
dCMP	0.112594	0.138952	0.0736184	0.0824173	0.124871	0.13591
Deoxyadenosine monophosphate	0.00124461	0.00124073	0.00123314	0.000906648	0.000884764	0.0012237
Deoxycholyl-cysteine	0.00327421	0.00327377	0.00247571	0.00217845	0.00314135	0.00214324
Deoxycortisol	0.00158959	0.00145582	0.00113188	0.000697955	0.00079111	0.0026588
Deoxyguanosine	0.00382326	0.0129199	0.0231509	0.00272613	0.0027384	0.00176014
Deoxysphiganine C14	0.0155909	0.0087865	0.0144526	0.00924214	0.0108007	0.0290005
Deoxysphiganine C16	0.00537401	0.00268312	0.00444665	0.00301659	0.00353386	0.00735981
Deoxyuridine	0.0257425	0.0321691	0.0220867	0.0165677	0.0218291	0.0158501
Deoxyuridine monophosphate	0.0114656	0.0225349	0.0166973	0.011849	0.0090851	0.0119958
D-Fructose	0.0221702	0.0427369	0.0232337	0.026029	0.0255253	0.0212339
D-Fructose 1,6-bisphosphate	0.00984518	0.00723306	0.00751015	0.00511735	0.00657122	0.00596374
DG 16:0_18:4	0.00169113	0.000895886	0.00212531	0.00160947	0.000739508	0.00136719
DG 18:1_22:5_0:0	0.0310946	0.0192046	0.0196467	0.0172297	0.0195683	0.0115898
DG 20:4_22:5_0:0	0.0222401	0.0157223	0.0139467	0.0123671	0.0117696	0.0113007
DG 22:4_22:5_0:0	0.00248676	0.00156397	0.00123245	0.00119641	0.00183237	0.00194133
DG 22:6_20:4_0:0	0.00642352	0.00499712	0.00665357	0.0058009	0.0069069	0.00673314
DG 8:0_12:0_0:0	0.00130368	0.00053877	0.000719817	0.000498371	0.00081596	0.000807395
D-Glucosamine	0.0326871	0.0148145	0.024335	0.0297719	0.0448273	0.0153387
D-Glucosamine 6-phosphate	0.0199742	0.0142466	0.0140057	0.011882	0.016267	0.0111277
D-Glucose	0.111345	0.0625018	0.0545913	0.0656795	0.143471	0.163196
D-Glucose-1,6-bisphosphate	0.0847796	0.0449294	0.0357304	0.0216845	0.0709861	0.0716964
D-Glyceric acid 2-phosphate	0.151266	0.0939909	0.0490844	0.0529642	0.0857327	0.0972692
D-Glycerol phosphate	0.10073	0.0748768	0.0740101	0.0839049	0.0582677	0.0742344
DHAP O-18:0	0.00171294	0.00484826	0.00183768	0.00144041	0.00167794	0.00120554
DHAP, Dihydroacetone phosphate	0.00426933	0.00307973	0.00370661	0.00304514	0.00593771	0.00349081
DHET, Dihydroxyeicosatrienoic acid	0.00865268	0.0105516	0.0105262	0.0193022	0.0805817	0.055795
Diacetoxypropylstearic acid	0.0012887	0.000699642	0.00111497	0.000827007	0.00111926	0.00112562
Diadenosine diphosphate	4.87e-06	0.000547179	0.00105113	0.000448608	0.000735147	0.00157215
DiHOME	0.000694139	0.000663943	0.00063505	0.000505651	0.000870041	0.00110172
Dihydro-3-hydroxy-hydroxyethyl-methylfuranone	0.00467135	0.00653564	0.00283538	0.00307709	0.00937296	0.0138213
Dihydropteroic acid	0.00517851	0.00287429	0.00474071	0.000717386	0.00436926	0.0109187
Dihydrotestosterone	0.00126497	0.00121807	0.00101853	0.000858416	0.00114114	0.00127458
Dihydrotestosterone diglucuronide	0.0348743	0.0311295	0.0460617	0.0393001	0.0349822	0.0320806
Dihydroxyarachidic acid	0.00213634	0.00128036	0.00122881	0.000971535	0.00154879	0.00132112
Dihydroxycholestanoic acid	0.00190728	0.00222993	0.00180417	0.00133587	0.00239183	0.00191097
Dihydroxymethoxy-octadecenoic acid	0.000913681	0.00134132	0.0012643	0.000807069	0.000987964	0.000714668
Dihydroxynaphthoyl-CoA	1.17e-05	0.000198407	0.000350766	0.000252027	0.000267302	0.000514247
Dihydroxystearic acid	0.00393232	0.00312816	0.00352983	0.00264924	0.00421912	0.00374739
Dimethylglycine	0.0717422	0.11239	0.0830765	0.0617665	0.0805138	0.0439422
Dioctyl-hexanedioic acid	0.000862671	0.000515789	0.000759193	0.000541291	0.000662509	0.000493732
Dioctyl-sulfosuccinic acid	0.0201197	0.014222	0.010238	0.00909936	0.0227341	0.0275997
Dipalmitoyl-S-glycerylcysteine	0.0330597	0.025063	0.0194055	0.0175528	0.0245145	0.0232302
DMPP	0.00135968	0.000353052	0.000484171	0.000326981	0.000644442	0.000667552
Docosahexaynoic acid	0.000715728	0.000504386	0.000844529	0.000354333	0.000706101	0.000596848
Docosanamide	0.000228714	0.000539442	9.78e-05	6.06e-05	2.17e-05	0.00060054
Docosanedioic acid	0.000753028	0.000738795	0.000648535	0.000450703	0.000640825	0.000807456
Docosapentaenoylcarnitine	0.130999	0.100901	0.0944187	0.0767923	0.101899	0.11843
Dodecanedioic acid	0.00159504	0.00106368	0.00107237	0.000747661	0.00201857	0.00283109
Dodecenedioic acid	0.00243195	0.00125225	0.00293578	0.0021499	0.00307776	0.00305408
D-Ribose 5-phosphate	0.355819	0.458655	0.288548	0.301397	0.555163	0.702516
D-Sedoheptulose 7-phosphate	0.0822627	0.0689141	0.0607004	0.0385091	0.0783324	0.162592
D-Xylose 1-phosphate	0.0199869	0.0167438	0.00915686	0.0152671	0.0176825	0.0113405
EET, Epoxyicosatrienoic acid	0.0105292	0.014125	0.0141033	0.0237585	0.0952246	0.0646283
Eicosa-5,8,11,14,17-Pentaenoic acid	0.00185714	0.00363823	0.00151043	0.00170095	0.00245648	0.00421822
Eicosanoyl-ethanolamide	0.00162843	0.00083807	0.000412474	0.000339359	0.00038352	0.000522039
EPA, Eicosapentaenoic acid	0.00137499	0.00228721	0.00175266	0.00334146	0.0129203	0.0121545
Ephinephrine	0.0647735	0.0642736	0.0739854	0.0517494	0.0588145	0.114847
Epoxy-17R-HDHA	0.067706	0.0150922	0.0347492	0.00769612	0.0393992	0.0196373
Epoxycholesterol	0.00225535	0.00306101	0.00160736	0.00159056	0.00183468	0.00250609
Epoxyoctadecanoic acid	0.00140169	0.00147563	0.00256057	0.00121717	0.00145843	0.00156152
Erythronic acid	0.023124	0.0234914	0.0161282	0.0156394	0.0329698	0.0433529
Estrone 3-glucuronide	0.00306609	0.00197375	0.00163889	0.00180888	0.00354815	0.00238172
ETA, Eicosatetraenedioic acid	0.00267952	0.00267703	0.00257039	0.00243697	0.00389442	0.0032793
FAD, Flavin adenine dinucleotide	0.00203986	0.00306098	0.00341208	0.00200384	0.00176753	0.00170894
Folate	0.00163668	0.00081235	0.0011733	0.00110384	0.00104526	0.000549078
Formyl-7-oxo-tetradecenoic acid	0.000866217	0.000827616	0.000637483	0.000507734	0.000936192	0.000921296
Fructosyl-lysine	0.023084	0.00713354	0.00549927	0.00477203	0.00766565	0.00638328
Fumaric acid	0.151152	0.12126	0.123945	0.106966	0.156922	0.121419
Fumarylacetic acid	0.00294667	0.00338598	0.00267139	0.00227211	0.00724418	0.0119734
GABA	0.0507357	0.044414	0.045806	0.038465	0.0429659	0.0290129
Galactooligosaccharide	0.000768484	0.000613622	0.000677524	0.000476074	0.000730829	0.000727317
Galactosylceramidesulfate C15	0.0204415	0.021045	0.0145178	0.0161249	0.0200106	0.0614955
Galactosylceramidesulfate C22	0.00516233	0.000884868	0.000414886	8.88e-05	0.000515819	0.00370235
GalCer C16	0.027502	0.00543248	0.00426105	0.00738364	0.0113329	0.0145336
GalCer C16-H2O	0.00644656	0.00142545	0.00119621	0.00176727	0.00267437	0.00348849
GD3 C16:0, Ganglioside	0.00127997	0.000588177	0.000420055	0.000548991	0.000734911	0.00099499
GDP-L-fucose	0.00118083	0.00151739	0.00145031	0.000954604	0.000740405	0.000889735
g-Glutamylglycine	0.00405508	0.00343922	0.00299389	0.0027396	0.00377378	0.0041295
g-L-Glutamyl-L-pipecolic acid	0.000995649	0.000859338	0.000609556	0.000938022	0.00106681	0.00159965
Glutamate	0.83259	1.02654	1.57653	0.898661	0.645853	0.499574
Glutamine	1.40211	2.12565	1.96829	1.64398	2.23159	2.43244
Glutamyl-proline	0.000665495	0.000533575	0.000469846	0.000613602	0.000924849	0.00112329
Glutamyl-S-methylcysteinyl-b-alanine	0.00526141	0.00462346	0.00514574	0.00569166	0.00306931	0.00826408
Glutamyltyrosine	0.000150834	0.0001015	0.000134301	0.000116485	0.000115433	0.000349355
Glyceraldehyde 3-phosphate	0.112856	0.166733	0.0852472	0.104602	0.441938	0.241332
Glyceryl-PGE2	0.00105356	0.000307657	0.000744471	0.000691011	0.000504021	0.000612755
Glycidyl-oleate	0.0018536	0.00268517	0.00261597	0.00183987	0.00241935	0.00194315
Glycidyl-stearic acid	0.0121501	0.00975896	0.00855832	0.00701297	0.00949642	0.0116041
Glycopyrrolate	0.000768277	0.000481796	0.0006535	0.000333933	0.00104	0.00161827
Glycylphenylalanylleucylglycine	0.000371237	0.000393312	0.000493435	0.000170821	0.000970184	0.00144939
GM1 C16, Ganglioside	0.00459689	0.00369328	0.00413783	0.00310659	0.004536	0.00351909
GM2 C16, Ganglioside	0.00134477	0.000911547	0.00114007	0.000747137	0.00125552	0.000920034
GM2 C18, Ganglioside	0.00158287	0.00165228	0.00163122	0.00112531	0.00161931	0.00149381
GM3 C16, Ganglioside	0.00610574	0.00436233	0.00608354	0.00384733	0.00490948	0.00305736
GM4 C18, Ganglioside	0.00271932	0.00272734	0.00192829	0.00168285	0.00298693	0.00308008
GMP	0.447283	0.142933	0.261443	0.200649	0.365227	0.0479658
Guanidylic acid	0.0427563	0.0231882	0.0542446	0.0334593	0.0283749	0.00581396
Guanine	0.0033926	0.00930326	0.00546749	0.00255747	0.00249662	0.0041251
Guanosine	0.101525	0.191387	0.077704	0.0522121	0.0772461	0.119928
Hepoxilin A3	0.00243883	0.00232636	0.00217884	0.00167456	0.00329917	0.00358219
Heptadecanoylcarnitine	0.00625938	0.00407873	0.00365475	0.00391401	0.00600967	0.00708033
Heptadecenoic acid	0.00677578	0.00734932	0.00638386	0.00412886	0.00691446	0.00519654
Hexacosyl-palmitic acid	0.000787014	0.000348564	0.000483743	0.000337931	0.000467845	0.000443992
Hexadecenoic acid	0.000768305	0.00068735	0.000749061	0.000519548	0.000631444	0.00071838
Hexanoic acid	0.000213385	0.000143514	9.22e-05	5.67e-05	0.000312629	0.000154577
Hexenedioic acid	8.4e-05	9.98e-06	8.6e-05	0.000186515	0.000125055	0.000235297
Histidine	0.337989	0.187309	0.181305	0.185644	0.33279	0.426397
Histidinyl-phenylalanine	0.00211809	0.00120852	0.0011366	0.000844998	0.00249665	0.00206355
HOD, Hydroxyoctadecanoic acid	0.00662626	0.00379407	0.00515138	0.00393243	0.00545675	0.00533475
HSA, Hydroxystearic acid	0.00113701	0.00133087	0.00149266	0.0011836	0.00122515	0.000922302
Hydroperoxyicosatetraenoic acid	0.000612391	0.000644994	0.000545855	0.00042109	0.000776907	0.000891793
Hydroperoxylinoleate	0.000667716	0.00112637	0.000571512	0.000579577	0.00158176	0.00188305
Hydroxy-16-oxo-hexadecanic acid	0.00195157	0.00121573	0.00178053	0.00121981	0.00187675	0.00207467
Hydroxy-3-oxocholesten-27-oic acid	0.000499461	0.000393051	0.00029067	0.000383286	0.00053855	0.00052336
Hydroxyadipic acid	0.000539417	0.000215905	0.000244425	0.000700101	0.000589272	0.000884078
Hydroxyandrostane-3-glucuronide	0.00468637	0.00242184	0.00270015	0.00193422	0.00386821	0.00249371
Hydroxycapric acid	0.00192786	0.00130722	0.00101484	0.00131376	0.00218268	0.00135492
Hydroxycholesterol	0.000874072	0.0018232	0.00186141	0.00124993	0.00141344	0.000853691
Hydroxydecenoic acid	0.000586386	0.00160794	0.00121427	0.000333704	0.00115907	0.00116539
Hydroxydodecadienoic acid	0.00148744	0.00100852	0.000835611	0.00073398	0.00199293	0.00171803
Hydroxydodecanedioic acid	0.00111143	0.000473804	0.000617164	0.0004525	0.0015929	0.00161474
Hydroxydodecanoic acid	0.00121192	0.00132377	0.000781306	0.000929484	0.00186428	0.00175836
Hydroxyhexadecanoic acid	0.0101568	0.00593136	0.00519225	0.00520239	0.00791688	0.00871028
Hydroxyhexanoic acid	0.00333717	0.00207887	0.00123758	0.00178119	0.00215851	0.00425684
Hydroxyhexdecanedioyl-CoA	0.000241947	0.000201329	0.000154745	0.000151632	0.000180348	0.000187193
Hydroxyindole acetic acid	0.00160298	0.00110829	0.000397654	0.00057592	0.0019406	0.00251187
Hydroxyisobutyric acid	0.00529797	0.00402185	0.00206574	0.0031264	0.00468749	0.00758138
Hydroxyisovaleric acid	0.0078502	0.00469623	0.00301123	0.00386571	0.00395395	0.00929904
Hydroxylauric acid	0.00121192	0.00127875	0.000708899	0.000929484	0.00180939	0.00175836
Hydroxymethylglutaric acid	0.0418774	0.0420866	0.0214581	0.0224439	0.0239069	0.0344447
Hydroxymethyloxobutyric acid	0.000460214	0.000279691	0.000434122	0.000462377	0.000645689	0.000589737
Hydroxymyristic acid	0.000617134	0.00110831	0.00118761	0.000803008	0.00121847	0.000896302
Hydroxynervonic acid	0.000349977	0.000250996	0.000351435	0.000278566	0.000294645	0.0002408
Hydroxynonanoic acid	0.00270613	0.00209461	0.00127191	0.00120513	0.00314247	0.00225262
Hydroxyoctanedioyl-CoA	0.000335549	0.000274272	0.000242822	0.000212867	0.000216835	0.000314456
Hydroxypalmitic acid	0.00164041	0.00153659	0.00186318	0.00179027	0.00184448	0.00154107
Hydroxypicolinic acid	0.0223372	0.022829	0.0178712	0.00643174	0.0194535	0.0739872
Hydroxypristanic acid	1.93e-05	4.2e-05	3.02e-05	1.95e-05	3.02e-05	5.59e-05
Hydroxypropionic acid uroporphyrin III	4.11e-05	0.000986884	0.00255252	0.000819069	0.00153797	0.00320678
Hydroxypropionylcarnitine	0.00677877	0.00700686	0.0072531	0.00614931	0.00594964	0.00817692
Hydroxytetradecenoic acid	0.00238802	0.00143298	0.000791925	0.00183483	0.00397101	0.00482727
Hydroxythalidomide	0.00179066	0.00131719	0.000178666	0.000396863	0.00231749	0.00140335
Hydroxyvitamin D5	0.00532616	0.0051741	0.00842074	0.00585862	0.00832466	0.00337449
Hypotaurine	0.219865	0.0525038	0.0255504	0.10435	0.14927	0.170112
Hypoxanthine	1.47961	1.91474	0.916153	1.04476	1.97725	2.88896
Inosine	2.91048	4.22885	1.94331	2.21682	3.26961	3.77388
Isocitric acid	1.14026	2.06706	1.39409	0.695975	1.572	1.91142
Isoleucine	0.00704276	0.00750195	0.0050551	0.00517372	0.0103505	0.0167923
Ketovaleric acid	0.0181246	0.00828828	0.00963238	0.00931117	0.0138996	0.0123739
Ketopalmitic acid	0.000830395	0.000920513	0.00110845	0.000880441	0.0013793	0.00109502
LacCer C22:0	0.00684781	0.00270272	0.00196406	0.00225914	0.00386025	0.00458751
LacCer C24:1	0.00037608	0.000197395	0.000147027	0.000205262	0.000372335	0.000218284
Lactic acid	11.8704	14.1326	9.96918	10.505	12.0246	8.85853
Lathosterol	0.00101022	0.00152345	0.0013645	0.000919634	0.00126213	0.00105915
L-Carnitine	0.00893935	0.00945921	0.00850452	0.00547328	0.00957866	0.0096966
L-Cystathionine	0.104493	0.0560525	0.031136	0.0455275	0.0627739	0.101143
Leucine	0.00338341	1.97e-05	2.75e-05	1.21e-05	0.00679438	0.00891503
L-Galactose	0.00180629	0.000870643	0.000730382	0.00452211	0.00267107	0.00332753
L-Homocysteic acid	0.0186478	0.0163546	0.00646059	0.00921815	0.00690076	0.00544125
Lignoceroylcarnitine	0.000832806	0.000315413	0.000207123	0.000311608	0.000474732	0.000430618
Linoleoyl-ethanolamide	0.000221998	0.000528197	0.000352524	0.000155479	0.000465756	0.000385013
Linoleylcarnitine	0.06364	0.0302875	0.0302836	0.0503069	0.0571242	0.092445
Lipoyllysine	0.00361992	0.002411	0.0033701	0.00280514	0.00338605	0.00457646
L-Methionine	0.00803219	0.00877976	0.0119066	0.00616023	0.0068228	0.00710335
L-NMMA, L-Targinine	0.000934889	0.000278221	0.000268127	0.000169382	0.00017299	0.000308154
L-Oleandrosyl-oleandolide	0.00297143	0.00424348	0.00269105	0.00338626	0.00359014	0.00442597
L-prolyl-glycine	0.00062103	0.000628364	0.000127762	0.000499848	0.00158631	0.00173662
L-Saccharopine	0.000799742	0.00054642	0.000543744	0.000649876	0.000480642	0.000620522
LTA4, Leukotriene	0.00452385	0.00343822	0.00510283	0.00139944	0.00702858	0.00978625
LTB4 ethanol amide	0.00261208	0.00281188	0.00203023	0.00171272	0.00223517	0.00243006
LTB4, Leukotriene	0.00254998	0.00284002	0.00326162	0.00172959	0.00626973	0.00361495
Lysine	0.200916	0.154307	0.0986654	0.108762	0.201139	0.285087
LysoPA 16:0	0.00109245	0.000644778	0.000601444	0.000522158	0.000705753	0.000753144
LysoPA 20:4	0.00516952	0.00415067	0.0037594	0.003147	0.00456319	0.00480458
LysoPC 15:0	0.0408479	0.0499611	0.0350237	0.0294415	0.0366961	0.0404406
LysoPC 18:3	0.0265346	0.0210479	0.0196897	0.0163591	0.0203341	0.0199441
LysoPC 20:0	0.0131879	0.00707172	0.00787785	0.00625616	0.00919844	0.0115483
LysoPC 20:1	0.0112422	0.0217172	0.0130092	0.0110197	0.0131577	0.0157921
LysoPC 20:2	0.00664598	0.0125549	0.00554372	0.0053319	0.0076069	0.00773659
LysoPC 20:5	0.000964524	0.00157844	0.000913441	0.000923054	0.00120901	0.00116831
LysoPC 22:6	0.00851548	0.0260054	0.015829	0.0126918	0.0209523	0.0132523
LysoPC O-18:0	0.00264634	0.00185362	0.00173379	0.00144562	0.00236083	0.00283649
LysoPC P-16:0	0.000910579	0.000253348	0.000658965	0.000155928	0.00107719	0.000671493
LysoPC P-18:1	0.00136518	0.00153057	0.00124952	0.00116689	0.00144776	0.00218984
LysoPE 16:0	0.0356554	0.0387688	0.0278022	0.0262965	0.0309859	0.0233846
LysoPE 16:1	0.00153579	0.00221257	0.00122951	0.00106848	0.00158174	0.00226786
LysoPE 17:0	0.0021996	0.00147743	0.00149505	0.00122342	0.00140814	0.00144798
LysoPE 17:1	0.00679085	0.00785268	0.00445081	0.00618435	0.00354975	0.00424333
LysoPE 18:0	0.215513	0.220185	0.173711	0.152284	0.174973	0.122007
LysoPE 20:0	0.00160228	0.00136252	0.00106991	0.000950019	0.00176801	0.00200919
LysoPE 20:1	0.000964086	0.00171694	0.000772834	0.00074927	0.00144764	0.00158536
LysoPE 20:2	0.00250032	0.00249649	0.00182076	0.00150231	0.00192114	0.00240472
LysoPE 20:4	0.113373	0.166266	0.112969	0.0771429	0.117907	0.120169
LysoPE 22:0	0.00278743	0.00117589	0.00126265	0.0011021	0.00211054	0.00198023
LysoPE 22:4	0.0458207	0.0531765	0.0421861	0.0316822	0.0458952	0.046621
LysoPE 22:5	0.0553345	0.0603234	0.0405881	0.0376261	0.0535945	0.0396531
LysoPE 22:6	0.248956	0.340537	0.280562	0.213927	0.292526	0.268802
LysoPE P-16:0	0.00519008	0.00571362	0.0034177	0.00291861	0.00416652	0.00396854
LysoPE P-18:0	0.00438999	0.00475222	0.00382394	0.00310984	0.00442244	0.00398878
LysoPG 20:5	0.0255894	0.0206026	0.0182527	0.0166511	0.0203723	0.024377
LysoPI 13:0	0.000396079	0.000295791	0.000349087	0.000364336	0.000415085	0.000657381
LysoPS 19:0	0.00220265	0.00153209	0.00100278	0.000976912	0.00188642	0.00199899
LysoPS 20:2	0.000625903	0.000497457	0.000518419	0.000445691	0.000662197	0.000819218
LysoPS 21:0	0.00282167	0.00207798	0.00245626	0.0019136	0.00265643	0.00291197
LysoPS 22:1	0.00563271	0.00401549	0.00473635	0.00339829	0.00666655	0.0081304
LysoPS 27:1	0.0231271	0.0425898	0.035126	0.031981	0.045098	0.0633756
LysoPS O-20:0	0.197604	0.393888	0.22996	0.188474	0.277766	0.245374
Malate	0.0219734	0.0217301	0.0189819	0.0157353	0.0207493	0.0166501
Methoxy-4-hydroxyphenylglycolaldehyde	0.0219095	0.0201431	0.0238852	0.0202184	0.0209717	0.01362
Methoxyestrone 3-glucuronide	0.237752	0.135014	0.125232	0.114655	0.191835	0.131277
Methyl-15S-PGD2	0.000529955	0.00049554	0.000376776	0.000314345	0.000583012	0.000721727
Methyl-D-erythritol 4-phosphate	0.00435699	0.00457581	0.0024625	0.00647779	0.00251352	0.00253098
Methylenecyclopropyl-glycine	0.0016253	0.00079539	0.00022231	0.000751953	0.00105587	0.00163182
Methyl-epoxyoctadecadienoic acid	0.0066721	0.0068643	0.00571335	0.00482076	0.00702048	0.00679275
Methylglutaric acid	0.000472788	0.000418613	0.000383112	0.000311823	0.000408152	0.00042913
Methyl-N-a-methylbutyrylglycine	0.00474065	0.00362921	0.0044724	0.00191549	0.00461733	0.0138313
Mevalonic acid-5PP	0.00573854	0.00399024	0.00439367	0.00400651	0.00634217	0.00459226
MG 16:0_0:0	0.0349635	0.0265488	0.0244473	0.0196629	0.0260017	0.0272933
MG 18:2_0:0	0.0104026	0.00844552	0.00635608	0.00485606	0.00822187	0.00943335
MG 20:0_0:0	0.00258898	0.00100199	0.00181641	0.00123242	0.00211706	0.00132799
MVA, Mevalonic acid	0.00444633	0.00291615	0.00272006	0.00235662	0.0056643	0.00625134
Myristoylglycine	0.000410558	0.000195706	0.000244362	0.000138021	0.000149345	0.00025256
N,N-dimethylsphingosine	0.00337404	0.00393499	0.00488718	0.00297436	0.00256912	0.00418958
N8-acetylspermidine	0.0391464	0.0603386	0.0239377	0.106595	0.0553833	0.0720497
NAAG, N-acetylaspartylglutamic acid	0.021614	0.0528035	0.0367569	0.0150295	0.0178612	0.0181605
N-acetylaspartic acid	8.83005	9.64715	10.6931	8.78831	10.6252	6.40162
N-acetyl-D-glucosamine	0.0146582	0.00839212	0.00503183	0.00539592	0.00772986	0.00654983
N-acetylglucosamine-HCl	0.0412974	0.0188844	0.0171545	0.0143008	0.0237975	0.020304
N-acetylsphingosine-1-phosphate	0.851981	0.503622	0.759038	0.523585	0.560767	0.609291
NAGly, N-arachidonoylglycine	0.00209766	0.000639153	0.000307996	0.000701895	0.000590812	0.000334146
N-arachidonoyl-alanine	0.000797356	0.00217127	0.00154332	0.00119457	0.000907753	0.000467868
N-arachidonoyl-dihydroxypropylamine	0.0022386	0.00221778	0.00244675	0.00193747	0.00268455	0.0061147
N-arachidonoyl-tyrosine	0.0147171	0.0119706	0.00304961	0.00522535	0.00861691	0.0220334
NAT 29:2, N-acetyltaurine	0.00429422	0.00131698	0.00141779	0.00148664	0.00263332	0.00185806
NAT 30:2, N-acetyltaurine	0.0342839	0.0243563	0.0190108	0.018778	0.0250411	0.0243988
NeuAc-a2:3GaL-b1:4Glc-b-Cer d18:1_18:0	0.00764111	0.00806321	0.009146	0.00486228	0.00823241	0.00423913
NeuAc-a2-6GalNAc-b1-4Gal-b1-4Glc-b-Cer d18-1_18-1	0.00913741	0.007285	0.0115301	0.00657384	0.00777248	0.00603192
Neurine	0.000465498	0.000687201	0.000538792	0.000377857	0.000505713	0.00101745
N-glycine sulfatide	0.015095	0.0256093	0.014071	0.0128905	0.0153748	0.0158352
N-heptanoyl-homoserine lactone	0.00364772	0.000675361	0.000487876	0.000591048	0.00221712	0.00240768
N-hexadecenoyl-deoxysphing-4-enine-1-sulfonic acid	0.00135484	0.0014439	0.00115127	0.00155303	0.00128461	0.0027548
Niacinamide	0.211469	0.416259	0.471634	0.247311	0.224286	0.143025
N-linoleoyl-taurine	0.00638215	0.00579662	0.0069464	0.00327157	0.0131162	0.0142873
N-myristoyl-phenylalanine	0.000538158	0.000482844	0.000577955	0.000425669	0.00070919	0.00168723
N-myristoyl-proline	0.000213237	0.000549937	0.000801395	0.00030515	0.00184569	0.000312778
N-nervonoyl-cysteine	0.00269171	0.00125794	0.00083564	0.00061653	0.00174622	0.00133038
N-nervonoyl-lysine	0.000243286	5.89e-05	0.00175191	0.00118392	9.94e-06	6.86e-05
N-nervonoyl-methionine	0.00547935	0.00290091	0.00257101	0.00344252	0.00401246	0.00361591
N-oleoyl-glutamine	4.68e-06	1.04e-05	3.59e-05	3.54e-06	3.61e-05	2.29e-05
N-oleoyl-glycine	0.00123772	0.000371429	0.000155832	0.000383241	0.000372741	0.000268425
N-oleoyl-isoleucine	9.34e-05	6.24e-05	2.19e-05	4.05e-05	8.17e-05	6.16e-05
N-oleoyl-methionine	0.00157821	0.00142546	0.00140748	0.000418992	0.00112521	0.0028061
N-oleoyl-taurine	0.036064	0.0191286	0.0115426	0.0146967	0.0141784	0.0127097
N-oleoyl-threonine	0.000474566	6.15e-05	8.43e-05	0.000141155	0.000132851	0.000116994
Nor-5b-cholane-3a,7b-tetrol	0.165894	0.111048	0.108301	0.0877181	0.0956557	0.0879498
Norchenodeoxycholic acid	0.00164415	0.0013347	0.00157596	0.00111161	0.00148987	0.00153153
Norepinephrine	0.000556636	0.000652644	0.000705683	0.000536221	0.000448566	0.00052645
Normetanephrine	0.0110151	0.00803739	0.00731654	0.00675963	0.0162813	0.0297362
N-palmitoyl-alanine	0.000461543	0.000208853	0.000121794	9.18e-05	0.000119426	8.8e-05
N-palmitoyl-arginine	0.0423457	0.0302959	0.0500883	0.0383788	0.0316544	0.0416073
N-palmitoyl-glutamine	0.00069829	0.000612583	0.000787305	0.000740002	0.000555095	0.000379117
N-palmitoyl-histidine	0.00111167	0.000377507	0.000324328	0.00044363	0.000773577	0.000383285
N-palmitoyl-phenylalanine	0.00128523	0.000249209	0.00017427	0.000402541	0.000359939	0.000372069
N-palmitoyl-proline	0.0010688	0.000931563	0.000687031	0.000832197	0.000771286	0.00080621
N-palmitoyl-serine	0.00136144	0.00116245	0.000950247	0.000948086	0.000829895	0.000587452
N-palmitoyl-taurine	0.0714902	0.0286151	0.0227014	0.0290825	0.0242099	0.0152837
N-palmitoyl-threonine	0.000574877	0.000180153	0.00014896	0.000324597	0.000304525	0.000177278
N-palmitoyl-tryptophan	0.00159392	0.0011717	0.00122052	0.00111519	0.0013067	0.00160415
N-propyl-arachidonoylamine	0.00356259	0.000895792	0.000711727	0.000441378	0.0032764	0.000962754
N-stearoyl-alanine	0.000426867	0.000275058	0.000278246	0.000233465	0.000353898	0.000255764
N-stearoyl-arginine	0.0463274	0.0281235	0.020631	0.0269522	0.0358812	0.0650581
N-stearoyl-GABA	0.000980334	0.00147446	0.00122839	0.000903596	0.00127985	0.000466621
N-stearoyl-glycine	0.000812692	0.00168163	0.00100998	0.000783439	0.00103337	0.000280759
N-stearoyl-leucine	0.000347243	0.000172466	0.000197796	0.000141128	0.000212022	0.000319009
N-stearoyl-lysine	0.000403462	0.000248971	0.000155515	0.000184955	0.000169842	0.000218846
N-stearoyl-serine	0.0769191	0.0820349	0.0343456	0.0519862	0.0596974	0.0862642
N-stearoyl-valine	0.00102906	0.000846995	0.000906207	0.000677494	0.000995189	0.000903759
N-succinyl-L-glutamate 5-semialdehyde	0.0137273	0.00447279	0.00286745	0.00551948	0.0128533	0.015048
N-undecanoylglycine	0.0287586	0.0943275	0.00993209	0.00877847	0.0185375	0.0346562
O-b-D-galactopyranosyl-1-6-b-D-galactopyranosyl-2S-hydroxytridecanoic acid	0.00474969	0.00236517	0.00389509	0.00345098	0.00257001	0.0145791
Octadecanedioic acid	0.00325565	0.00264701	0.00294419	0.00209516	0.00388734	0.00381621
Octadecylamine	0.517213	0.468838	0.409512	0.331045	0.480677	0.483895
Octenedioic acid	0.00110899	0.00130988	0.000944516	0.000624955	0.00144478	0.00171575
O-hexadecyl-sn-glycero-3-phosphocholine	0.00929049	0.00618503	0.00411281	0.00443129	0.00776582	0.00709712
Oleoylcarnitine	0.215516	0.12977	0.0957473	0.126854	0.16576	0.30991
Oleoyl-dopamine	0.000155378	8.07e-05	8.46e-05	8.54e-05	0.000143327	0.000185383
Oleoyl-ethanolamide	0.00157439	0.00308271	0.00176779	0.00135217	0.00156909	0.00191603
O-palmitoyl-L-carnitine	0.267726	0.207622	0.140898	0.167106	0.250026	0.327992
Ornithine	0.0129327	0.00967049	0.007959	0.00691902	0.0117707	0.0135565
Oxaloacetic acid	2.44627	2.08211	2.01709	1.95763	3.16576	2.47391
Oxocholatrienoic acid	0.000691323	0.000509546	0.000426788	0.000420031	0.000467708	0.00043148
Oxododecanoic acid	0.000833459	0.000680293	0.000489768	0.000650502	0.00146378	0.00175237
Oxohexadecanoic acid	0.00174746	0.00164753	0.00160233	0.00130156	0.0019299	0.00240866
Oxo-hydroxyoctadecenoic acid	0.00193296	0.00189234	0.00299101	0.00118021	0.00240545	0.00449273
Oxo-methylpentanoic acid	0.00366606	0.00242861	0.00223688	0.00222612	0.00484443	0.00581184
Oxo-nonadecanoic acid	0.00150968	0.00111847	0.000751039	0.00075735	0.00125439	0.00128743
Oxo-octadecanoic acid	0.00164779	0.00138642	0.00149728	0.00103067	0.0015596	0.00142766
Oxooctenoic acid	0.00088981	0.00111356	0.00133554	0.00064599	0.00152324	0.00155834
Oxoproline	0.0627496	0.104267	0.152096	0.0871323	0.064908	0.0679331
Oxostearic acid	0.00115572	0.000957513	0.000840031	0.000691917	0.00127067	0.000992756
Oxo-tetradecenoic acid	0.00756233	0.0104068	0.00728479	0.0059672	0.00687962	0.0039152
Oxotricosanoic acid	0.00106073	0.000458343	0.000754534	0.000496207	0.000805029	0.000563083
Oxyadenine	2.06386	1.88424	2.35566	1.61398	1.96408	1.18248
PA 0:0_16:0 iso	0.00241443	0.0019762	0.0017935	0.00165713	0.00155394	0.00188446
PA 15:0_22:4	0.00608028	0.00372731	0.00305837	0.00256737	0.00481251	0.00452332
PA 17:0_22:6	0.000995801	0.00255863	0.00410987	0.001638	0.00284287	0.0046781
PA 18:0_0:0	0.00184311	0.00221517	0.002633	0.00166515	0.0022367	0.00270285
PA 18:3_12:0	0.0231199	0.0173283	0.0192423	0.0127155	0.0173248	0.0141997
PA 20:3_12:0	0.034243	0.0200966	0.0291674	0.0145801	0.0221737	0.0202484
PA 20:3_13:0	0.000371562	0.00166835	0.00223608	0.00114964	0.00173996	0.00276339
PA 21:4_0:0	0.0190186	0.0148328	0.0154622	0.0133198	0.017672	0.0168383
PA 22:6_15:0	0.000565619	0.00194851	0.00216729	0.00125163	0.00241578	0.00322838
PA 22:6_16:0	0.000896899	0.00266646	0.0039903	0.0022931	0.00326793	0.00580271
PA 24:0_15:0	0.0704634	0.0571439	0.0491033	0.0456505	0.0441046	0.0405878
PA 38:5	0.00663448	0.00745955	0.00975487	0.00667684	0.00672659	0.0108064
PA O-16-0_0-0	0.00706448	0.0050293	0.00473485	0.00378422	0.00408126	0.00376284
PA P-16:0_22:6	0.000650525	0.000450856	0.000483548	0.000290318	0.000436143	0.000985932
PA P-20:0_12:0	0.00149692	0.000603554	0.00105366	0.000874307	0.00284764	0.00270307
Palmitic amide	0.00212373	0.00140361	0.00238819	0.0020003	0.00118742	0.00191131
Palmitoleic acid	0.00612674	0.00637539	0.0162153	0.00256704	0.00454919	0.0107972
Palmitoyl-ethanolamide	0.00326333	0.00528103	0.00452765	0.00303666	0.00339512	0.00369415
Palmitoyl-glucuronide	0.0158216	0.00853163	0.00951712	0.00745786	0.0136379	0.0109903
Pantothenic acid	0.124773	0.235772	0.264608	0.128701	0.250216	0.228269
PC 0:0_22:1 iso	0.00108265	0.000480615	0.000720861	0.00059833	0.000622828	0.000822084
PC 16:0_0:0	0.0104696	0.0083611	0.0109107	0.00820736	0.010768	0.00811211
PC 16:0_9:0-CHO	0.0104057	0.0165407	0.0134389	0.0122063	0.0175636	0.0230546
PC 16:1_0:0	0.000361001	0.00126807	0.00110711	0.00072039	0.00180388	0.00171761
PC 17:0_22:6-2OH	0.000628009	0.00271519	0.00309762	0.00205479	0.00294778	0.00507871
PC 17:1_0:0	0.00029336	0.000557936	0.000257685	0.00020481	0.000443362	0.000565154
PC 18:1_12:0	0.270542	0.117451	0.0434627	0.0759167	0.0863149	0.25456
PC 18:1_22:0	0.478272	0.636936	0.700864	0.380054	0.479465	0.609172
PC 18:3_12:0	0.0131098	0.00443208	0.00243314	0.00354832	0.0047867	0.0133809
PC 19:1_0:0	0.00194119	0.00181938	0.0018256	0.00128188	0.00162611	0.00225576
PC 20:2_12:0	0.30522	0.132651	0.0614789	0.105559	0.134043	0.263692
PC 20:4_13:0	0.00191778	0.0010047	0.000907793	0.000831712	0.000905335	0.000910187
PC 20:5_20:4	0.011274	0.0164024	0.0106356	0.0071299	0.0146456	0.0171707
PC 21:0-CHO	0.00565909	0.00392783	0.00436462	0.00340638	0.00572379	0.0077716
PC 21:1_0:0	0.00643611	0.00514687	0.00507645	0.00449094	0.00535245	0.00421898
PC 21:4_0:0	0.00194024	0.00126707	0.00118467	0.001123	0.00108616	0.000879093
PC 22:1_15:1	0.000892917	0.000719608	0.000603245	0.000513123	0.000289803	0.000495685
PC 22:1_20:1	0.284214	0.373549	0.33743	0.237064	0.282856	0.352904
PC 22:2_12:0	0.319331	0.200086	0.1402	0.148988	0.244134	0.314367
PC 22:2_22:2	0.0134777	0.00778458	0.00712184	0.00617644	0.00863195	0.0118056
PC 22:5_20:5	0.00155674	0.00576523	0.00419642	0.00285109	0.00779856	0.00772581
PC 22:6_12:0	0.00567796	0.00567214	0.00611386	0.00413877	0.00747659	0.00875214
PC 22:6_14:1	0.00296197	0.00110189	0.000778291	0.00082601	0.00127478	0.0061081
PC 22:6_18:2	0.121212	0.199642	0.221338	0.132718	0.214004	0.120902
PC 22:6_18:3	5.54e-05	0.000882021	0.00157253	0.000674534	0.00118861	0.00200571
PC 22:6_20:4	0.178602	0.302564	0.430203	0.239198	0.366166	0.113814
PC 22:6_20:5	0.000994629	0.00175874	0.00268427	0.00123925	0.0021967	0.00330478
PC 22:6_21:0	0.00193808	0.0015991	0.00212009	0.00189914	0.00185659	0.00225428
PC 22:6_22:6	1.34e-05	0.00015472	0.000314106	0.000147716	0.000297047	0.000471173
PC 24:1_18:3	0.0242898	0.0106972	0.00889019	0.00822298	0.0116101	0.0220009
PC 24:1_20:4	0.00284404	0.00123266	0.000731956	0.000980839	0.00145603	0.00268117
PC 5:0_5:0	0.00519981	0.00402537	0.00299379	0.00258162	0.00403303	0.0041433
PC 8:0_17:0	0.000810606	0.000882447	0.000991711	0.000873565	0.000911556	0.00121734
PC 9:0_10:0	0.00040227	0.00149737	0.00156958	0.000936971	0.00202934	0.00248392
PC 9:0_14:0	0.00196241	0.00159677	0.00132998	0.00124782	0.00148955	0.0015678
PC 9:0_17:0	0.00184688	0.00139469	0.000669162	0.000830384	0.000869874	0.0025241
PC 9:0_5:0	0.00143681	0.00169143	0.00127253	0.00135634	0.00121869	0.00117977
PC O-15:0_20:4	0.00140663	0.000765974	0.000433454	0.000504892	0.000789628	0.00099838
PC O-20:0_12:0	0.00302309	0.00165223	0.000947443	0.000984411	0.00238776	0.00227492
PC O-6:0_O-6:0	0.00134937	0.000915547	0.000806461	0.000705013	0.000715907	0.000781539
PC P-14:0_0:0	0.00131177	0.00100963	0.000884822	0.00082056	0.000733266	0.000905417
PC P-16:0_2:0	0.000453984	0.000894332	0.00105731	0.000691335	0.00129653	0.0014118
PC P-18:0_0:0	0.00150823	0.00137254	0.00123933	0.00117551	0.00138245	0.00210956
PC P-20:0_22:1	0.00311018	0.00435961	0.00434552	0.00251367	0.00323129	0.00401194
PE 0:0_18:2 iso	0.000933002	0.00171811	0.000629226	0.0006685	0.00116935	0.00151233
PE 0:0_20:1 iso	0.0119034	0.0144817	0.0127411	0.0116067	0.0134623	0.0151312
PE 0:0_22:4 iso	0.076645	0.0949644	0.0819434	0.0577389	0.0749906	0.0532185
PE 10:0_10:0	0.00753285	0.00580801	0.00636977	0.00510442	0.00675928	0.00487051
PE 13:0_0:0	0.00780488	0.00373961	0.00383861	0.00199429	0.00630732	0.00854832
PE 14:0_14:0	0.00229444	0.00173252	0.00210585	0.00148798	0.00192935	0.00255306
PE 15:0_20:3	0.152135	0.0524213	0.0291615	0.0462633	0.0623573	0.144637
PE 15:0_20:4	0.032227	0.0114534	0.0084108	0.01033	0.0151407	0.0339872
PE 15:0_22:6	0.00153098	0.00250755	0.00387458	0.00223382	0.0035981	0.00406154
PE 16:0_0:0	0.026766	0.026928	0.0185849	0.0171682	0.0221266	0.0251355
PE 16:0_16:0	0.0159461	0.00914989	0.00506025	0.00624224	0.00743653	0.0157217
PE 16:0_18:3	0.00304786	0.0017753	0.00124256	0.00135415	0.00208024	0.00307811
PE 16:1_15:0	0.0228452	0.0106352	0.0028264	0.0066152	0.00608307	0.0306809
PE 18:1_0:0	0.0957275	0.113661	0.0942732	0.0784477	0.0910452	0.081692
PE 18:1_18:3	0.012448	0.00734607	0.00688556	0.0061534	0.00654897	0.00576802
PE 18:1_20:3	0.0112913	0.00737308	0.00654098	0.00657181	0.00657794	0.00565707
PE 18:2_0:0	0.00266152	0.00473227	0.00237941	0.00212326	0.00336724	0.00388915
PE 18:4_12:0	0.000356146	0.000850979	0.00102894	0.000565366	0.00107646	0.00188291
PE 18:4_13:0	0.000225101	0.00100082	0.00113516	0.000849721	0.00129132	0.00163664
PE 19:0_12:0	0.311588	0.147683	0.0440501	0.0709306	0.0781611	0.403921
PE 19:1_0:0	0.0109594	0.0127723	0.00371597	0.00502351	0.00772642	0.0127363
PE 20:2_13:0	0.105653	0.0338819	0.0124598	0.0254908	0.0257866	0.121994
PE 20:3_0:0	0.0114794	0.0140292	0.00844267	0.00843071	0.00935977	0.00819092
PE 20:4_12:0	0.000308954	0.0017273	0.00193496	0.00110472	0.0018188	0.00304657
PE 20:5_14:0	0.00010968	0.00101463	0.00196642	0.000889869	0.00143753	0.00296651
PE 20:5_20:5	0.00325747	0.00298448	0.00263954	0.000818881	0.00916702	0.00906693
PE 22:1_12:0	0.00583056	0.00643636	0.00632592	0.00497388	0.00517676	0.00513289
PE 22:4_17:1	0.511937	0.441837	0.306938	0.278834	0.429318	0.564779
PE 22:6_14:0	0.000343553	0.000718426	0.00106635	0.000636509	0.00081435	0.00169888
PE 22:6_17:0	0.179712	0.125433	0.0572865	0.07405	0.0888469	0.235472
PE 22:6_20:3	6.36e-05	0.000662592	0.00114452	0.000500803	0.000745985	0.00167154
PE 22:6_20:4	0.524309	0.287213	0.241645	0.248533	0.411059	0.288264
PE O-20:0_17:0	0.0941125	0.0525708	0.0569089	0.0387335	0.0634876	0.0518632
PE O-20:0_19:0	0.0225344	0.0157771	0.0129759	0.00886315	0.0190017	0.0131754
PE O-20:0_21:0	0.00848176	0.00500555	0.00379827	0.00337859	0.00668848	0.0052717
PE P-16:0_0:0	0.0127555	0.0122132	0.0108658	0.00820321	0.0110438	0.00683362
PE P-16:0_22:6-OH	0.00604603	0.00224474	0.00263317	0.00228408	0.00271438	0.0018852
PE P-19:1_0:0	0.00132672	0.00088191	0.00142385	0.000733007	0.000574879	0.000924678
PE-Cer d15:1_18:1	0.00345701	0.00290588	0.00307023	0.00298027	0.00319698	0.00362154
PE-Cer d15:1_22:0-2OH	0.0862413	0.0747248	0.0603173	0.0521319	0.102412	0.0556877
PEP, Phosphenopyruvate	0.102915	0.0499142	0.0319247	0.0315985	0.0461021	0.0583703
PG 14:0_0:0	0.00195666	0.000862024	0.000929244	0.000759306	0.00104222	0.00126379
PG 16:1_18:1	0.136517	0.112959	0.086336	0.0831156	0.121815	0.0782883
PG 18:0_19:0	0.000947886	0.000969395	0.000833893	0.000740538	0.00114364	0.00116047
PG 18:1_0:0	0.0310274	0.0392533	0.0250812	0.0243323	0.0358587	0.0253825
PG 18:4_0:0	0.00343379	0.00142611	0.00177555	0.001415	0.00195905	0.00135098
PG 22:6_17:0	0.000672861	0.00240893	0.00341634	0.00205961	0.00319201	0.00525237
PG 22:6_18:0	0.000884954	0.00305667	0.00464044	0.00309213	0.0037967	0.00679778
PG 22:6_19:0	0.000926433	0.00230061	0.00215459	0.00125006	0.00157483	0.00301052
PG 22:6_20:0	0.00068325	0.00145273	0.00212976	0.00123192	0.00176721	0.00372978
PG 22:6_22:0	0.000487917	0.000541735	0.000574156	0.000683424	0.000169987	0.000541699
PG P-16:0_22:6	0.00107396	0.00285186	0.00510173	0.00267847	0.00409596	0.00744115
PG P-18:0_0:0	0.00443416	0.00261335	0.00311866	0.00231506	0.00215614	0.00354818
PGA2, Prostaglandin	0.00125316	0.00238729	0.00243546	0.00200881	0.00398659	0.0017285
PGE2 glyceryl-ester	0.00270983	0.00304825	0.0033565	0.00321238	0.00362654	0.00488645
PGF1a, Prostaglandin	0.00155509	0.000687853	0.00118264	0.000454836	0.000884434	0.000976412
PGF1-OH	0.00153098	0.00206406	0.00168759	0.0015973	0.00216121	0.0012405
PGF2 dimethyl-amine	0.000453615	0.000857408	0.000447122	0.00032216	0.00052386	0.000120559
PGF2 isopropyl-ester	0.00184619	0.00156689	0.00125673	0.00130309	0.00151151	0.00175591
PGF2a, Prostaglandin	0.00456519	0.00734997	0.00598459	0.00533363	0.0127134	0.0100293
PGG2, Prostaglandin	0.00184537	0.00141104	0.00238134	0.00143595	0.00186802	0.00308091
PGH2-ethanolamide	0.00232637	0.00139326	0.00137189	0.00161745	0.00194338	0.00357297
PGM, Prostaglandin	0.00263538	0.00224556	0.00272802	0.00134682	0.00294108	0.00391982
Phenylalanine	0.0109109	0.00796329	0.00724999	0.00658617	0.0158964	0.0292882
Phosphocreatine	0.0020147	0.00298178	0.00300467	0.00149377	0.00124639	0.00166644
PhosphoribosylformiminoAICAR-phosphate	0.138293	0.104299	0.158849	0.151096	0.120391	0.0190988
Phosphouridine	0.00802089	0.00106843	0.00383827	0.0038991	0.0033631	0.000369707
PI 18:0_0:0	0.150976	0.174739	0.0773103	0.0710268	0.130434	0.104402
PI 18:1_20:4	0.00258154	0.00488406	0.00164864	0.000541934	0.0282821	0.00523587
PI 18:2_18:2	0.00144799	0.00142177	0.00184056	0.00117819	0.00158093	0.00226851
PI 18:2_20:4	0.0510344	0.0666626	0.0511908	0.0431863	0.0537206	0.0528577
PI 19:0_0:0	0.0133982	0.0124405	0.0134866	0.0110404	0.0160595	0.0135041
PI 19:1_0:0	0.000237458	0.000209251	0.000442502	0.00012636	0.000798102	0.000725427
PI 22:2_12:0	0.0127577	0.0179446	0.0254101	0.0148262	0.017973	0.00844802
PI 22:2_14:1	0.00881893	0.00868495	0.00878078	0.0068565	0.00923779	0.00734364
PI 22:4_12:0	0.00384333	0.00386635	0.00299214	0.002672	0.00374336	0.00852538
PI 22:4_14:0	0.0300762	0.0239232	0.0240116	0.0183735	0.0242783	0.0193528
PI 22:4_16:0	0.0245527	0.016338	0.015848	0.0129174	0.0178471	0.0169908
PI 22:4_18:0	0.00301659	0.00293738	0.0024882	0.00188751	0.00293984	0.00265343
PI 22:4_20:0	0.00254247	0.00237303	0.00214892	0.00164168	0.00263975	0.00291191
PI 22:4_22:1	0.000342803	0.00338623	0.00458041	0.00266183	0.00398262	0.00707613
PI 22:6_16:0	0.294445	0.309645	0.361071	0.240821	0.411364	0.318701
PI 22:6_16:1	0.0665269	0.0827145	0.0752391	0.0622385	0.068294	0.0671391
PI 22:6_18:2	0.170361	0.179544	0.272484	0.17363	0.260287	0.150855
PI 22:6_20:0	0.013425	0.00986466	0.0140799	0.0129755	0.00718097	0.00474374
PI O-20:0_22:6	7.53e-05	0.00211538	0.00545779	0.00115704	0.00528549	0.00850826
PI-Cer d20:0_18:0	0.0178755	0.0360038	0.0139388	0.0282444	0.0164203	0.0153304
PI-Cer d20:0_26:0	0.00291887	0.00261024	0.00226615	0.00183645	0.00249033	0.00244775
PIP 40:8-OH	0.200385	0.17382	0.172047	0.134512	0.186677	0.179747
Pregnenolone sulfate	0.00331845	0.00292137	0.00368683	0.00283831	0.00437217	0.00447866
Pristanoylglycine	0.000829709	0.000685429	0.000596751	0.000476832	0.000660792	0.000586454
Progesterone	0.000944828	0.000528182	0.000685877	0.000640076	0.000646883	0.000485444
Proline	0.0456656	0.0234663	0.0147717	0.0246849	0.0242092	0.0582402
PS 0:0_19:0 iso	0.0302792	0.0422414	0.0254304	0.0234573	0.0391552	0.0230471
PS 13:0_12:0	0.00287452	0.00248336	0.00315679	0.00198755	0.00349798	0.00424387
PS 13:0_13:0	0.00600352	0.00571475	0.00558467	0.00176296	0.0167431	0.0157262
PS 14:0_12:0	0.0103234	0.00515265	0.00690628	0.00529078	0.007898	0.0111501
PS 14:1_14:1	0.014023	0.00948003	0.0108522	0.0082816	0.0140317	0.0145788
PS 15:0_12:0	0.0141021	0.00980257	0.0115896	0.0111056	0.0157917	0.022865
PS 16:1_18:1	0.00844572	0.00494597	0.00481196	0.00347102	0.00506408	0.00718627
PS 16:1_19:0	0.0118818	0.0103083	0.0100543	0.00734817	0.0116424	0.0128017
PS 16:1_20:0	0.101337	0.0757268	0.044256	0.0393446	0.0899616	0.154659
PS 16:1_22:2	0.0607166	0.0479376	0.0577823	0.0376035	0.0807884	0.0561959
PS 17:0_0:0	0.0114812	0.0138305	0.00905726	0.00856452	0.0132251	0.0093206
PS 17:0_12:0	0.00587772	0.0058602	0.0056393	0.00546141	0.00623013	0.0100186
PS 17:1_0:0	0.000573071	0.000121325	0.000365927	0.000175366	0.000438155	0.000331589
PS 18:0_0:0	0.0572946	0.0512031	0.0538846	0.0465054	0.0620904	0.0539749
PS 18:0_16:0	0.0190355	0.009456	0.00460365	0.00598472	0.00991815	0.0222196
PS 18:1_20:1	0.101283	0.0766569	0.0605719	0.050847	0.0972206	0.130353
PS 19:1_0:0	0.0144068	0.0173546	0.0125494	0.0118526	0.0190731	0.0131878
PS 20:0_22:6	0.00479935	0.00466003	0.00340052	0.00246356	0.00369227	0.00326175
PS 20:1_0:0	0.00582463	0.00763194	0.00532542	0.00468021	0.00537788	0.00520796
PS 20:3_0:0	0.0177609	0.0246082	0.0251196	0.0180683	0.0282848	0.0327788
PS 20:3_14:0	8.08e-05	0.000861418	0.00119149	0.000747756	0.00107252	0.00187564
PS 20:3_15:0	0.000126245	0.00133687	0.00157706	0.00106407	0.0014551	0.00219438
PS 20:4_0:0	0.0023478	0.00302034	0.001756	0.00160658	0.00283003	0.00334819
PS 20:5_15:0	0.00100719	0.0010134	0.00100128	0.000978842	0.000878698	0.00198348
PS 22:1_14:0	0.104418	0.0868743	0.0539923	0.0388545	0.0879949	0.181351
PS 22:1_17:1	0.00103609	0.000930672	0.000741517	0.000711193	0.00103946	0.00138027
PS 22:2_14:1	0.000177663	0.00153024	0.00184998	0.00133832	0.00159077	0.00281476
PS 22:2_17:0	0.00107679	0.000827536	0.00180868	0.000820797	0.000360524	0.000842531
PS 22:4_0:0	0.00917352	0.0145971	0.00985307	0.00782089	0.0125761	0.0113588
PS 22:4_17:1	0.00104459	0.00462723	0.00464678	0.00286791	0.00709152	0.00726321
PS 22:4_18:1	0.00108599	0.00218502	0.00348782	0.00212705	0.00276338	0.00416124
PS 22:4_19:1	0.049587	0.0412627	0.0339497	0.0353253	0.0468722	0.048953
PS 22:6_0:0	0.0224161	0.076949	0.032668	0.027995	0.0444727	0.0277666
PS 22:6_13:0	0.0127115	0.0167373	0.0174919	0.0151729	0.0161167	0.0161938
PS 22:6_14:0	0.00135339	0.000957368	0.000687568	0.000642968	0.00102632	0.00176418
PS 22:6_18:0	1.15421	0.799246	0.580776	0.574222	0.960068	0.819535
PS 22:6_20:3	0.0018427	0.0018842	0.00190965	0.00160361	0.0019732	0.0016157
PS 22:6_22:6	0.00124949	0.00116059	0.00126324	0.000868178	0.00109548	0.00106564
PS O-16:0_0:0	0.00398016	0.00156457	0.00113933	0.00100267	0.00256569	0.00190213
PS P-14:0_15:0	0.00583994	0.0115009	0.0109042	0.00889724	0.0128334	0.01461
PS P-16:0_12:0	0.00202609	0.00253733	0.00231718	0.00184202	0.00278201	0.00370059
PS P-16:0_13:0	0.0099895	0.0160293	0.0146495	0.0133769	0.0180709	0.0220974
PS P-16:0_15:1	0.00219724	0.00193134	0.00189334	0.00175469	0.00205708	0.00224345
PS P-16:0_17:2	0.00770143	0.00399656	0.00566427	0.00532155	0.00531071	0.00519913
PS P-16:0_18:3	0.00797417	0.00591014	0.0056029	0.00416952	0.006585	0.00786454
PS P-18:0_13:0	0.00157227	0.00215205	0.00222533	0.00164627	0.00256513	0.00290692
PS P-18:0_18:2	0.0112226	0.004562	0.00402688	0.00377345	0.00650977	0.00790823
PS P-18:0_18:3	7.34e-05	0.203233	0.225928	0.183361	0.200254	0.000209412
PS P-18:0_20:5	0.00129872	0.00326005	0.00400202	0.00249345	0.00328223	0.00630282
PS P-20:0_0:0	0.00606405	0.00639389	0.00579378	0.00483261	0.00517056	0.00513378
PS P-20:0_16:1	0.0907476	0.0485531	0.0394793	0.0397608	0.0623805	0.095927
PS P-20:0_18:3	0.0623036	0.0716493	0.0569737	0.0471429	0.0745372	0.0994688
PUFA 28:5	0.000150709	6.89e-05	0.000116298	6.66e-05	0.000112693	8.91e-05
PUFA 30:6	0.00151983	0.00101248	0.000943217	0.000652503	0.000800752	0.00234079
PUFA 38:6	0.00054451	0.000418457	0.000289488	0.000249447	0.000248731	0.000978072
PUFA C26:6	0.000457944	0.000355446	0.000431093	0.000367758	0.000339624	0.000310549
Putrescine	0.000887599	0.00138546	0.000924694	0.00133534	0.00124594	0.00164716
Pyridoxine	0.00249135	0.00234932	0.00160976	0.00184307	0.00254349	0.00354176
Pyrrolinecarboxylate	0.000478296	0.000219844	2.61e-05	0.000234981	0.000302262	0.000498373
Pyruvate	0.00148953	0.000721383	0.00449761	0.000900884	0.0014545	0.00207029
QH2	0.00212048	0.00140175	0.00193291	0.00117888	0.00213953	0.00218707
R-adrenaline	0.00770749	0.0038945	0.00460076	0.0036271	0.00825749	0.0129541
Retinoic acid	0.000660835	0.000433257	0.000460631	0.000435618	0.000394031	0.000404813
R-noradrenaline	6.45e-05	0.000117672	5.9e-05	6.27e-05	6.1e-05	6.14e-05
S-adenosylhomocysteine-HCl	0.000332716	0.000419263	0.000278488	0.000298451	0.000410749	0.000351485
S-adenosylmethionine cation	0.0117461	0.011612	0.012391	0.00870974	0.00844509	0.0139321
SAH	0.0234205	0.0165196	0.0094168	0.00984155	0.0113573	0.013663
SAM	0.060534	0.0576605	0.0631917	0.0450844	0.0441888	0.071783
Sarcosine	3.76e-05	0.00635101	0.000120976	0.00429491	6.55e-05	0.00384232
Sebacic acid	0.00139911	0.0010044	0.000950804	0.00130802	0.00182877	0.00147894
Serine	0.67559	0.291222	0.215368	0.248794	0.424829	0.586865
Serotonin sulfate	0.00198696	0.00134916	0.000657317	0.000663947	0.00139603	0.00132338
SM d16:1_16:0	0.0179841	0.0192256	0.0123442	0.00966255	0.0150684	0.0130184
SM d16:1_17:0	0.00651854	0.00309564	0.00269416	0.00235113	0.00512607	0.00516715
SM d16:1_18:1	0.0333958	0.0282559	0.0216264	0.0198925	0.0357162	0.0208367
SM d16:1_24:0	0.00163329	0.000161212	0.000165744	0.000178933	0.000266583	0.000278574
SM d16:1_25:0	0.13216	0.0857161	0.0768752	0.0600701	0.105504	0.111149
SM d17:1_26:1	0.0304855	0.0253062	0.0229274	0.0202727	0.0283915	0.0285687
SM d18:0_16:1-OH	0.00855955	0.00814843	0.00436728	0.00423591	0.00735554	0.00634338
SM d18:0_24:1	0.32828	0.148295	0.112517	0.114208	0.222072	0.220287
SM d18:1_12:0	0.00345918	0.00345278	0.00295815	0.00275381	0.00313535	0.00381082
SM d18:1_26:0	0.00607606	0.0018108	0.00167958	0.00225903	0.00550645	0.00381624
SM d18:1_26:1	0.0727953	0.0507817	0.0404511	0.0469433	0.0607403	0.0532977
SM d18:2_14:0	0.00194547	0.00184324	0.00127337	0.00127611	0.00186386	0.00198099
SM d18:2_15:0	0.000433959	0.00024398	0.000143906	0.000165836	0.00032523	0.000331259
Spermidine	0.0259225	0.0607246	0.0477053	0.0261987	0.022237	0.0337446
Spermine	0.00807234	0.00880123	0.00866911	0.00756747	0.00504439	0.00589262
Sphinganine C16	0.00258056	0.00249184	0.00191382	0.00154644	0.00226598	0.00255789
Sphinganine C17	0.00131504	0.00076848	0.000600224	0.000600036	0.000843004	0.00101075
Sphingosine C18:1	0.028146	0.0201844	0.0151615	0.0151686	0.0213244	0.0155584
Sphingosine-1-phosphate C18	1.09e-05	0	1.2e-05	5.66e-06	1.32e-05	1.51e-05
Sphingosine-1-phosphocholine C17	0.00253598	0.00166931	0.00180415	0.0014653	0.00218936	0.00151043
Stearic acid	0.00214271	0.00155791	0.00149268	0.00154151	0.00260675	0.00151782
Stearoylcarnitine	0.174519	0.14518	0.0892088	0.0983841	0.159717	0.229383
Stearoylglycerophosphoglycerol	0.0134956	0.0231904	0.0156913	0.0103597	0.0155908	0.0105588
Succinic acid	0.0789863	0.0484852	0.0451992	0.0544127	0.0402947	0.0349723
Sulfatide C22:0-2OH	0.00311592	0.000790491	0.00138303	0.000680548	0.00198052	0.0020849
Sulfatide C14:0	0.000797314	0.00796496	0.00551884	0.0034277	0.0115863	0.00910277
Sulfatide C16:1	0.00106522	0.002382	0.00408892	0.0017107	0.00290378	0.00580411
Sulfatide C16:1-OH	0.462877	0.255377	0.199135	0.221812	0.355831	0.262502
Sulfatide C16-OH	0.00060513	0.00647052	0.00439012	0.00279796	0.0100834	0.00804761
Sulfatide C18:1-OH	0.000958309	0.00384998	0.00583177	0.00292545	0.00449908	0.00715693
Sulfatide C18-OH	0.000830863	0.00387848	0.00389108	0.00249557	0.00586737	0.00585779
Sulfatide C20:0	0.00636842	0.00220128	0.00310773	0.00121643	0.00365486	0.0072821
Sulfatide C22:0	0.00592082	0.00978594	0.00666242	0.00592761	0.0092764	0.0100866
Sulfatide C23	0.00886146	0.013962	0.00989265	0.00778274	0.0131623	0.0143097
Sulfatide C23-OH	0.00506964	0.000960309	0.000733008	0.000268483	0.000863371	0.0041869
Sulfatide C24:0	0.00347026	0.00164518	0.00285042	0.00150162	0.00370208	0.00313477
Sulfatide C24:0-2OH	0.00277691	0.00479558	0.00334587	0.0027788	0.00466915	0.00548048
Sulfatide C24:1	0.00179298	0.00112857	0.00078045	0.00130141	0.00140191	0.00137611
Sulfatide C26	0.00441482	0.00388825	0.00619908	0.00479679	0.00452286	0.0055155
Sulfatide C26-OH	0.00107872	0.00119006	0.000870687	0.000865941	0.00123541	0.00123119
Sulfatide C28:1	0.00936983	0.00652931	0.00645785	0.00544471	0.0074725	0.00690153
Taurine	0.837299	0.744163	0.596761	0.472251	0.590306	0.561834
Testosterone glucuronide	0.000245974	0.00037723	0.000200902	0.000253805	0.000265025	0.000591239
Tetraacetoxy-cholestenol	0.0129443	0.00864701	0.0110123	0.00765547	0.0111608	0.00704294
Tetradecatrienoic acid	0.00778264	0.0104241	0.00751559	0.00609016	0.00689698	0.00380266
Tetrahexosylceramide d18:1_16:0	0.000574594	9.19e-05	4.57e-05	0.000202709	0.000397198	0.000131571
Tetrahydroaldosterone-3-glucuronide	0.0242817	0.0220007	0.0189094	0.00913394	0.0376889	0.0495593
Tetrahydrocortisol	0.00369688	0.00359685	0.00310791	0.00304523	0.0038661	0.00446215
Tetrahydrodeoxycortisol	0.00123272	0.00122099	0.00111181	0.000929865	0.00119304	0.000915915
Tetrahydroporphyrin	0.0412239	0.01622	0.0194406	0.00842666	0.0359354	0.0390916
Tetrahydroxy-cholestan-26-al	0.000593424	0.000375597	0.000446063	0.000316212	0.000514799	0.000592823
TG 14:1_14:1_18:2	0.00256626	0.0234044	0.000825686	0.00090973	0.000759695	0.00507471
TG 15:0_20:5_22:5	0.000145805	0.00247213	3.59e-05	1.02e-05	1.79e-05	0.000389078
TG 15:0_22:5_22:5	0.0181257	0.00968987	0.00636489	0.00972231	0.0159675	0.0248865
TG 8:0_8:0_8:0	0.000485518	0.000720075	0.000467663	0.000321411	0.000516794	0.000632903
Thiamine cation	0.00132546	0.0021202	0.002374	0.00134798	0.000908205	0.0010085
Threo-3-methylmalate	0.00449848	0.00496093	0.00136018	0.00217959	0.00621616	0.00130793
Threonic acid	0.409866	0.877126	0.538317	0.437023	0.408114	0.602215
Thromboxanoic acid	0.0012193	0.00123951	0.000847156	0.000963541	0.00122166	0.00126346
TMP, Thymidine monophosphate	0.000350738	0.000308421	0.000579409	0.000513866	0.000178971	0.000396427
Traumatic acid	0.000633519	0.000522948	0.000579389	0.000354085	0.000606491	0.000889528
Tridecadienoic acid	0.000278706	0.000146195	0.000167085	0.000106352	0.000468439	0.000765233
Trihexosylceramide d18:1_18:0	0.00216653	0.00134047	0.000844115	0.000887433	0.00122673	0.00112018
Trihydroxycholestan-26-al	0.0028216	0.000936235	0.00163733	0.00166866	0.00323623	0.00106336
Trihydroxycholesten-3-one	0.00414098	0.00235944	0.002472	0.0018895	0.00245195	0.00126594
Trihydroxy-octadecenoic acid	0.00613223	0.00469704	0.006714	0.00393812	0.00638209	0.00803904
Trihydroxy-stearic acid	0.003781	0.00319483	0.00448072	0.00253589	0.00439744	0.00441358
Tryptophan	0.00317539	0.0024469	0.00205249	0.00186165	0.0034584	0.00463209
TXA2, Thromboxane	0.00168842	0.000953557	0.00180876	0.0010739	0.00135078	0.0021049
Tyramine	0.00154755	0.000978475	0.000905141	0.000843427	0.00191805	0.00352237
UDP	0.0122696	0.0100829	0.00990531	0.0074461	0.00679437	0.00661748
UDP-D-galacturonic acid	0.0407804	0.019245	0.0196946	0.0172648	0.0234314	0.0127031
UDP-D-xylose	0.014425	0.00726886	0.00536354	0.00591357	0.00559937	0.00669785
UDP-glucose	0.603677	0.301412	0.254654	0.257275	0.283703	0.262325
UDP-glucuronic acid	0.0406568	0.0191658	0.0196055	0.0171522	0.0233469	0.0126992
UDP-N-acetylglucosamine	0.0189543	0.0169551	0.0141542	0.0119192	0.0113285	0.0211838
UDP-N-acetylmuraminic acid	0.000604385	0.000808437	0.000846585	0.000560983	0.000604621	0.000880934
UMP, Uridine monophosphate	0.434644	0.0383826	0.114097	0.138372	0.1904	0.0164196
Undecanedicarboxylic acid	0.0025251	0.00201731	0.00217027	0.00154209	0.00297518	0.00291825
Undecanedioic acid	0.00345875	0.00387979	0.00160381	0.00198783	0.00516078	0.00522726
Uracil	0.362783	0.502717	0.167393	0.229541	0.435344	0.72148
Uridine	0.972299	1.28107	0.591385	0.550632	0.836601	1.6236
Urocortisol	0.000591107	0.00111781	0.00118103	0.000666136	0.000606681	0.000523436
Valine	0.00898114	0.0046784	0.00409371	0.00501032	0.00913476	0.0165095
Vitamin D3 butyric acid	0.000888347	0.000717578	0.000506897	0.00043647	0.000496741	0.00172756
y-Glu-Cys	0.00627638	0.000876103	0.000589645	0.00151217	0.0052224	0.00993917
GSH, Glutathione	0.00153536	0.00138567	0.00158319	0.000776491	0.000290769	9.29e-05
GSSG	0.348236	0.302588	0.178732	0.212965	0.18093	0.392548
NAD	0.00111398	0.00124095	0.00154129	0.00122211	0.000644527	0.000595867
NADH	0.0100342	0.0117936	0.00749081	0.0113979	0.00971209	0.00830479
NADP	0.000868074	0.00135497	0.00189984	0.00102437	0.000593977	0.000348176
NADPH	0.00300099	0.00462728	0.00477929	0.00346759	0.00251947	0.00139198
NADH-to-NAD ratio	9.00749	9.50373	4.86011	9.32649	15.0686	13.9373
NADPH-to-NADP ratio	3.45706	3.41504	2.51562	3.3851	4.2417	3.99791
ATP-to-ADP ratio	0.0323928	0.0732855	0.0515723	0.0420907	0.0338707	0.0585262
GSH-to-GSSG	0.00440896	0.00457941	0.00885788	0.0036461	0.00160708	0.000236717
QH2-to-Q4 ratio	0.200608	0.141493	0.182711	0.205298	0.209974	0.413276
QH2-to-Q9 ratio	0.268001	0.0781995	0.0969242	0.119428	0.379373	0.39259

## Sheet: VIP scores
PLS-DA							OrthoPLS-DA
	Comp. 1	Comp. 2	Comp. 3	Comp. 4	Comp. 5			V1	V2
Sarcosine	4.4783	4.0659	4.0937	4.2056	4.2055		DHET, Dihydroxyeicosatrienoic acid	2.18727	0.41713
Adenosine	4.4566	3.9013	3.8663	3.8508	3.8507		EET, Epoxyicosatrienoic acid	2.17303	0.439873
Bilirubin	4.2772	4.0517	4.064	4.0752	4.0752		EPA, Eicosapentaenoic acid	2.13142	0.543337
DHET, Dihydroxyeicosatrienoic acid	4.1713	3.6251	3.5654	3.5505	3.5504		Sebacic acid	2.12109	0.503079
EPA, Eicosapentaenoic acid	4.171	3.5934	3.5337	3.5185	3.5184		ETA, Eicosatetraenedioic acid	2.10589	0.435349
GSH, Glutathione	4.0786	3.5061	3.4488	3.434	3.4339		L-Galactose	2.04944	0.569062
EET, Epoxyicosatrienoic acid	3.9566	3.436	3.38	3.3658	3.3657		CDP	2.0318	0.591382
Deoxyguanosine	3.6594	3.3516	3.3298	3.316	3.316		Oxaloacetic acid	2.00045	0.305536
PI O-20:0_22:6	3.6032	3.2354	3.2654	3.2556	3.2555		Hydroxyadipic acid	1.98809	0.645542
15S-HpETE	3.5085	3.0295	2.9789	2.9664	2.9663		Taurine	1.98665	0.711771
L-prolyl-glycine	3.4159	2.9685	2.9443	2.9316	2.9316		CPA 18:1_0:0	1.98466	0.540328
L-Galactose	3.358	3.3778	3.3437	3.3296	3.3295		Glutamyl-proline	1.96416	0.702052
Leucine	3.0952	2.7066	2.6633	2.6652	2.6651		Oxododecanoic acid	1.96045	0.725689
y-Glu-Cys	2.9706	2.5454	2.5357	2.5316	2.5315		Deoxyuridine	1.95592	0.479263
Hexenedioic acid	2.8578	2.8056	2.7633	2.7516	2.7517		Arginine	1.95526	0.652607
Hydroxyadipic acid	2.8105	2.6663	2.6402	2.6288	2.6287		UDP	1.95036	0.596528
PE 20:5_14:0	2.8104	2.4388	2.4358	2.4337	2.4337		Creatine	1.94605	0.73381
TG 15:0_20:5_22:5	2.7661	4.0093	3.9949	4.0027	4.0027		Hydroxymethyloxobutyric acid	1.92613	0.441453
PS 20:3_15:0	2.7408	2.3457	2.3361	2.3376	2.3376		PS 20:0_22:6	1.89583	0.568275
PI 22:4_22:1	2.6834	2.31	2.3015	2.3019	2.3018		Hydroxytetradecenoic acid	1.87099	0.777801
Dihydroxynaphthoyl-CoA	2.5515	2.194	2.1754	2.1731	2.173		NAAG, N-acetylaspartylglutamic acid	1.8343	0.778989
PS 20:3_14:0	2.5193	2.1747	2.166	2.1653	2.1652		Phosphocreatine	1.82414	0.517228
Sulfatide C16-OH	2.4884	2.1623	2.1605	2.1548	2.1548		GSH, Glutathione	1.81752	0.848908
Hydroxytetradecenoic acid	2.4737	2.1506	2.1262	2.1177	2.1176		Deoxyguanosine	1.81041	0.824875
PC 22:6_22:6	2.447	2.2652	2.2782	2.2728	2.2727		Adenosine	1.80773	0.859339
PC 22:6_18:3	2.3887	2.0851	2.0943	2.0928	2.0927		D-Fructose 1,6-bisphosphate	1.78746	0.63978
PS 22:2_14:1	2.3201	1.9884	1.9731	1.9747	1.9746		PGF2a, Prostaglandin	1.7645	0.803029
Sulfatide C14:0	2.271	1.981	1.9839	1.9791	1.9791		15S-HpETE	1.763	0.879972
Diadenosine diphosphate	2.2697	2.048	2.0535	2.0502	2.0502		g-L-Glutamyl-L-pipecolic acid	1.75926	0.758087
CL 8:0_18:2_18:2_18:2	2.2697	2.0221	2.0357	2.0311	2.0311		Aminoheptanoic acid	1.75343	0.882851
Hydroxypropionic acid uroporphyrin III	2.184	1.9977	2.0165	2.0125	2.0125		Hydroxy-3-oxocholesten-27-oic acid	1.74633	0.862503
Hypotaurine	2.1591	2.0518	2.0666	2.0595	2.0594		Malate	1.73839	0.75643
N-nervonoyl-lysine	2.124	2.321	2.2827	2.2905	2.2914		PE 0:0_22:4 iso	1.73434	0.873267
Cer d18:0_22:0	2.1104	1.806	1.8064	1.8122	1.8121		Glyceraldehyde 3-phosphate	1.72089	0.490357
2-Keto-6-acetamidocaproic acid	2.0413	1.7693	1.8339	1.8266	1.8265		GDP-L-fucose	1.7047	0.439989
PE 22:6_20:3	2.0286	1.83	1.8278	1.8294	1.8293		N-palmitoyl-serine	1.69992	0.92013
NADP	2.0209	1.7447	1.7246	1.718	1.718		Alanine	1.69298	0.437292
TG 14:1_14:1_18:2	2.018	2.614	2.6116	2.6195	2.6196		LysoPI 13:0	1.69067	0.66128
PE 18:4_13:0	2.0099	1.7223	1.7119	1.7096	1.7095		Ketopalmitic acid	1.68619	0.724718
N8-acetylspermidine	2.0079	2.0972	2.0875	2.0843	2.0842		Hydroxydodecanoic acid	1.68368	0.749293
Pyrrolinecarboxylate	2.0022	1.7851	1.8464	1.8385	1.8385		L-prolyl-glycine	1.68235	0.643999
Fumarylacetic acid	1.9984	1.7853	1.7555	1.7481	1.748		PA O-16-0_0-0	1.67685	0.89141
Sulfatide C18-OH	1.961	1.6965	1.6929	1.6882	1.6882		S-adenosylhomocysteine-HCl	1.67587	0.73784
PS 22:4_17:1	1.9551	1.6979	1.6933	1.6882	1.6882		Linoleylcarnitine	1.66407	0.876192
Glyceraldehyde 3-phosphate	1.9367	1.6579	1.6313	1.6253	1.6253		PA 18:3_12:0	1.66264	0.485217
PGF2 dimethyl-amine	1.931	1.6624	1.6407	1.6338	1.6339		Sulfatide C26-OH	1.65544	0.656165
PA P-20:0_12:0	1.9262	1.6484	1.6217	1.6212	1.6211		D-Glucose	1.65388	0.921453
Oxododecanoic acid	1.9105	1.6377	1.6128	1.6061	1.606		N8-acetylspermidine	1.65229	0.369914
Tridecadienoic acid	1.8995	1.7851	1.7569	1.759	1.759		AEA, Arachidonylethanolamide	1.65199	0.579582

## Sheet: LC-MS data cell line
Phenotype	p53	p53	p53	p53	N1IC	N1IC	N1IC	N1IC
Metabolite
Hypoxanthine	45370.9	42840.3	40039	37827.2	43605.4	40596.6	52893.6	66054.2
6-Phosphogluconic acid	18461.1	17056.5	32063.9	26330.7	7359.42	7708.61	12752.8	25927.5
N-Acetyl-D-glucosamine	0	0	0	0	0	0	0	0
N-acetyltryptophan	0	0	0	0	0	0	0	0
L-Glutamic acid	302660100	355934300	454068500	366762700	159548100	212989300	247617700	321948300
D-Glucuronic acid	12646.3	0	13166.1	12190	8726.86	0	0	12077.6
Glucosamine 6-phosphate	34512	31699.6	33179.2	32250.9	19528.6	24383	24913.2	36616.6
4-Pyridoxic acid	0	0	0	0	0	0	0	0
Purine	0	0	0	0	0	0	0	0
4-Trimethylammoniobutanoic acid	6499117	7676580	7010471	6550241	1206618	1806569	1963478	3664498
4-Hydroxyproline	0	0	0	0	0	0	0	0
dCDP	0	0	0	0	0	0	0	0
Hypotaurine	741042	970994	1055371	1067846	1152183	1670880	1796334	3451528
N-Acetylornithine	3314.98	4632.39	4141.27	8318.58	3695.18	0	3129.35	4443.24
Adenine	602925	680697	526692	529736	338654	416629	426397	558639
Acetylcholine	174452	174834	161482	217346	107230	105925	123356	208230
Nicotinic acid	0	0	0	0	0	0	0	0
Hexanoylcarnitine	13292.1	12193.8	19159.6	16822.2	14870.5	14138.9	21118.3	31093.3
Uridine 5'-monophosphate	93272.1	74066.8	109390	98703.5	22144.5	33188.5	34521.5	80516.9
L-Lactic acid	11609270	16053940	15035250	13300960	5943007	6614787	9344821	14855980
Asymmetric dimethylarginine	639345	766142	600687	818872	228811	319519	356004	765516
L-Cystine	0	0	0	0	20317.9	6338.26	21114.2	9168.62
Glutathione	39112690	47082360	47756860	46490180	23289520	40146680	38309220	64906360
L-Palmitoylcarnitine	35862	30084.3	16365.7	20720.1	4613.35	8460.42	6582.75	8655.91
CDP	30396.8	15121.9	36673.4	42384.9	14525.7	16115.8	27818.5	32673.4
GDP-glucose	12589.6	10811.4	27645.7	28467.3	8243.68	8496.91	16238.9	17644.1
Uric acid	23408	27091.4	24950.8	19218.2	27043.8	36138.2	24304.3	27190.2
NAD	5076778	6344888	6813420	6624484	2474096	4027419	4370653	9204946
D-Ribose	0	0	0	0	0	0	0	4785.96
Indolelactic acid	0	0	0	0	0	0	0	0
L-Alanine	41265770	53594000	50020480	56600340	11070740	15868210	17991470	35948380
Glucosamine	0		0	0	0	0	0	0
L-Glutamine	1234459000	1443414000	1393798000	1414282000	1099939000	1219878000	1265648000	1570644000
D-Ribulose	0	0	0	0	0	0	0	0
3-Phosphoglyceric acid	1156879	1300106	1775229	1602082	565299	828912	1238879	1954596
Hippuric acid	27261.6	25052.7	24831.1	25739	24046.9	23733.8	25321.3	25121.8
Uridine triphosphate	416462	376096	856501	1201800	198817	237954	321845	762215
Glycerol 3-phosphate	5380154	3990860	10146180	2944629	4673219	3419027	8174350	6026138
NADH	58093.4	27691.9	70219.8	47297.2	0	10848.5	46967.2	71799.7
dCMP	0	0	0	0	0	0	0	0
Glucose 6-phosphate	1320415	1083600	921328	745639	311997	347466	356399	599107
L-Lysine	22320070	29490170	27775190	31840830	13469410	16998180	19767450	29147850
Niacinamide	1661635	2604223	2089206	2769428	1242004	1501260	1317722	2803290
D-Ribulose 5-phosphate	14147.5	19952.5	21489.7	15540.8	0	13724.9	0	18387.7
N-Acetylaspartylglutamic acid	0	0	0	0	0	0	0	0
L-Methionine	30971100	42581340	47040590	43400400	16342840	21811450	29101950	41388680
Guanine	4389.47	0	0	0	0	0	6129.32	16071.4
Uridine 5'-diphosphate	232467	150317	376061	441750	90661.4	129482	182928	316670
3-Hydroxymethylglutaric acid	428169	547478	468936	496354	263127	349117	282847	411454
Pyroglutamic acid	20170170	32372840	24550260	31418180	11119320	13046220	15852750	25880130
Sedoheptulose 1,7-bisphosphate	21007.3	13518.2	22615.3	24148.4	11649.8	11530.3	15289.4	21450.5
Phosphocreatine	16723560	19252510	21829870	22565590	4695039	8238102	9779923	17273960
1-Methylnicotinamide	1110048	1290484	1095412	1116348	765295	943539	988060	805284
Thymidine 5'-triphosphate	33852.6	30220	62070.5	98201.4	10262.2	15853.1	21671.7	53449.5
Kynurenic acid	0	0	0	0	0	0	0	0
Succinyl-CoA	0	0	0	0	0	0	0	0
Adenosine monophosphate	3499459	3771746	3541211	3550100	1559024	2038214	2460882	3222879
Thiamine monophosphate	0	0	0	0	0	0	0	0
dCTP	9337.28	8442.21	26196.4	29075.9	6621.53	3683.78	9172.84	13264.5
Creatine	310694300	336109100	344364800	348477100	172052100	187327600	193169100	325567500
D-Fructose	375470	417776	377905	434827	63761.6	57855.2	66670.9	105786
N-Acetylasparagine	229489	292639	323676	256914	172846	299071	291932	757455
Flavin Mononucleotide	0	0	0	0	0	0	0	0
N6-Acetyl-L-lysine	273848	348951	322781	374483	196894	249329	286754	652283
Orotic acid	289875	137584	273808	121192	112696	172967	176531	166517
Butyrylcarnitine	2781026	3273755	4085165	3762354	1270890	1677693	2126524	2954635
Fumaric acid	1586269	1683714	1960465	1475078	1095893	1331602	1790513	2351608
L-Proline	179366200	201194900	212528200	204676900	49627620	70416860	76411820	167650600
L-Dihydroorotic acid	64181.4	101834	98090.9	56637.1	48224.1	61005.4	36312.4	62753.9
Guanosine	0	0	0	0	0	0	0	0
Nicotinamide ribotide	0	0	0	0	0	0	0	0
Cytidine	46564.5	68034.9	82960.5	68411.9	24920.9	40124.2	46453	146131
D-Sedoheptulose 7-phosphate	79131.2	90999.8	105380	163079	126751	153073	208303	252667
D-Erythrose 4-phosphate	11692.4	11820.5	4866.67	6374.95	0	0	0	5779.11
Inosinic acid	51250.8	68166.1	68701.1	64991.1	36852.7	42107.3	46224.4	99140.4
4-Acetamidobutanoic acid	0	0	0	0	0	0	0	0
Galactonic acid	80549.4	83105.2	93390.4	77077.6	86656.5	46485.1	39301.8	66522.6
NADP	38050.7	47974.2	54423	57962.3	28366.3	38746.7	31952.2	55188.8
Ornithine	3198570	4344945	3398219	3699641	1290297	1540930	1510748	2409124
L-Aspartic acid	14436760	18294090	18010470	22032100	22532350	34682910	41746080	71577100
Uracil	0	0	0	0	0	0	0	0
Urocanic acid	1413287	1060623	887345	771279	3349468	3398050	1386015	1560731
Carnosine	1968457	2540177	2007225	2407637	1004917	1935489	1675489	3064359
IDP	0	0	0	0	0	0	0	0
FAD	17929.5	22460.1	23960.3	21137.6	21923.9	19871.5	19695.6	25949.1
Oxoglutaric acid	2077239	1935056	2586808	1664046	864027	726311	1277676	1544866
Nicotinic acid adenine dinucleotide	0	0	0	0	0	0	0	0
AICAR	8375.17	12126.7	14666.5	17116.3	0	5092.13	0	32004.9
Choline	6990647	9031930	9555904	15159060	9676653	16207180	14479930	29851360
L-Kynurenine	28577.3	38586.7	34940.6	31562.7	18160.1	26697.8	28168.8	43338.5
L-Threonine	53362990	67905180	64070100	65504250	31478500	42128120	46910710	78097380
L-Carnitine	5406352	7132492	5580957	5476331	2878106	4177346	4017018	6798514
Argininosuccinic acid	146042	167857	175361	199473	107487	159538	195411	294562
Indole	0	0	0	0	0	0	0	0
Riboflavin	10836	23602.5	17820.3	31381.6	7696.09	8535.45	11230	22686.7
Thiamine	7256081	14883160	11412270	12521390	4913005	5637211	7150533	9254390
L-Leucine	89684900	127519000	124598800	132367400	54770180	68456440	83361920	130701600
D-2-Hydroxyglutaric acid	1386002	1441777	1236004	1338084	1062856	1127252	1295002	2046705
Indoxyl sulfate	0	0	0	0	0	0	0	0
N-Acetylglutamic acid	403185	463771	459282	446121	111924	164482	199832	292517
Cytosine	61087.1	110064	65054.3	69434.3	53207.5	50837.4	50006.5	73691.8
D-Ribose 5-phosphate	213489	150604	247516	116091	183146	134408	303228	222196
O-Phosphoethanolamine	50064.8	61532.1	46983.3	56922	14030.9	22973.3	23487.3	47607.7
Deoxyuridine	3343.75	9962.52	3556.82	7914.13	3179.1	3237.41	6038.21	7151.28
Betaine	19875860	21736080	19385230	20322380	11375880	12703960	11891640	17704530
L-Histidine	145436900	196172700	199262400	227852200	99416620	127258000	145819100	231325700
Guanidoacetic acid	7575215	7304127	12047460	8795014	4497175	4518123	7645817	9527728
Deoxyinosine	0	0	0	0	0	0	0	0
ADP	621189	470965	755979	781570	347900	387727	645499	796300
Citicoline	168127	143703	298409	122900	89238.7	85882.2	175144	142270
Inosine	16090.6	13157.1	13444.3	10181.1	0	13429.2	11636.4	19996.6
Ureidosuccinic acid	1570272	1788836	2067607	1188841	803151	1052335	1096641	1342693
CDP-Ethanolamine	0	0	0	0	0	0	0	0
D-Glyceraldehyde 3-phosphate	2467453	2790663	2536639	1659939	1665500	2316654	2808867	2398760
Palmitic acid	5739727	4681995	3627011	2938288	4172076	6237428	3179514	3712330
Oxalacetic acid	0	0	0	0	0	0	0	0
S-Adenosylmethionine	10906420	13937940	17217090	16495420	7641511	11899010	14344560	21146150
5-Thymidylic acid	0	0	0	0	0	0	0	0
Cytidine triphosphate	95886.3	85353.6	225064	283092	58910	58384.9	92948.6	147879
Pyruvic acid	944509	1052791	1106100	940536	424811	458291	623026	646640
3-Indolepropionic acid	0	0	0	0	0	0	0	0
N-Acetyl-L-aspartic acid	42961550	52811350	52492670	52151910	25025010	33229220	36006420	58241920
Uridine diphosphate-N-acetylglucosamine	5041126	5705056	6217234	6824759	2774360	3589624	4649349	8439164
N-Acetylglutamine	650730	790103	755214	794725	573088	809340	979596	2022374
L-Valine	33336200	47649400	44095340	48324630	23072510	27777520	35352420	48026620
L-Glyceric acid	411428	421961	458503	450023	385894	363252	371357	426724
2-Hydroxycaproic acid	27236.3	28365.7	26447	33453.9	26229	24140.5	24031.4	24308.1
Uridine diphosphate glucuronic acid	99391.1	66165	206056	237425	99944.8	100688	147848	257134
Fructose 6-phosphate	628556	603179	577388	520202	139440	194692	176463	280400
Gluconic acid	140928	195132	219865	184021	197938	275273	334389	475775
L-Pipecolic acid	146388	169037	165031	188972	154628	163018	192973	165704
Caprylic acid	508208	739369	428304	408708	223530	315461	457544	396476
Citrulline	761901	920328	909781	982223	842656	1461651	1043438	1341841
Deoxyribose 5-phosphate	32808	43253.3	36320.1	39474.1	19050	27227.4	31612.9	68009.2
Glycerophosphocholine	9449439	10565870	22293730	16248320	52993550	59656720	70618940	65559610
Pyridoxine	607147	877460	789128	852925	339146	382954	486920	883025
Acetyl-CoA	0	0	39598.4	47832.6	18909.1	0	53195.5	0
cis-Aconitic acid	1769515	2389108	2674791	2906812	839328	1158486	1288505	2637675
Cytidine monophosphate	127589	162260	172000	179745	68492.8	76674.1	77675.6	155322
N-Acetyl-L-methionine	216770	280477	316647	299451	110853	157348	193078	308502
2-Hydroxyvaleric acid	315900	400671	332163	342625	89707.6	92495.6	80034.4	177873
Guanosine triphosphate	28877.4	19640.5	52666	74216.6	17626.2	17372.9	31583.7	45670.7
Deoxyadenosine monophosphate	0	0	0	0	0	0	0	0
Xanthine	20215.3	33590.6	31592.7	27130.3	15862.9	16105	23932.4	34436.5
ADP-glucose	17753.4	16872.6	22873.9	27698.7	11057.7	13701.1	18444.2	29388.1
L-Serine	24905700	27235920	24960690	27116630	34156390	34495820	38153270	35803220
Indole-3-carboxylic acid	0	0	0	0	0	0	0	0
D-Glucose	3005628	6414829	4530857	6518386	1595164	1318580	1874228	3424133
6-Phosphonoglucono-D-lactone	0	0	0	0	0	0	0	0
N6,N6,N6-Trimethyl-L-lysine	2932253	3779080	3183810	3673922	1195301	1670406	1816613	3715206
NADPH	24512.9	14297.4	48066.5	54061.3	7912.68	12169.5	13680.1	38031.8
L-Tryptophan	7990426	13255050	11655620	12876900	3888094	5568361	6552931	12382020
Homocysteine	0	0	0	0	0	0	0	0
L-Acetylcarnitine	4092492	3559788	4676622	3599176	1711558	1935545	1839608	2686925
Aminoadipic acid	112404	128785	128916	130482	63793.2	90672.1	126818	137554
Malic acid	26489810	27604270	32271660	25001690	19021400	21934630	30637120	39420610
L-Cysteine	0	0	0	0	0	0	0	0
Fructose 1,6-bisphosphate	770254	651892	1121558	648792	272871	360132	557755	657003
Uridine diphosphate glucose	4195107	4180159	7573410	7284150	1753260	2529902	3298571	5118030
L-Cystathionine	8413388	10266560	10408830	10311120	139949	233340	264472	408776
Citric acid	21513930	26328270	24728560	27671330	10057510	13035980	13381180	21511170
Pantothenic acid	1503571	2547001	1722025	2137543	420637	630115	559773	1522955
S-Adenosylhomocysteine	384726	153381	316436	240431	78550.4	227800	119412	371733
Acetylcysteine	10676.1	19282.9	20971.5	48982.1	15464.5	16235.4	9912.9	82328.5
L-Phenylalanine	70674200	104916900	109354500	108216100	34740910	47263800	64916590	102128300
Nicotinamide riboside	59899.8	74738.3	71923.1	89408.3	32417.3	50598.3	53452.4	97988.6
Deoxyadenosine	0	0	0	0	0	0	0	0
Adenosine triphosphate	2679793	2169719	6228581	7625007	1433878	1602175	2860150	5237681
Coenzyme A	45872.3	33119.9	88832.9	87350.9	28178.2	19121.4	0	102024
N-Acetyl-glucosamine 1-phosphate	130398	167097	195844	182554	86879.4	123504	145890	270434
L-Homoserine	80073590	109130800	100506500	110631700	63582390	89508130	92842440	142425000
Ascorbic acid	98330.7	83862.6	136018	83058	31377.5	94335.2	37332.3	24052.2
Oxidized glutathione	1206685	2784813	1292905	1557696	958765	1300727	1673751	2085372
L-Tyrosine	19922440	28452690	25460110	25078820	9050061	13178780	15777240	25272150
Taurine	9784805	11864430	11018160	10451170	9639812	13238460	14318610	19901100
L-Arginine	59529730	65722880	68688020	72582740	44019350	48408530	55865180	67888500
N-Formyl-L-methionine	36421	48330.6	44141	42808.4	16811	18446.7	20437.1	41016.3
Guanosine diphosphate	45342.8	33416.6	98322.8	77407.3	36326	31441.6	52120.4	63722.7
Succinic acid	2632447	3113573	3072890	4242762	1164866	1257024	1384175	2437621
N-Acetyl-L-alanine	771440	998923	886441	909283	369060	439380	495659	774731
Thymidine	3551.01	3233.66	3949.63	8242.15	2493.82	2742.4	4292.35	3268.39
3-Methylhistidine	267379	257035	283100	259318	129079	193388	204882	332767
Imidazoleacetic acid	2543387	3239048	1973008	2721784	880477	1219281	1309923	2524697
Phosphoenolpyruvic acid	1533994	1859316	2339542	1968378	887515	1378258	1585827	2233444
Glycine	58634480	65848580	63024600	66759900	34224650	42311290	52254410	63265260
N-Acetylputrescine	383022	353287	486941	1189366	635080	641408	732905	769722
L-Isoleucine	91015090	129257600	111468400	121173100	44472300	63533870	74489840	135579400
L-Asparagine	10463080	11558970	13916960	13899590	8294633	9953892	12839830	19000510
Guanosine monophosphate	48113.5	42964.8	52642.9	53068	12095	21436.1	22922.9	40236.8
Propionylcarnitine	2410048	4012517	2662925	5350446	1260139	1990373	1758365	6035440
Allantoin	23690.5	35305.5	26967.3	28936.8	15313	24702.6	20634.2	34420.8
Nicotinic acid mononucleotide	0	0	0	0	0	0	0	0
Phosphoserine	470439	816826	441193	545086	92950	175520	137698	217881
Myoinositol	2911676	3613952	2800518	3190162	4717329	5872224	5994783	7779565
1-Methyladenosine	0	0	0	0	0	0	0	0
Deoxyadenosine triphosphate	11352.7	4869.42	15303.8	17791.1	0	0	0	14362.2
Creatinine	788180	906212	950081	1013765	515413	591374	603952	948704
Thymine	0	0	0	0	0	0	0	0
Isovalerylcarnitine	147526	160292	217988	191179	36083.7	44676.9	57062.5	102523
Phosphorylcholine	339771800	369968900	362359400	369489200	215085600	271234800	314475300	390857100
Uridine	14764.1	15639.7	13947.1	12317.1	10184.6	10832.1	11860.2	23406
Cyclic AMP	0	0	0	0	0	0	0	4142.52
Adenosine	342445	134338	188560	145556	20843.2	43906.2	58467.1	61951.2

## Sheet: Cell line Volcano analysis
Metabolite	FC	log2(FC)	raw.pval	-log10(p)
L-Cystine	16.536	4.0476	0.025646	1.591
Glycerophosphocholine	5.9037	2.5616	0.0010831	2.9653
L-Aspartic acid	3.3253	1.7335	0.030928	1.5096
Urocanic acid	3.166	1.6626	0.011656	1.9335
Hypotaurine	2.9577	1.5645	0.035305	1.4522
Myoinositol	2.7739	1.4719	0.0022706	2.6439
Gluconic acid	2.4597	1.2985	0.028316	1.548
D-Sedoheptulose 7-phosphate	2.4063	1.2668	0.028508	1.545
L-Serine	1.9457	0.96025	0.0045096	2.3459
Taurine	1.8787	0.90974	0.032291	1.4909
Citrulline	1.8295	0.87148	0.0061628	2.2102
Hypoxanthine	1.7356	0.79547	0.034369	1.4638
Uric acid	1.6854	0.75309	0.0011568	2.9367
Ornithine	0.65489	-0.61068	0.013647	1.865
N-Acetylglutamic acid	0.61602	-0.69895	0.040823	1.3891
L-Alanine	0.56767	-0.81689	0.040566	1.3918
Glucose 6-phosphate	0.55538	-0.84847	0.042153	1.3752
Fructose 6-phosphate	0.47462	-1.0751	0.0030926	2.5097
Isovalerylcarnitine	0.46893	-1.0926	0.026096	1.5834
2-Hydroxyvaleric acid	0.44325	-1.1738	0.00089022	3.0505
4-Trimethylammoniobutanoic acid	0.44006	-1.1842	0.0034521	2.4619
Phosphoserine	0.3949	-1.3404	0.00054696	3.262
L-Palmitoylcarnitine	0.3877	-1.367	0.016845	1.7735
D-Fructose	0.25873	-1.9505	3.826e-05	4.4173
L-Cystathionine	0.037631	-4.7319	1.786e-05	4.7481

## Sheet: Pathway analysis N1IC
Metabolic Program	total	expected	hits	Raw p	Holm p	FDR
Taurine and hypotaurine metabolism	8	0.0677	2	0.0018	0.151	0.151
Arginine biosynthesis	14	0.118	2	0.00568	0.472	0.208
Histidine metabolism	16	0.135	2	0.00742	0.609	0.208
Pentose phosphate pathway	22	0.186	2	0.0139	1	0.292
Cysteine and methionine metabolism	33	0.279	2	0.0301	1	0.506
Aminoacyl-tRNA biosynthesis	48	0.406	2	0.0599	1	0.791
Ascorbate and aldarate metabolism	8	0.0677	1	0.0659	1	0.791
Purine metabolism	65	0.55	2	0.102	1	1
Nicotinate and nicotinamide metabolism	15	0.127	1	0.12	1	1
Pantothenate and CoA biosynthesis	19	0.161	1	0.15	1	1
Ether lipid metabolism	20	0.169	1	0.157	1	1
beta-Alanine metabolism	21	0.178	1	0.164	1	1
Sphingolipid metabolism	21	0.178	1	0.164	1	1
Galactose metabolism	27	0.229	1	0.207	1	1
Alanine, aspartate and glutamate metabolism	28	0.237	1	0.213	1	1
Phosphatidylinositol signaling system	28	0.237	1	0.213	1	1
Inositol phosphate metabolism	30	0.254	1	0.227	1	1
Glyoxylate and dicarboxylate metabolism	32	0.271	1	0.24	1	1
Glycine, serine and threonine metabolism	33	0.279	1	0.247	1	1
Glycerophospholipid metabolism	36	0.305	1	0.266	1	1
Primary bile acid biosynthesis	46	0.389	1	0.328	1	1

## Sheet: Pathway analysis p53
Metabolic Program	total	expected	hits	Raw p	Holm p	FDR
Starch and sucrose metabolism	18	0.105	3	0.000109	0.00914	0.00914
Amino sugar and nucleotide sugar metabolism	37	0.217	3	0.000979	0.0813	0.0411
Arginine biosynthesis	14	0.082	2	0.00268	0.22	0.075
Galactose metabolism	27	0.158	2	0.00993	0.804	0.196
Neomycin, kanamycin and gentamicin biosynthesis	2	0.0117	1	0.0117	0.935	0.196
Fructose and mannose metabolism	20	0.117	1	0.112	1	0.997
Selenocompound metabolism	20	0.117	1	0.112	1	0.997
Pentose phosphate pathway	22	0.129	1	0.122	1	0.997
Lysine degradation	25	0.146	1	0.138	1	0.997
Glycolysis / Gluconeogenesis	26	0.152	1	0.143	1	0.997
Alanine, aspartate and glutamate metabolism	28	0.164	1	0.153	1	0.997
Glutathione metabolism	28	0.164	1	0.153	1	0.997
Inositol phosphate metabolism	30	0.176	1	0.163	1	0.997
Glycine, serine and threonine metabolism	33	0.193	1	0.178	1	0.997
Cysteine and methionine metabolism	33	0.193	1	0.178	1	0.997
Arginine and proline metabolism	38	0.223	1	0.202	1	1
Fatty acid degradation	39	0.229	1	0.207	1	1
Aminoacyl-tRNA biosynthesis	48	0.281	1	0.249	1	1

## Sheet: Integrated scRNAseq LC-MS N1IC
Metabolic Program	Total	Expected	Hits	Raw p	(-LOG10(p))	Holm adjust	FDR	Impact
Glycolysis or Gluconeogenesis	61	1.3044	7	0.0002418	3.6165	0.020311	0.020311	0.4
Arginine biosynthesis	27	0.57736	4	0.0022646	2.645	0.18797	0.065657	0.34615
Pyruvate metabolism	45	0.96226	5	0.0023449	2.6299	0.19228	0.065657	0.5
Taurine and hypotaurine metabolism	16	0.34214	3	0.0042403	2.3726	0.34346	0.089046	0.73333
Glyoxylate and dicarboxylate metabolism	56	1.1975	5	0.0061401	2.2118	0.49121	0.10315	0.32727
Citrate cycle (TCA cycle)	42	0.89811	4	0.011406	1.9429	0.90108	0.15968	0.43902
Pentose phosphate pathway	47	1.005	4	0.016806	1.7745	1	0.16876	0.47826
Nitrogen metabolism	10	0.21384	2	0.018082	1.7428	1	0.16876	0.44444
Synthesis and degradation of ketone bodies	10	0.21384	2	0.018082	1.7428	1	0.16876	0.77778
Amino sugar and nucleotide sugar metabolism	81	1.7321	5	0.027574	1.5595	1	0.22962	0.2625
Glutathione metabolism	56	1.1975	4	0.03007	1.5219	1	0.22962	0.12727
Ether lipid metabolism	39	0.83396	3	0.049063	1.3092	1	0.32109	0.18421
Linoleic acid metabolism	17	0.36352	2	0.049692	1.3037	1	0.32109	0.375
Cysteine and methionine metabolism	71	1.5182	4	0.063028	1.2005	1	0.37817	0.14286
alpha-Linolenic acid metabolism	22	0.47044	2	0.078913	1.1029	1	0.44191	0.38095
Arachidonic acid metabolism	79	1.6893	4	0.086155	1.0647	1	0.45232	0.33333
Galactose metabolism	51	1.0906	3	0.093692	1.0283	1	0.46295	0.2
Butanoate metabolism	29	0.62013	2	0.12635	0.89844	1	0.58961	0.25
Alanine, aspartate and glutamate metabolism	61	1.3044	3	0.13997	0.85396	1	0.61882	0.28333
Histidine metabolism	32	0.68428	2	0.14836	0.8287	1	0.62309	0.096774
Starch and sucrose metabolism	37	0.79119	2	0.18655	0.7292	1	0.71229	0.16667
Fructose and mannose metabolism	37	0.79119	2	0.18655	0.7292	1	0.71229	0.38889
Propanoate metabolism	48	1.0264	2	0.27406	0.56216	1	0.98232	0.25532
Valine, leucine and isoleucine degradation	88	1.8818	3	0.29025	0.53723	1	0.98232	0.11494
Purine metabolism	169	3.6138	5	0.29236	0.53409	1	0.98232	0.2381
Ascorbate and aldarate metabolism	17	0.36352	1	0.30838	0.51092	1	0.9963	0.0625
Drug metabolism - other enzymes	69	1.4755	2	0.43794	0.35859	1	1	0.044118
Inositol phosphate metabolism	69	1.4755	2	0.43794	0.35859	1	1	0.10294
Aminoacyl-tRNA biosynthesis	74	1.5824	2	0.47432	0.32393	1	1	0.041096
One carbon pool by folate	31	0.66289	1	0.49053	0.30934	1	1	0.26667
Pentose and glucuronate interconversions	32	0.68428	1	0.50157	0.29967	1	1	0.064516
Pantothenate and CoA biosynthesis	34	0.72704	1	0.52294	0.28155	1	1	0.030303
Glycerolipid metabolism	35	0.74843	1	0.53329	0.27304	1	1	0.088235
Terpenoid backbone biosynthesis	36	0.76981	1	0.54342	0.26486	1	1	0.057143
Glycerophospholipid metabolism	86	1.839	2	0.55576	0.25511	1	1	0.082353
Drug metabolism - cytochrome P450	39	0.83396	1	0.57253	0.2422	1	1	0.052632
Primary bile acid biosynthesis	90	1.9245	2	0.58092	0.23588	1	1	0.067416
Nicotinate and nicotinamide metabolism	43	0.9195	1	0.60853	0.21572	1	1	0.02381
beta-Alanine metabolism	44	0.94088	1	0.61705	0.20968	1	1	0.046512
Biosynthesis of unsaturated fatty acids	47	1.005	1	0.64155	0.19277	1	1	0.47826
Sphingolipid metabolism	58	1.2403	1	0.71892	0.14332	1	1	0.017544
Folate biosynthesis	60	1.283	1	0.7311	0.13602	1	1	0.033898
Glycine, serine and threonine metabolism	72	1.5396	1	0.79407	0.10014	1	1	0.21127
Phosphatidylinositol signaling system	74	1.5824	1	0.80305	0.095255	1	1	0.054795
Fatty acid elongation	75	1.6038	1	0.8074	0.092911	1	1	0.013514
Arginine and proline metabolism	78	1.6679	1	0.81988	0.086248	1	1	0.025974
Tyrosine metabolism	88	1.8818	1	0.85603	0.067512	1	1	0.022989
Pyrimidine metabolism	99	2.117	1	0.8876	0.051784	1	1	0.040816
Fatty acid degradation	102	2.1811	1	0.89496	0.048198	1	1	0.51485
Metabolism of xenobiotics by cytochrome P450	117	2.5019	1	0.92523	0.033751	1	1	0.22414

## Sheet: Integrated scRNAseq LC-MS p53
Metabolic Program	Total	Expected	Hits	Raw p	(-LOG10(p))	Holm adjust	FDR	Impact
Lysine degradation	49	1.1916	9	1.5216e-06	5.8177	0.00012782	0.00012782	0.22917
Arginine biosynthesis	27	0.6566	4	0.0036416	2.4387	0.30225	0.15295	0.38462
Taurine and hypotaurine metabolism	16	0.3891	3	0.0061045	2.2144	0.50057	0.17093	0.4
D-Glutamine and D-glutamate metabolism	10	0.24319	2	0.023077	1.6368	1	0.48463	0.88889
Aminoacyl-tRNA biosynthesis	74	1.7996	5	0.032002	1.4948	1	0.53763	0.12329
Glutathione metabolism	56	1.3618	4	0.045265	1.3442	1	0.63371	0.32727
Glycosaminoglycan biosynthesis - chondroitin sulfate / dermatan sulfate	18	0.43774	2	0.069327	1.1591	1	0.83192	0.23529
Neomycin, kanamycin and gentamicin biosynthesis	4	0.097275	1	0.09384	1.0276	1	0.98532	0.66667
Phenylalanine metabolism	24	0.58365	2	0.11411	0.94268	1	1	0.34783
Glycerophospholipid metabolism	86	2.0914	4	0.15432	0.81157	1	1	0.16471
Alanine, aspartate and glutamate metabolism	61	1.4834	3	0.18361	0.73611	1	1	0.2
Pantothenate and CoA biosynthesis	34	0.82683	2	0.19956	0.69993	1	1	0.24242
Selenocompound metabolism	35	0.85115	2	0.20853	0.68083	1	1	0.14706
Phosphonate and phosphinate metabolism	10	0.24319	1	0.2186	0.66036	1	1	0.22222
Nitrogen metabolism	10	0.24319	1	0.2186	0.66036	1	1	0.44444
Starch and sucrose metabolism	37	0.89979	2	0.2266	0.64475	1	1	0.27778
Inositol phosphate metabolism	69	1.678	3	0.23453	0.6298	1	1	0.073529
Ether lipid metabolism	39	0.94843	2	0.24478	0.61122	1	1	0.15789
Cysteine and methionine metabolism	71	1.7266	3	0.24767	0.60612	1	1	0.11429
beta-Alanine metabolism	44	1.07	2	0.29043	0.53696	1	1	0.093023
Thiamine metabolism	14	0.34046	1	0.29222	0.53429	1	1	0.15385
Ubiquinone and other terpenoid-quinone biosynthesis	17	0.41342	1	0.34292	0.4648	1	1	0.25
Purine metabolism	169	4.1099	5	0.39342	0.40514	1	1	0.25
Glycolysis or Gluconeogenesis	61	1.4834	2	0.44064	0.35591	1	1	0.16667
Drug metabolism - other enzymes	69	1.678	2	0.50555	0.29623	1	1	0.088235
Glycine, serine and threonine metabolism	72	1.7509	2	0.52865	0.27683	1	1	0.084507
Glycosylphosphatidylinositol (GPI)-anchor biosynthesis	31	0.75388	1	0.53611	0.27075	1	1	0.1
One carbon pool by folate	31	0.75388	1	0.53611	0.27075	1	1	0.26667
Phosphatidylinositol signaling system	74	1.7996	2	0.54365	0.26468	1	1	0.082192
Histidine metabolism	32	0.7782	1	0.54754	0.26159	1	1	0.064516
Glycerolipid metabolism	35	0.85115	1	0.58019	0.23643	1	1	0.088235
Fructose and mannose metabolism	37	0.89979	1	0.60066	0.22137	1	1	0.27778
Drug metabolism - cytochrome P450	39	0.94843	1	0.62015	0.2075	1	1	0.10526
Tyrosine metabolism	88	2.14	2	0.63944	0.1942	1	1	0.22989
Nicotinate and nicotinamide metabolism	43	1.0457	1	0.65637	0.18285	1	1	0.047619
Pyruvate metabolism	45	1.0943	1	0.67318	0.17187	1	1	0.045455
Pentose phosphate pathway	47	1.143	1	0.68918	0.16167	1	1	0.086957
Propanoate metabolism	48	1.1673	1	0.69689	0.15683	1	1	0.042553
Pyrimidine metabolism	99	2.4075	2	0.70335	0.15283	1	1	0.26531
Porphyrin and chlorophyll metabolism	53	1.2889	1	0.73271	0.13507	1	1	0.11538
Sphingolipid metabolism	58	1.4105	1	0.76437	0.1167	1	1	0.035088
Fatty acid biosynthesis	129	3.1371	2	0.83191	0.079922	1	1	1.0391
Fatty acid elongation	75	1.8239	1	0.84681	0.072215	1	1	0.027027
N-Glycan biosynthesis	77	1.8725	1	0.85441	0.068335	1	1	0.026316
Arginine and proline metabolism	78	1.8969	1	0.85807	0.06648	1	1	0.051948
Amino sugar and nucleotide sugar metabolism	81	1.9698	1	0.86851	0.061226	1	1	0.0125
Steroid biosynthesis	82	1.9941	1	0.87182	0.059574	1	1	0.074074
Fatty acid degradation	102	2.4805	1	0.9232	0.034703	1	1	0.029703
Metabolism of xenobiotics by cytochrome P450	117	2.8453	1	0.94786	0.023256	1	1	0.017241

## Sheet: Legend
Dataset EV3: Metabolic pathway analyses based on global metabolite profiling via LC-MS analysis on endstage tumors from the two murine models and corresponding N1IC glioma cells and p53 glioma cells.
