# Supplementary material for: A cell state-specific metabolic vulnerability to GPX4-dependent ferroptosis in glioblastoma
Source: EMBO J. 2024 Aug 27;43(20):4492–521. doi: 10.1038/s44318-024-00176-4 (PMC11480389; doi:10.1038/s44318-024-00176-4)
Supplement: Supplementary file 8 — Dataset EV4 [file 44318_2024_176_MOESM8_ESM.xlsx]

## Sheet: Significant pos neg modes 
Name	Fold change(N1IC/p53)	log2(FC)	FDR-corrected p-value	N1IC_1	N1IC_2	N1IC_3	N1IC_4	p53_1	p53_2	p53_3	p53_4
FA 24:1	0.16675	-2.5842413334775	0.0052942	2.08405	2.35476	3.80525	3.19813	19.9691	21.4112	12.1271	15.1121
PC 14:0_14:0	0.31922	-1.64737705173277	0.020032	178.527	308.747	411.29	252.423	1038.53	1190.4	660.23	716.477
PC 14:0_16:0	0.32972	-1.60068669491062	0.03147	1426.83	2461.18	3646.38	2090.09	8908.14	9784.22	4639.97	5857.92
PC 14:0_16:1	0.33026	-1.59832584913975	0.024753	543.277	1012.61	1239.1	710.261	3040.55	3630.45	1996.87	1945.64
PC 14:0_16:1_iso	0.25205	-1.98821814054009	0.016625	163.821	228.648	361.041	234.048	1043.13	1345.22	722.994	806.738
PC 16:1_16:1	0.31597	-1.66214050770596	0.020032	278.828	417.52	625.914	335.941	1524.95	1737.27	950.261	1035.41
PC 28:1	0.16375	-2.61043318823727	0.014368	14.5164	16.0268	19.1365	18.1835	114.845	153.812	69.2419	76.5244
PC 29:0	0.32869	-1.60520053007202	0.033571	13.0892	29.7196	37.0487	27.203	94.828	105.838	52.5857	72.4667
PC 30:2	0.17017	-2.55495137435048	0.014368	25.797	32.1063	46.5536	34.7512	222.516	267.89	158.515	169.156
PC O-16:0_16:1	0.30466	-1.71472799948985	0.021883	350.97	652.107	826.081	639.012	2447.05	2660.74	1628.44	1365.13
PC O-30:0	0.27595	-1.85752120935775	0.017287	44.2943	84.6113	89.4682	79.8041	375.28	284.682	245.717	174.875
PC O-30:1	0.11825	-3.08008791132269	0.01642	8.59528	19.9296	24.1691	15.727	169.213	200.077	103.166	106.173
PC O-32:2	0.22338	-2.16242807286414	0.01642	18.6912	31.3974	39.1237	27.3528	159.744	163.561	96.0143	102.5
PC O-34:3	0.18809	-2.41050494636604	0.016625	26.3998	47.3337	63.9765	46.5978	264.365	357.146	210.087	148.28
PC O-40:2	0.43086	-1.21470892653951	0.022314	36.7203	53.3456	71.6045	45.7938	160.847	112.339	102.206	106.124
PE 16:0_16:1	0.29875	-1.74298938179398	0.03006	47.1459	105.351	116.686	77.6248	344.171	414.388	194.544	207.774
PE 16:0_18:1	0.36043	-1.47220899758175	0.021883	49.6711	78.0685	97.6504	66.3842	216.304	285.351	151.467	156.388
PE 16:1_18:1	0.37034	-1.43307771312007	0.029279	90.1211	109.296	182.328	132.976	408.768	458.917	221.479	300.71
PE 18:1_22:3	0.32888	-1.60436681787287	0.03742	37.3021	56.6282	101.595	63.6791	235.709	276.377	120.343	155.702
PE 34:0	0.24001	-2.0588335780125	0.016625	36.9433	66.7157	87.2359	51.7054	303.914	323.035	188.115	195.735
PE O-16:0_18:1	0.30491	-1.71354462832511	0.022578	10.5358	15.096	27.6313	10.206	56.7339	67.1904	42.929	41.3045
PE P-18:0_22:2	0.47411	-1.07670627195961	0.040566	45.6772	74.5265	87.4711	61.8737	180.186	166.759	103.078	118.518
PE P-18:1_22:3	0.36313	-1.461441971515	0.027872	260.328	396.559	553.36	354.328	1310.51	1418.6	740.046	839.462
PS 18:0_22:3	0.25708	-1.95971071740019	0.04894	25.1317	39.936	30.4919	39.9689	141.812	212.669	85.6597	87.0396
SM d40:0	0.26412	-1.9207345438241	0.020351	12.3665	17.3706	36.813	19.8654	109.116	95.3873	62.374	60.3039
SM d40:1	0.34763	-1.5243755047269	0.023967	35.5992	58.9973	78.389	42.9353	185.45	198.659	108.78	128.231
SM d42:1	0.31374	-1.67235861886881	0.020032	21.2833	37.6166	44.2916	35.3874	140.325	138.234	73.0158	90.1207
SM d42:2	0.31621	-1.66104510188341	0.017287	312.73	535.677	658.604	474.479	1847.93	1998.38	1124.43	1295.72
Cer 18:1;O2/16:0	0.40688	-1.29732472774671	0.039594	39.6811	58.327	86.5734	53.6921	168.115	203.531	101.169	112.8
Cer 18:1;O2/24:0	0.3165	-1.65972259523375	0.016625	4.96692	8.09283	9.82334	7.54661	26.1715	29.9518	18.401	21.6214
Cer 18:1;O2/24:1	0.31497	-1.66671367234576	0.020032	41.8571	66.3247	96.3055	59.7065	237.196	282.541	152.736	166.314
Hex-Cer 18:1;O2/24:0	0.31137	-1.68329814512738	0.022578	7.80567	16.8798	21.1285	11.8971	50.4149	60.2555	34.003	40.6749
Hex-Cer 18:1;O2/24:1	0.31365	-1.67277253223871	0.020032	31.4575	57.9193	74.7696	48.2629	199.886	217.382	119.589	140.365
Hex2Cer 18:1;O2/24:1	0.28066	-1.8331046310146	0.016625	10.1	16.8641	19.5132	12.4103	58.9493	70.5105	39.1959	41.1627
DG 18:1_20:1	0.22287	-2.16572566296472	0.021883	6.57785	15.4184	25.9897	13.7223	94.9578	75.9156	48.3091	57.7034
DG 34:2	0.43358	-1.20562988470454	0.03006	18.8488	21.1338	31.1663	17.0966	66.8119	57.9504	37.2508	41.5156
DG 38:4	0.36744	-1.44441940621587	0.049263	6.44691	10.0314	14.9237	6.83244	25.5769	40.9874	16.5065	20.9868
CL 72:4	3.6608	1.87215895722894	0.023976	75.7026	140.868	175.184	130.755	36.8124	50.092	34.8516	41.3723
CL 72:5	2.1399	1.09754337939512	0.035205	42.835	70.2186	89.3367	65.0769	28.9331	40.8519	28.0585	27.1442
TG 16:0_18:0_18:1	3.7938	1.9236436253457	0.016625	300.2	514.842	800.917	448.32	131.191	164.933	125.873	122.119
TG 16:0_18:1_18:1	2.5433	1.34670164802286	0.039594	1014.61	1945.61	2770.85	1575.82	728.248	878.432	627.663	638.63
TG 18:0_18:0_18:1	4.2204	2.07737974079701	0.01642	71.7565	112.133	177.839	104.759	23.0212	32.1895	27.6969	27.624
TG 18:0_18:1_18:1	4.0687	2.02456790919802	0.016625	506.854	946.821	1387.54	767.642	222.144	271.407	186.652	206.775
TG 18:0_38:3	3.0824	1.6240540911101	0.024581	232.984	441.551	651.926	343.618	134.224	162.612	116.731	128.241
TG 18:0_42:3	2.659	1.41088377719558	0.022578	18.286	31.6026	45.0893	26.6598	11.2106	12.8555	10.788	10.8914
TG 18:0_48:2	2.1494	1.10393399105623	0.03147	12.6748	19.2616	28.2908	16.6155	9.04705	8.79521	8.43812	9.46971
TG 18:1_18:1_18:1	2.7212	1.44424299422248	0.032103	682.235	1288.37	1844.82	1045.61	455.661	551.064	378.353	401.253
TG 20:0_36:2	4.1586	2.05609792428003	0.016625	102.778	202.752	277.917	153.786	45.0977	49.4388	42.3836	40.3604

## Sheet: LION enrichment N1IC
Term ID	Discription	Annotated	p-value	FDR q-value
LION:0000622	triacylglycerols [GL0301]	9	9.3e-07	1.67e-05
[#0040] TG 16:0_18:0_18:1
[#0041] TG 16:0_18:1_18:1
[#0042] TG 18:0_18:0_18:1
[#0043] TG 18:0_18:1_18:1
[#0044] TG 18:0_38:3
[#0045] TG 18:0_42:3
[#0046] TG 18:0_48:2
[#0047] TG 18:1_18:1_18:1
[#0048] TG 20:0_36:2
LION:0012011	lipid storage	9	9.3e-07	1.67e-05
[#0040] TG 16:0_18:0_18:1
[#0041] TG 16:0_18:1_18:1
[#0042] TG 18:0_18:0_18:1
[#0043] TG 18:0_18:1_18:1
[#0044] TG 18:0_38:3
[#0045] TG 18:0_42:3
[#0046] TG 18:0_48:2
[#0047] TG 18:1_18:1_18:1
[#0048] TG 20:0_36:2
LION:0012084	lipid droplet	9	9.3e-07	1.67e-05
[#0040] TG 16:0_18:0_18:1
[#0041] TG 16:0_18:1_18:1
[#0042] TG 18:0_18:0_18:1
[#0043] TG 18:0_18:1_18:1
[#0044] TG 18:0_38:3
[#0045] TG 18:0_42:3
[#0046] TG 18:0_48:2
[#0047] TG 18:1_18:1_18:1
[#0048] TG 20:0_36:2
LION:0000002	glycerolipids [GL]	12	4e-05	0.00054
[#0035] DG 18:1_20:1
[#0036] DG 34:2
[#0037] DG 38:4
[#0040] TG 16:0_18:0_18:1
[#0041] TG 16:0_18:1_18:1
[#0042] TG 18:0_18:0_18:1
[#0043] TG 18:0_18:1_18:1
[#0044] TG 18:0_38:3
[#0045] TG 18:0_42:3
[#0046] TG 18:0_48:2
[#0047] TG 18:1_18:1_18:1
[#0048] TG 20:0_36:2
LION:0000094	headgroup with neutral charge	13	0.00014	0.00151
[#0034] Hex2Cer 18:1;O2/24:1
[#0035] DG 18:1_20:1
[#0036] DG 34:2
[#0037] DG 38:4
[#0040] TG 16:0_18:0_18:1
[#0041] TG 16:0_18:1_18:1
[#0042] TG 18:0_18:0_18:1
[#0043] TG 18:0_18:1_18:1
[#0044] TG 18:0_38:3
[#0045] TG 18:0_42:3
[#0046] TG 18:0_48:2
[#0047] TG 18:1_18:1_18:1
[#0048] TG 20:0_36:2
LION:0002921	C18:0	5	0.03416	0.307
[#0022] PE P-18:0_22:2
[#0024] PS 18:0_22:3
[#0040] TG 16:0_18:0_18:1
[#0042] TG 18:0_18:0_18:1
[#0043] TG 18:0_18:1_18:1
LION:0000100	fatty acid with 18 carbons or less	26	0.12797	0.915
[#0002] PC 14:0_14:0
[#0003] PC 14:0_16:0
[#0004] PC 14:0_16:1
[#0005] PC 14:0_16:1_iso
[#0006] PC 16:1_16:1
[#0010] PC O-16:0_16:1
[#0016] PE 16:0_16:1
[#0017] PE 16:0_18:1
[#0018] PE 16:1_18:1
[#0019] PE 18:1_22:3
[#0021] PE O-16:0_18:1
[#0022] PE P-18:0_22:2
[#0023] PE P-18:1_22:3
[#0024] PS 18:0_22:3
[#0029] Cer 18:1;O2/16:0
[#0030] Cer 18:1;O2/24:0
[#0031] Cer 18:1;O2/24:1
[#0032] Hex-Cer 18:1;O2/24:0
[#0033] Hex-Cer 18:1;O2/24:1
[#0034] Hex2Cer 18:1;O2/24:1
[#0035] DG 18:1_20:1
[#0040] TG 16:0_18:0_18:1
[#0041] TG 16:0_18:1_18:1
[#0042] TG 18:0_18:0_18:1
[#0043] TG 18:0_18:1_18:1
[#0047] TG 18:1_18:1_18:1
LION:0002922	C18:1	17	0.1355	0.915
[#0017] PE 16:0_18:1
[#0018] PE 16:1_18:1
[#0019] PE 18:1_22:3
[#0021] PE O-16:0_18:1
[#0023] PE P-18:1_22:3
[#0029] Cer 18:1;O2/16:0
[#0030] Cer 18:1;O2/24:0
[#0031] Cer 18:1;O2/24:1
[#0032] Hex-Cer 18:1;O2/24:0
[#0033] Hex-Cer 18:1;O2/24:1
[#0034] Hex2Cer 18:1;O2/24:1
[#0035] DG 18:1_20:1
[#0040] TG 16:0_18:0_18:1
[#0041] TG 16:0_18:1_18:1
[#0042] TG 18:0_18:0_18:1
[#0043] TG 18:0_18:1_18:1
[#0047] TG 18:1_18:1_18:1
LION:0002948	fatty acid with 16-18 carbons	25	0.17145	0.955
[#0003] PC 14:0_16:0
[#0004] PC 14:0_16:1
[#0005] PC 14:0_16:1_iso
[#0006] PC 16:1_16:1
[#0010] PC O-16:0_16:1
[#0016] PE 16:0_16:1
[#0017] PE 16:0_18:1
[#0018] PE 16:1_18:1
[#0019] PE 18:1_22:3
[#0021] PE O-16:0_18:1
[#0022] PE P-18:0_22:2
[#0023] PE P-18:1_22:3
[#0024] PS 18:0_22:3
[#0029] Cer 18:1;O2/16:0
[#0030] Cer 18:1;O2/24:0
[#0031] Cer 18:1;O2/24:1
[#0032] Hex-Cer 18:1;O2/24:0
[#0033] Hex-Cer 18:1;O2/24:1
[#0034] Hex2Cer 18:1;O2/24:1
[#0035] DG 18:1_20:1
[#0040] TG 16:0_18:0_18:1
[#0041] TG 16:0_18:1_18:1
[#0042] TG 18:0_18:0_18:1
[#0043] TG 18:0_18:1_18:1
[#0047] TG 18:1_18:1_18:1
LION:0080969	low bilayer thickness	4	0.21977	0.955
[#0003] PC 14:0_16:0
[#0004] PC 14:0_16:1
[#0006] PC 16:1_16:1
[#0008] PC 29:0
LION:0002957	fatty acid with 18 carbons	19	0.22237	0.955
[#0017] PE 16:0_18:1
[#0018] PE 16:1_18:1
[#0019] PE 18:1_22:3
[#0021] PE O-16:0_18:1
[#0022] PE P-18:0_22:2
[#0023] PE P-18:1_22:3
[#0024] PS 18:0_22:3
[#0029] Cer 18:1;O2/16:0
[#0030] Cer 18:1;O2/24:0
[#0031] Cer 18:1;O2/24:1
[#0032] Hex-Cer 18:1;O2/24:0
[#0033] Hex-Cer 18:1;O2/24:1
[#0034] Hex2Cer 18:1;O2/24:1
[#0035] DG 18:1_20:1
[#0040] TG 16:0_18:0_18:1
[#0041] TG 16:0_18:1_18:1
[#0042] TG 18:0_18:0_18:1
[#0043] TG 18:0_18:1_18:1
[#0047] TG 18:1_18:1_18:1
LION:0080978	average lateral diffusion	6	0.26203	0.955
[#0002] PC 14:0_14:0
[#0003] PC 14:0_16:0
[#0008] PC 29:0
[#0016] PE 16:0_16:1
[#0018] PE 16:1_18:1
[#0019] PE 18:1_22:3
LION:0000464	negative intrinsic curvature	16	0.2636	0.955
[#0016] PE 16:0_16:1
[#0017] PE 16:0_18:1
[#0018] PE 16:1_18:1
[#0019] PE 18:1_22:3
[#0020] PE 34:0
[#0021] PE O-16:0_18:1
[#0022] PE P-18:0_22:2
[#0023] PE P-18:1_22:3
[#0029] Cer 18:1;O2/16:0
[#0030] Cer 18:1;O2/24:0
[#0031] Cer 18:1;O2/24:1
[#0035] DG 18:1_20:1
[#0036] DG 34:2
[#0037] DG 38:4
[#0038] CL 72:4
[#0039] CL 72:5
LION:0002966	fatty acid with less than 2 double bonds	27	0.27792	0.955
[#0001] FA 24:1
[#0002] PC 14:0_14:0
[#0003] PC 14:0_16:0
[#0004] PC 14:0_16:1
[#0005] PC 14:0_16:1_iso
[#0006] PC 16:1_16:1
[#0010] PC O-16:0_16:1
[#0016] PE 16:0_16:1
[#0017] PE 16:0_18:1
[#0018] PE 16:1_18:1
[#0019] PE 18:1_22:3
[#0021] PE O-16:0_18:1
[#0022] PE P-18:0_22:2
[#0023] PE P-18:1_22:3
[#0024] PS 18:0_22:3
[#0029] Cer 18:1;O2/16:0
[#0030] Cer 18:1;O2/24:0
[#0031] Cer 18:1;O2/24:1
[#0032] Hex-Cer 18:1;O2/24:0
[#0033] Hex-Cer 18:1;O2/24:1
[#0034] Hex2Cer 18:1;O2/24:1
[#0035] DG 18:1_20:1
[#0040] TG 16:0_18:0_18:1
[#0041] TG 16:0_18:1_18:1
[#0042] TG 18:0_18:0_18:1
[#0043] TG 18:0_18:1_18:1
[#0047] TG 18:1_18:1_18:1
LION:0002969	monounsaturated fatty acid	23	0.28292	0.955
[#0001] FA 24:1
[#0004] PC 14:0_16:1
[#0005] PC 14:0_16:1_iso
[#0006] PC 16:1_16:1
[#0010] PC O-16:0_16:1
[#0016] PE 16:0_16:1
[#0017] PE 16:0_18:1
[#0018] PE 16:1_18:1
[#0019] PE 18:1_22:3
[#0021] PE O-16:0_18:1
[#0023] PE P-18:1_22:3
[#0029] Cer 18:1;O2/16:0
[#0030] Cer 18:1;O2/24:0
[#0031] Cer 18:1;O2/24:1
[#0032] Hex-Cer 18:1;O2/24:0
[#0033] Hex-Cer 18:1;O2/24:1
[#0034] Hex2Cer 18:1;O2/24:1
[#0035] DG 18:1_20:1
[#0040] TG 16:0_18:0_18:1
[#0041] TG 16:0_18:1_18:1
[#0042] TG 18:0_18:0_18:1
[#0043] TG 18:0_18:1_18:1
[#0047] TG 18:1_18:1_18:1
LION:0012081	mitochondrion	10	0.2917	0.955
[#0016] PE 16:0_16:1
[#0017] PE 16:0_18:1
[#0018] PE 16:1_18:1
[#0019] PE 18:1_22:3
[#0020] PE 34:0
[#0021] PE O-16:0_18:1
[#0022] PE P-18:0_22:2
[#0023] PE P-18:1_22:3
[#0038] CL 72:4
[#0039] CL 72:5
LION:0002882	C16:0	7	0.30052	0.955
[#0003] PC 14:0_16:0
[#0010] PC O-16:0_16:1
[#0016] PE 16:0_16:1
[#0017] PE 16:0_18:1
[#0021] PE O-16:0_18:1
[#0040] TG 16:0_18:0_18:1
[#0041] TG 16:0_18:1_18:1
LION:0002968	saturated fatty acid	14	0.33352	1
[#0002] PC 14:0_14:0
[#0003] PC 14:0_16:0
[#0004] PC 14:0_16:1
[#0005] PC 14:0_16:1_iso
[#0010] PC O-16:0_16:1
[#0016] PE 16:0_16:1
[#0017] PE 16:0_18:1
[#0021] PE O-16:0_18:1
[#0022] PE P-18:0_22:2
[#0024] PS 18:0_22:3
[#0040] TG 16:0_18:0_18:1
[#0041] TG 16:0_18:1_18:1
[#0042] TG 18:0_18:0_18:1
[#0043] TG 18:0_18:1_18:1
LION:0012441	N-acylsphingosines (ceramides) [SP0201]	3	0.36686	1
[#0029] Cer 18:1;O2/16:0
[#0030] Cer 18:1;O2/24:0
[#0031] Cer 18:1;O2/24:1
LION:0002955	fatty acid with 16 carbons	11	0.39695	1
[#0003] PC 14:0_16:0
[#0004] PC 14:0_16:1
[#0005] PC 14:0_16:1_iso
[#0006] PC 16:1_16:1
[#0010] PC O-16:0_16:1
[#0016] PE 16:0_16:1
[#0017] PE 16:0_18:1
[#0018] PE 16:1_18:1
[#0021] PE O-16:0_18:1
[#0040] TG 16:0_18:0_18:1
[#0041] TG 16:0_18:1_18:1
LION:0000004	sphingolipids [SP]	8	0.4346	1
[#0025] SM d40:0
[#0026] SM d40:1
[#0027] SM d42:1
[#0028] SM d42:2
[#0029] Cer 18:1;O2/16:0
[#0030] Cer 18:1;O2/24:0
[#0031] Cer 18:1;O2/24:1
[#0034] Hex2Cer 18:1;O2/24:1
LION:0012009	lipid-mediated signalling	6	0.48664	1
[#0029] Cer 18:1;O2/16:0
[#0030] Cer 18:1;O2/24:0
[#0031] Cer 18:1;O2/24:1
[#0035] DG 18:1_20:1
[#0036] DG 34:2
[#0037] DG 38:4
LION:0012082	plasma membrane	8	0.50916	1
[#0024] PS 18:0_22:3
[#0025] SM d40:0
[#0026] SM d40:1
[#0027] SM d42:1
[#0028] SM d42:2
[#0029] Cer 18:1;O2/16:0
[#0030] Cer 18:1;O2/24:0
[#0031] Cer 18:1;O2/24:1
LION:0000093	headgroup with negative charge	4	0.52721	1
[#0001] FA 24:1
[#0024] PS 18:0_22:3
[#0038] CL 72:4
[#0039] CL 72:5
LION:0002961	fatty acid with 22 carbons	4	0.52721	1
[#0019] PE 18:1_22:3
[#0022] PE P-18:0_22:2
[#0023] PE P-18:1_22:3
[#0024] PS 18:0_22:3
LION:0002967	polyunsaturated fatty acid	4	0.52721	1
[#0019] PE 18:1_22:3
[#0022] PE P-18:0_22:2
[#0023] PE P-18:1_22:3
[#0024] PS 18:0_22:3
LION:0000607	diacylglycerols [GL0201]	3	0.53526	1
[#0035] DG 18:1_20:1
[#0036] DG 34:2
[#0037] DG 38:4
LION:0000259	C14:0	4	0.63234	1
[#0002] PC 14:0_14:0
[#0003] PC 14:0_16:0
[#0004] PC 14:0_16:1
[#0005] PC 14:0_16:1_iso
LION:0000011	glycerophosphoethanolamines [GP02]	8	0.66476	1
[#0016] PE 16:0_16:1
[#0017] PE 16:0_18:1
[#0018] PE 16:1_18:1
[#0019] PE 18:1_22:3
[#0020] PE 34:0
[#0021] PE O-16:0_18:1
[#0022] PE P-18:0_22:2
[#0023] PE P-18:1_22:3
LION:0002900	C16:1	6	0.68321	1
[#0004] PC 14:0_16:1
[#0005] PC 14:0_16:1_iso
[#0006] PC 16:1_16:1
[#0010] PC O-16:0_16:1
[#0016] PE 16:0_16:1
[#0018] PE 16:1_18:1
LION:0000084	ceramide phosphocholines (sphingomyelins) [SP0301]	4	0.68469	1
[#0025] SM d40:0
[#0026] SM d40:1
[#0027] SM d42:1
[#0028] SM d42:2
LION:0001740	above average transition temperature	7	0.70569	1
[#0003] PC 14:0_16:0
[#0017] PE 16:0_18:1
[#0020] PE 34:0
[#0025] SM d40:0
[#0026] SM d40:1
[#0027] SM d42:1
[#0028] SM d42:2
LION:0080973	below average bilayer thickness	7	0.75498	1
[#0002] PC 14:0_14:0
[#0003] PC 14:0_16:0
[#0004] PC 14:0_16:1
[#0006] PC 16:1_16:1
[#0007] PC 28:1
[#0008] PC 29:0
[#0009] PC 30:2
LION:0000038	diacylglycerophosphoethanolamines [GP0201]	5	0.78867	1
[#0016] PE 16:0_16:1
[#0017] PE 16:0_18:1
[#0018] PE 16:1_18:1
[#0019] PE 18:1_22:3
[#0020] PE 34:0
LION:0001739	very high transition temperature	5	0.78867	1
[#0020] PE 34:0
[#0025] SM d40:0
[#0026] SM d40:1
[#0027] SM d42:1
[#0028] SM d42:2
LION:0002934	C22:3	3	0.79852	1
[#0019] PE 18:1_22:3
[#0023] PE P-18:1_22:3
[#0024] PS 18:0_22:3
LION:0080977	low lateral diffusion	3	0.79852	1
[#0016] PE 16:0_16:1
[#0017] PE 16:0_18:1
[#0024] PS 18:0_22:3
LION:0080971	high bilayer thickness	4	0.8306	1
[#0017] PE 16:0_18:1
[#0019] PE 18:1_22:3
[#0020] PE 34:0
[#0024] PS 18:0_22:3
LION:0080981	below average lateral diffusion	4	0.8306	1
[#0016] PE 16:0_16:1
[#0017] PE 16:0_18:1
[#0020] PE 34:0
[#0024] PS 18:0_22:3
LION:0002950	fatty acid with 22-24 carbons	5	0.8496	1
[#0001] FA 24:1
[#0019] PE 18:1_22:3
[#0022] PE P-18:0_22:2
[#0023] PE P-18:1_22:3
[#0024] PS 18:0_22:3
LION:0001736	low transition temperature	3	0.95653	1
[#0006] PC 16:1_16:1
[#0009] PC 30:2
[#0018] PE 16:1_18:1
LION:0001737	average transition temperature	7	0.95891	1
[#0002] PC 14:0_14:0
[#0004] PC 14:0_16:1
[#0007] PC 28:1
[#0008] PC 29:0
[#0016] PE 16:0_16:1
[#0019] PE 18:1_22:3
[#0024] PS 18:0_22:3
LION:0000030	diacylglycerophosphocholines [GP0101]	8	0.96722	1
[#0002] PC 14:0_14:0
[#0003] PC 14:0_16:0
[#0004] PC 14:0_16:1
[#0005] PC 14:0_16:1_iso
[#0006] PC 16:1_16:1
[#0007] PC 28:1
[#0008] PC 29:0
[#0009] PC 30:2
LION:0002945	fatty acid with more than 18 carbons	6	0.97647	1
[#0001] FA 24:1
[#0019] PE 18:1_22:3
[#0022] PE P-18:0_22:2
[#0023] PE P-18:1_22:3
[#0024] PS 18:0_22:3
[#0035] DG 18:1_20:1
LION:0080979	high lateral diffusion	5	0.99517	1
[#0002] PC 14:0_14:0
[#0004] PC 14:0_16:1
[#0006] PC 16:1_16:1
[#0007] PC 28:1
[#0009] PC 30:2
LION:0080968	very low bilayer thickness	4	0.99622	1
[#0002] PC 14:0_14:0
[#0004] PC 14:0_16:1
[#0007] PC 28:1
[#0009] PC 30:2
LION:0012010	membrane component	33	0.99924	1
[#0002] PC 14:0_14:0
[#0003] PC 14:0_16:0
[#0004] PC 14:0_16:1
[#0005] PC 14:0_16:1_iso
[#0006] PC 16:1_16:1
[#0007] PC 28:1
[#0008] PC 29:0
[#0009] PC 30:2
[#0010] PC O-16:0_16:1
[#0011] PC O-30:0
[#0012] PC O-30:1
[#0013] PC O-32:2
[#0014] PC O-34:3
[#0015] PC O-40:2
[#0016] PE 16:0_16:1
[#0017] PE 16:0_18:1
[#0018] PE 16:1_18:1
[#0019] PE 18:1_22:3
[#0020] PE 34:0
[#0021] PE O-16:0_18:1
[#0022] PE P-18:0_22:2
[#0023] PE P-18:1_22:3
[#0024] PS 18:0_22:3
[#0025] SM d40:0
[#0026] SM d40:1
[#0027] SM d42:1
[#0028] SM d42:2
[#0034] Hex2Cer 18:1;O2/24:1
[#0035] DG 18:1_20:1
[#0036] DG 34:2
[#0037] DG 38:4
[#0038] CL 72:4
[#0039] CL 72:5
LION:0000003	glycerophospholipids [GP]	25	1	1
[#0002] PC 14:0_14:0
[#0003] PC 14:0_16:0
[#0004] PC 14:0_16:1
[#0005] PC 14:0_16:1_iso
[#0006] PC 16:1_16:1
[#0007] PC 28:1
[#0008] PC 29:0
[#0009] PC 30:2
[#0010] PC O-16:0_16:1
[#0011] PC O-30:0
[#0012] PC O-30:1
[#0013] PC O-32:2
[#0014] PC O-34:3
[#0015] PC O-40:2
[#0016] PE 16:0_16:1
[#0017] PE 16:0_18:1
[#0018] PE 16:1_18:1
[#0019] PE 18:1_22:3
[#0020] PE 34:0
[#0021] PE O-16:0_18:1
[#0022] PE P-18:0_22:2
[#0023] PE P-18:1_22:3
[#0024] PS 18:0_22:3
[#0038] CL 72:4
[#0039] CL 72:5
LION:0000010	glycerophosphocholines [GP01]	14	1	1
[#0002] PC 14:0_14:0
[#0003] PC 14:0_16:0
[#0004] PC 14:0_16:1
[#0005] PC 14:0_16:1_iso
[#0006] PC 16:1_16:1
[#0007] PC 28:1
[#0008] PC 29:0
[#0009] PC 30:2
[#0010] PC O-16:0_16:1
[#0011] PC O-30:0
[#0012] PC O-30:1
[#0013] PC O-32:2
[#0014] PC O-34:3
[#0015] PC O-40:2
LION:0000031	1-alkyl,2-acylglycerophosphocholines [GP0102]	6	1	1
[#0010] PC O-16:0_16:1
[#0011] PC O-30:0
[#0012] PC O-30:1
[#0013] PC O-32:2
[#0014] PC O-34:3
[#0015] PC O-40:2
LION:0000095	headgroup with positive charge / zwitter-ion	26	1	1
[#0002] PC 14:0_14:0
[#0003] PC 14:0_16:0
[#0004] PC 14:0_16:1
[#0005] PC 14:0_16:1_iso
[#0006] PC 16:1_16:1
[#0007] PC 28:1
[#0008] PC 29:0
[#0009] PC 30:2
[#0010] PC O-16:0_16:1
[#0011] PC O-30:0
[#0012] PC O-30:1
[#0013] PC O-32:2
[#0014] PC O-34:3
[#0015] PC O-40:2
[#0016] PE 16:0_16:1
[#0017] PE 16:0_18:1
[#0018] PE 16:1_18:1
[#0019] PE 18:1_22:3
[#0020] PE 34:0
[#0021] PE O-16:0_18:1
[#0022] PE P-18:0_22:2
[#0023] PE P-18:1_22:3
[#0025] SM d40:0
[#0026] SM d40:1
[#0027] SM d42:1
[#0028] SM d42:2
LION:0000465	neutral intrinsic curvature	15	1	1
[#0002] PC 14:0_14:0
[#0003] PC 14:0_16:0
[#0004] PC 14:0_16:1
[#0005] PC 14:0_16:1_iso
[#0006] PC 16:1_16:1
[#0007] PC 28:1
[#0008] PC 29:0
[#0009] PC 30:2
[#0010] PC O-16:0_16:1
[#0011] PC O-30:0
[#0012] PC O-30:1
[#0013] PC O-32:2
[#0014] PC O-34:3
[#0015] PC O-40:2
[#0024] PS 18:0_22:3
LION:0000467	contains ether-bond	7	1	1
[#0010] PC O-16:0_16:1
[#0011] PC O-30:0
[#0012] PC O-30:1
[#0013] PC O-32:2
[#0014] PC O-34:3
[#0015] PC O-40:2
[#0021] PE O-16:0_18:1
LION:0012080	endoplasmic reticulum (ER)	25	1	1
[#0002] PC 14:0_14:0
[#0003] PC 14:0_16:0
[#0004] PC 14:0_16:1
[#0005] PC 14:0_16:1_iso
[#0006] PC 16:1_16:1
[#0007] PC 28:1
[#0008] PC 29:0
[#0009] PC 30:2
[#0010] PC O-16:0_16:1
[#0011] PC O-30:0
[#0012] PC O-30:1
[#0013] PC O-32:2
[#0014] PC O-34:3
[#0015] PC O-40:2
[#0016] PE 16:0_16:1
[#0017] PE 16:0_18:1
[#0018] PE 16:1_18:1
[#0019] PE 18:1_22:3
[#0020] PE 34:0
[#0021] PE O-16:0_18:1
[#0022] PE P-18:0_22:2
[#0023] PE P-18:1_22:3
[#0029] Cer 18:1;O2/16:0
[#0030] Cer 18:1;O2/24:0
[#0031] Cer 18:1;O2/24:1

## Sheet: LION enrichment p53
Term ID	Discription	Annotated	p-value	FDR q-value
LION:0012010	membrane component	33	0.0012	0.0432
[#0002] PC 14:0_14:0
[#0003] PC 14:0_16:0
[#0004] PC 14:0_16:1
[#0005] PC 14:0_16:1_iso
[#0006] PC 16:1_16:1
[#0007] PC 28:1
[#0008] PC 29:0
[#0009] PC 30:2
[#0010] PC O-16:0_16:1
[#0011] PC O-30:0
[#0012] PC O-30:1
[#0013] PC O-32:2
[#0014] PC O-34:3
[#0015] PC O-40:2
[#0016] PE 16:0_16:1
[#0017] PE 16:0_18:1
[#0018] PE 16:1_18:1
[#0019] PE 18:1_22:3
[#0020] PE 34:0
[#0021] PE O-16:0_18:1
[#0022] PE P-18:0_22:2
[#0023] PE P-18:1_22:3
[#0024] PS 18:0_22:3
[#0025] SM d40:0
[#0026] SM d40:1
[#0027] SM d42:1
[#0028] SM d42:2
[#0034] Hex2Cer 18:1;O2/24:1
[#0035] DG 18:1_20:1
[#0036] DG 34:2
[#0037] DG 38:4
[#0038] CL 72:4
[#0039] CL 72:5
LION:0000095	headgroup with positive charge / zwitter-ion	26	0.0016	0.0432
[#0002] PC 14:0_14:0
[#0003] PC 14:0_16:0
[#0004] PC 14:0_16:1
[#0005] PC 14:0_16:1_iso
[#0006] PC 16:1_16:1
[#0007] PC 28:1
[#0008] PC 29:0
[#0009] PC 30:2
[#0010] PC O-16:0_16:1
[#0011] PC O-30:0
[#0012] PC O-30:1
[#0013] PC O-32:2
[#0014] PC O-34:3
[#0015] PC O-40:2
[#0016] PE 16:0_16:1
[#0017] PE 16:0_18:1
[#0018] PE 16:1_18:1
[#0019] PE 18:1_22:3
[#0020] PE 34:0
[#0021] PE O-16:0_18:1
[#0022] PE P-18:0_22:2
[#0023] PE P-18:1_22:3
[#0025] SM d40:0
[#0026] SM d40:1
[#0027] SM d42:1
[#0028] SM d42:2
LION:0012080	endoplasmic reticulum (ER)	25	0.0038	0.0648
[#0002] PC 14:0_14:0
[#0003] PC 14:0_16:0
[#0004] PC 14:0_16:1
[#0005] PC 14:0_16:1_iso
[#0006] PC 16:1_16:1
[#0007] PC 28:1
[#0008] PC 29:0
[#0009] PC 30:2
[#0010] PC O-16:0_16:1
[#0011] PC O-30:0
[#0012] PC O-30:1
[#0013] PC O-32:2
[#0014] PC O-34:3
[#0015] PC O-40:2
[#0016] PE 16:0_16:1
[#0017] PE 16:0_18:1
[#0018] PE 16:1_18:1
[#0019] PE 18:1_22:3
[#0020] PE 34:0
[#0021] PE O-16:0_18:1
[#0022] PE P-18:0_22:2
[#0023] PE P-18:1_22:3
[#0029] Cer 18:1;O2/16:0
[#0030] Cer 18:1;O2/24:0
[#0031] Cer 18:1;O2/24:1
LION:0000465	neutral intrinsic curvature	15	0.0048	0.0648
[#0002] PC 14:0_14:0
[#0003] PC 14:0_16:0
[#0004] PC 14:0_16:1
[#0005] PC 14:0_16:1_iso
[#0006] PC 16:1_16:1
[#0007] PC 28:1
[#0008] PC 29:0
[#0009] PC 30:2
[#0010] PC O-16:0_16:1
[#0011] PC O-30:0
[#0012] PC O-30:1
[#0013] PC O-32:2
[#0014] PC O-34:3
[#0015] PC O-40:2
[#0024] PS 18:0_22:3
LION:0000010	glycerophosphocholines [GP01]	14	0.009	0.0972
[#0002] PC 14:0_14:0
[#0003] PC 14:0_16:0
[#0004] PC 14:0_16:1
[#0005] PC 14:0_16:1_iso
[#0006] PC 16:1_16:1
[#0007] PC 28:1
[#0008] PC 29:0
[#0009] PC 30:2
[#0010] PC O-16:0_16:1
[#0011] PC O-30:0
[#0012] PC O-30:1
[#0013] PC O-32:2
[#0014] PC O-34:3
[#0015] PC O-40:2
LION:0000467	contains ether-bond	7	0.0111	0.0999
[#0010] PC O-16:0_16:1
[#0011] PC O-30:0
[#0012] PC O-30:1
[#0013] PC O-32:2
[#0014] PC O-34:3
[#0015] PC O-40:2
[#0021] PE O-16:0_18:1
LION:0000031	1-alkyl,2-acylglycerophosphocholines [GP0102]	6	0.0242	0.1867
[#0010] PC O-16:0_16:1
[#0011] PC O-30:0
[#0012] PC O-30:1
[#0013] PC O-32:2
[#0014] PC O-34:3
[#0015] PC O-40:2
LION:0000030	diacylglycerophosphocholines [GP0101]	8	0.0357	0.241
[#0002] PC 14:0_14:0
[#0003] PC 14:0_16:0
[#0004] PC 14:0_16:1
[#0005] PC 14:0_16:1_iso
[#0006] PC 16:1_16:1
[#0007] PC 28:1
[#0008] PC 29:0
[#0009] PC 30:2
LION:0000003	glycerophospholipids [GP]	25	0.052	0.2852
[#0002] PC 14:0_14:0
[#0003] PC 14:0_16:0
[#0004] PC 14:0_16:1
[#0005] PC 14:0_16:1_iso
[#0006] PC 16:1_16:1
[#0007] PC 28:1
[#0008] PC 29:0
[#0009] PC 30:2
[#0010] PC O-16:0_16:1
[#0011] PC O-30:0
[#0012] PC O-30:1
[#0013] PC O-32:2
[#0014] PC O-34:3
[#0015] PC O-40:2
[#0016] PE 16:0_16:1
[#0017] PE 16:0_18:1
[#0018] PE 16:1_18:1
[#0019] PE 18:1_22:3
[#0020] PE 34:0
[#0021] PE O-16:0_18:1
[#0022] PE P-18:0_22:2
[#0023] PE P-18:1_22:3
[#0024] PS 18:0_22:3
[#0038] CL 72:4
[#0039] CL 72:5
LION:0001737	average transition temperature	7	0.0581	0.2852
[#0002] PC 14:0_14:0
[#0004] PC 14:0_16:1
[#0007] PC 28:1
[#0008] PC 29:0
[#0016] PE 16:0_16:1
[#0019] PE 18:1_22:3
[#0024] PS 18:0_22:3
LION:0080973	below average bilayer thickness	7	0.0581	0.2852
[#0002] PC 14:0_14:0
[#0003] PC 14:0_16:0
[#0004] PC 14:0_16:1
[#0006] PC 16:1_16:1
[#0007] PC 28:1
[#0008] PC 29:0
[#0009] PC 30:2
LION:0001740	above average transition temperature	7	0.0998	0.4491
[#0003] PC 14:0_16:0
[#0017] PE 16:0_18:1
[#0020] PE 34:0
[#0025] SM d40:0
[#0026] SM d40:1
[#0027] SM d42:1
[#0028] SM d42:2
LION:0080979	high lateral diffusion	5	0.144	0.5935
[#0002] PC 14:0_14:0
[#0004] PC 14:0_16:1
[#0006] PC 16:1_16:1
[#0007] PC 28:1
[#0009] PC 30:2
LION:0080981	below average lateral diffusion	4	0.1599	0.5935
[#0016] PE 16:0_16:1
[#0017] PE 16:0_18:1
[#0020] PE 34:0
[#0024] PS 18:0_22:3
LION:0001739	very high transition temperature	5	0.1739	0.5935
[#0020] PE 34:0
[#0025] SM d40:0
[#0026] SM d40:1
[#0027] SM d42:1
[#0028] SM d42:2
LION:0000004	sphingolipids [SP]	8	0.1953	0.5935
[#0025] SM d40:0
[#0026] SM d40:1
[#0027] SM d42:1
[#0028] SM d42:2
[#0029] Cer 18:1;O2/16:0
[#0030] Cer 18:1;O2/24:0
[#0031] Cer 18:1;O2/24:1
[#0034] Hex2Cer 18:1;O2/24:1
LION:0012082	plasma membrane	8	0.1953	0.5935
[#0024] PS 18:0_22:3
[#0025] SM d40:0
[#0026] SM d40:1
[#0027] SM d42:1
[#0028] SM d42:2
[#0029] Cer 18:1;O2/16:0
[#0030] Cer 18:1;O2/24:0
[#0031] Cer 18:1;O2/24:1
LION:0000259	C14:0	4	0.2198	0.5935
[#0002] PC 14:0_14:0
[#0003] PC 14:0_16:0
[#0004] PC 14:0_16:1
[#0005] PC 14:0_16:1_iso
LION:0080968	very low bilayer thickness	4	0.2198	0.5935
[#0002] PC 14:0_14:0
[#0004] PC 14:0_16:1
[#0007] PC 28:1
[#0009] PC 30:2
LION:0080969	low bilayer thickness	4	0.2198	0.5935
[#0003] PC 14:0_16:0
[#0004] PC 14:0_16:1
[#0006] PC 16:1_16:1
[#0008] PC 29:0
LION:0000084	ceramide phosphocholines (sphingomyelins) [SP0301]	4	0.2548	0.6151
[#0025] SM d40:0
[#0026] SM d40:1
[#0027] SM d42:1
[#0028] SM d42:2
LION:0002900	C16:1	6	0.262	0.6151
[#0004] PC 14:0_16:1
[#0005] PC 14:0_16:1_iso
[#0006] PC 16:1_16:1
[#0010] PC O-16:0_16:1
[#0016] PE 16:0_16:1
[#0018] PE 16:1_18:1
LION:0080978	average lateral diffusion	6	0.262	0.6151
[#0002] PC 14:0_14:0
[#0003] PC 14:0_16:0
[#0008] PC 29:0
[#0016] PE 16:0_16:1
[#0018] PE 16:1_18:1
[#0019] PE 18:1_22:3
LION:0080971	high bilayer thickness	4	0.2931	0.6595
[#0017] PE 16:0_18:1
[#0019] PE 18:1_22:3
[#0020] PE 34:0
[#0024] PS 18:0_22:3
LION:0002945	fatty acid with more than 18 carbons	6	0.3114	0.6726
[#0001] FA 24:1
[#0019] PE 18:1_22:3
[#0022] PE P-18:0_22:2
[#0023] PE P-18:1_22:3
[#0024] PS 18:0_22:3
[#0035] DG 18:1_20:1
LION:0000038	diacylglycerophosphoethanolamines [GP0201]	5	0.3362	0.6983
[#0016] PE 16:0_16:1
[#0017] PE 16:0_18:1
[#0018] PE 16:1_18:1
[#0019] PE 18:1_22:3
[#0020] PE 34:0
LION:0000464	negative intrinsic curvature	16	0.3603	0.7035
[#0016] PE 16:0_16:1
[#0017] PE 16:0_18:1
[#0018] PE 16:1_18:1
[#0019] PE 18:1_22:3
[#0020] PE 34:0
[#0021] PE O-16:0_18:1
[#0022] PE P-18:0_22:2
[#0023] PE P-18:1_22:3
[#0029] Cer 18:1;O2/16:0
[#0030] Cer 18:1;O2/24:0
[#0031] Cer 18:1;O2/24:1
[#0035] DG 18:1_20:1
[#0036] DG 34:2
[#0037] DG 38:4
[#0038] CL 72:4
[#0039] CL 72:5
LION:0000011	glycerophosphoethanolamines [GP02]	8	0.3648	0.7035
[#0016] PE 16:0_16:1
[#0017] PE 16:0_18:1
[#0018] PE 16:1_18:1
[#0019] PE 18:1_22:3
[#0020] PE 34:0
[#0021] PE O-16:0_18:1
[#0022] PE P-18:0_22:2
[#0023] PE P-18:1_22:3
LION:0080977	low lateral diffusion	3	0.4066	0.7571
[#0016] PE 16:0_16:1
[#0017] PE 16:0_18:1
[#0024] PS 18:0_22:3
LION:0012009	lipid-mediated signalling	6	0.4244	0.7639
[#0029] Cer 18:1;O2/16:0
[#0030] Cer 18:1;O2/24:0
[#0031] Cer 18:1;O2/24:1
[#0035] DG 18:1_20:1
[#0036] DG 34:2
[#0037] DG 38:4
LION:0002934	C22:3	3	0.4481	0.7806
[#0019] PE 18:1_22:3
[#0023] PE P-18:1_22:3
[#0024] PS 18:0_22:3
LION:0000093	headgroup with negative charge	4	0.476	0.8033
[#0001] FA 24:1
[#0024] PS 18:0_22:3
[#0038] CL 72:4
[#0039] CL 72:5
LION:0001736	low transition temperature	3	0.5353	0.8536
[#0006] PC 16:1_16:1
[#0009] PC 30:2
[#0018] PE 16:1_18:1
LION:0002966	fatty acid with less than 2 double bonds	27	0.5514	0.8536
[#0001] FA 24:1
[#0002] PC 14:0_14:0
[#0003] PC 14:0_16:0
[#0004] PC 14:0_16:1
[#0005] PC 14:0_16:1_iso
[#0006] PC 16:1_16:1
[#0010] PC O-16:0_16:1
[#0016] PE 16:0_16:1
[#0017] PE 16:0_18:1
[#0018] PE 16:1_18:1
[#0019] PE 18:1_22:3
[#0021] PE O-16:0_18:1
[#0022] PE P-18:0_22:2
[#0023] PE P-18:1_22:3
[#0024] PS 18:0_22:3
[#0029] Cer 18:1;O2/16:0
[#0030] Cer 18:1;O2/24:0
[#0031] Cer 18:1;O2/24:1
[#0032] Hex-Cer 18:1;O2/24:0
[#0033] Hex-Cer 18:1;O2/24:1
[#0034] Hex2Cer 18:1;O2/24:1
[#0035] DG 18:1_20:1
[#0040] TG 16:0_18:0_18:1
[#0041] TG 16:0_18:1_18:1
[#0042] TG 18:0_18:0_18:1
[#0043] TG 18:0_18:1_18:1
[#0047] TG 18:1_18:1_18:1
LION:0002950	fatty acid with 22-24 carbons	5	0.5564	0.8536
[#0001] FA 24:1
[#0019] PE 18:1_22:3
[#0022] PE P-18:0_22:2
[#0023] PE P-18:1_22:3
[#0024] PS 18:0_22:3
LION:0012441	N-acylsphingosines (ceramides) [SP0201]	3	0.5802	0.8536
[#0029] Cer 18:1;O2/16:0
[#0030] Cer 18:1;O2/24:0
[#0031] Cer 18:1;O2/24:1
LION:0002955	fatty acid with 16 carbons	11	0.6142	0.8536
[#0003] PC 14:0_16:0
[#0004] PC 14:0_16:1
[#0005] PC 14:0_16:1_iso
[#0006] PC 16:1_16:1
[#0010] PC O-16:0_16:1
[#0016] PE 16:0_16:1
[#0017] PE 16:0_18:1
[#0018] PE 16:1_18:1
[#0021] PE O-16:0_18:1
[#0040] TG 16:0_18:0_18:1
[#0041] TG 16:0_18:1_18:1
LION:0002969	monounsaturated fatty acid	23	0.6143	0.8536
[#0001] FA 24:1
[#0004] PC 14:0_16:1
[#0005] PC 14:0_16:1_iso
[#0006] PC 16:1_16:1
[#0010] PC O-16:0_16:1
[#0016] PE 16:0_16:1
[#0017] PE 16:0_18:1
[#0018] PE 16:1_18:1
[#0019] PE 18:1_22:3
[#0021] PE O-16:0_18:1
[#0023] PE P-18:1_22:3
[#0029] Cer 18:1;O2/16:0
[#0030] Cer 18:1;O2/24:0
[#0031] Cer 18:1;O2/24:1
[#0032] Hex-Cer 18:1;O2/24:0
[#0033] Hex-Cer 18:1;O2/24:1
[#0034] Hex2Cer 18:1;O2/24:1
[#0035] DG 18:1_20:1
[#0040] TG 16:0_18:0_18:1
[#0041] TG 16:0_18:1_18:1
[#0042] TG 18:0_18:0_18:1
[#0043] TG 18:0_18:1_18:1
[#0047] TG 18:1_18:1_18:1
LION:0002961	fatty acid with 22 carbons	4	0.6323	0.8536
[#0019] PE 18:1_22:3
[#0022] PE P-18:0_22:2
[#0023] PE P-18:1_22:3
[#0024] PS 18:0_22:3
LION:0002967	polyunsaturated fatty acid	4	0.6323	0.8536
[#0019] PE 18:1_22:3
[#0022] PE P-18:0_22:2
[#0023] PE P-18:1_22:3
[#0024] PS 18:0_22:3
LION:0000100	fatty acid with 18 carbons or less	26	0.6566	0.8618
[#0002] PC 14:0_14:0
[#0003] PC 14:0_16:0
[#0004] PC 14:0_16:1
[#0005] PC 14:0_16:1_iso
[#0006] PC 16:1_16:1
[#0010] PC O-16:0_16:1
[#0016] PE 16:0_16:1
[#0017] PE 16:0_18:1
[#0018] PE 16:1_18:1
[#0019] PE 18:1_22:3
[#0021] PE O-16:0_18:1
[#0022] PE P-18:0_22:2
[#0023] PE P-18:1_22:3
[#0024] PS 18:0_22:3
[#0029] Cer 18:1;O2/16:0
[#0030] Cer 18:1;O2/24:0
[#0031] Cer 18:1;O2/24:1
[#0032] Hex-Cer 18:1;O2/24:0
[#0033] Hex-Cer 18:1;O2/24:1
[#0034] Hex2Cer 18:1;O2/24:1
[#0035] DG 18:1_20:1
[#0040] TG 16:0_18:0_18:1
[#0041] TG 16:0_18:1_18:1
[#0042] TG 18:0_18:0_18:1
[#0043] TG 18:0_18:1_18:1
[#0047] TG 18:1_18:1_18:1
LION:0000607	diacylglycerols [GL0201]	3	0.6703	0.8618
[#0035] DG 18:1_20:1
[#0036] DG 34:2
[#0037] DG 38:4
LION:0012081	mitochondrion	10	0.7434	0.9289
[#0016] PE 16:0_16:1
[#0017] PE 16:0_18:1
[#0018] PE 16:1_18:1
[#0019] PE 18:1_22:3
[#0020] PE 34:0
[#0021] PE O-16:0_18:1
[#0022] PE P-18:0_22:2
[#0023] PE P-18:1_22:3
[#0038] CL 72:4
[#0039] CL 72:5
LION:0002948	fatty acid with 16-18 carbons	25	0.7569	0.9289
[#0003] PC 14:0_16:0
[#0004] PC 14:0_16:1
[#0005] PC 14:0_16:1_iso
[#0006] PC 16:1_16:1
[#0010] PC O-16:0_16:1
[#0016] PE 16:0_16:1
[#0017] PE 16:0_18:1
[#0018] PE 16:1_18:1
[#0019] PE 18:1_22:3
[#0021] PE O-16:0_18:1
[#0022] PE P-18:0_22:2
[#0023] PE P-18:1_22:3
[#0024] PS 18:0_22:3
[#0029] Cer 18:1;O2/16:0
[#0030] Cer 18:1;O2/24:0
[#0031] Cer 18:1;O2/24:1
[#0032] Hex-Cer 18:1;O2/24:0
[#0033] Hex-Cer 18:1;O2/24:1
[#0034] Hex2Cer 18:1;O2/24:1
[#0035] DG 18:1_20:1
[#0040] TG 16:0_18:0_18:1
[#0041] TG 16:0_18:1_18:1
[#0042] TG 18:0_18:0_18:1
[#0043] TG 18:0_18:1_18:1
[#0047] TG 18:1_18:1_18:1
LION:0002882	C16:0	7	0.8619	1
[#0003] PC 14:0_16:0
[#0010] PC O-16:0_16:1
[#0016] PE 16:0_16:1
[#0017] PE 16:0_18:1
[#0021] PE O-16:0_18:1
[#0040] TG 16:0_18:0_18:1
[#0041] TG 16:0_18:1_18:1
LION:0002968	saturated fatty acid	14	0.9778	1
[#0002] PC 14:0_14:0
[#0003] PC 14:0_16:0
[#0004] PC 14:0_16:1
[#0005] PC 14:0_16:1_iso
[#0010] PC O-16:0_16:1
[#0016] PE 16:0_16:1
[#0017] PE 16:0_18:1
[#0021] PE O-16:0_18:1
[#0022] PE P-18:0_22:2
[#0024] PS 18:0_22:3
[#0040] TG 16:0_18:0_18:1
[#0041] TG 16:0_18:1_18:1
[#0042] TG 18:0_18:0_18:1
[#0043] TG 18:0_18:1_18:1
LION:0000002	glycerolipids [GL]	12	1	1
[#0035] DG 18:1_20:1
[#0036] DG 34:2
[#0037] DG 38:4
[#0040] TG 16:0_18:0_18:1
[#0041] TG 16:0_18:1_18:1
[#0042] TG 18:0_18:0_18:1
[#0043] TG 18:0_18:1_18:1
[#0044] TG 18:0_38:3
[#0045] TG 18:0_42:3
[#0046] TG 18:0_48:2
[#0047] TG 18:1_18:1_18:1
[#0048] TG 20:0_36:2
LION:0000094	headgroup with neutral charge	13	1	1
[#0034] Hex2Cer 18:1;O2/24:1
[#0035] DG 18:1_20:1
[#0036] DG 34:2
[#0037] DG 38:4
[#0040] TG 16:0_18:0_18:1
[#0041] TG 16:0_18:1_18:1
[#0042] TG 18:0_18:0_18:1
[#0043] TG 18:0_18:1_18:1
[#0044] TG 18:0_38:3
[#0045] TG 18:0_42:3
[#0046] TG 18:0_48:2
[#0047] TG 18:1_18:1_18:1
[#0048] TG 20:0_36:2
LION:0000622	triacylglycerols [GL0301]	9	1	1
[#0040] TG 16:0_18:0_18:1
[#0041] TG 16:0_18:1_18:1
[#0042] TG 18:0_18:0_18:1
[#0043] TG 18:0_18:1_18:1
[#0044] TG 18:0_38:3
[#0045] TG 18:0_42:3
[#0046] TG 18:0_48:2
[#0047] TG 18:1_18:1_18:1
[#0048] TG 20:0_36:2
LION:0002921	C18:0	5	1	1
[#0022] PE P-18:0_22:2
[#0024] PS 18:0_22:3
[#0040] TG 16:0_18:0_18:1
[#0042] TG 18:0_18:0_18:1
[#0043] TG 18:0_18:1_18:1
LION:0002922	C18:1	17	1	1
[#0017] PE 16:0_18:1
[#0018] PE 16:1_18:1
[#0019] PE 18:1_22:3
[#0021] PE O-16:0_18:1
[#0023] PE P-18:1_22:3
[#0029] Cer 18:1;O2/16:0
[#0030] Cer 18:1;O2/24:0
[#0031] Cer 18:1;O2/24:1
[#0032] Hex-Cer 18:1;O2/24:0
[#0033] Hex-Cer 18:1;O2/24:1
[#0034] Hex2Cer 18:1;O2/24:1
[#0035] DG 18:1_20:1
[#0040] TG 16:0_18:0_18:1
[#0041] TG 16:0_18:1_18:1
[#0042] TG 18:0_18:0_18:1
[#0043] TG 18:0_18:1_18:1
[#0047] TG 18:1_18:1_18:1
LION:0002957	fatty acid with 18 carbons	19	1	1
[#0017] PE 16:0_18:1
[#0018] PE 16:1_18:1
[#0019] PE 18:1_22:3
[#0021] PE O-16:0_18:1
[#0022] PE P-18:0_22:2
[#0023] PE P-18:1_22:3
[#0024] PS 18:0_22:3
[#0029] Cer 18:1;O2/16:0
[#0030] Cer 18:1;O2/24:0
[#0031] Cer 18:1;O2/24:1
[#0032] Hex-Cer 18:1;O2/24:0
[#0033] Hex-Cer 18:1;O2/24:1
[#0034] Hex2Cer 18:1;O2/24:1
[#0035] DG 18:1_20:1
[#0040] TG 16:0_18:0_18:1
[#0041] TG 16:0_18:1_18:1
[#0042] TG 18:0_18:0_18:1
[#0043] TG 18:0_18:1_18:1
[#0047] TG 18:1_18:1_18:1
LION:0012011	lipid storage	9	1	1
[#0040] TG 16:0_18:0_18:1
[#0041] TG 16:0_18:1_18:1
[#0042] TG 18:0_18:0_18:1
[#0043] TG 18:0_18:1_18:1
[#0044] TG 18:0_38:3
[#0045] TG 18:0_42:3
[#0046] TG 18:0_48:2
[#0047] TG 18:1_18:1_18:1
[#0048] TG 20:0_36:2
LION:0012084	lipid droplet	9	1	1
[#0040] TG 16:0_18:0_18:1
[#0041] TG 16:0_18:1_18:1
[#0042] TG 18:0_18:0_18:1
[#0043] TG 18:0_18:1_18:1
[#0044] TG 18:0_38:3
[#0045] TG 18:0_42:3
[#0046] TG 18:0_48:2
[#0047] TG 18:1_18:1_18:1
[#0048] TG 20:0_36:2

## Sheet: LION lipid associations
LION-term	LION:0000001	LION:0000002	LION:0000003	LION:0000004	LION:0000010	LION:0000011	LION:0000013	LION:0000021	LION:0000030	LION:0000031	LION:0000038	LION:0000039	LION:0000040	LION:0000053	LION:0000077	LION:0000078	LION:0000080	LION:0000084	LION:0000093	LION:0000094	LION:0000095	LION:0000100	LION:0000104	LION:0000140	LION:0000143	LION:0000145	LION:0000146	LION:0000147	LION:0000151	LION:0000152	LION:0000157	LION:0000163	LION:0000259	LION:0000324	LION:0000331	LION:0000332	LION:0000333	LION:0000378	LION:0000409	LION:0000410	LION:0000414	LION:0000415	LION:0000453	LION:0000464	LION:0000465	LION:0000467	LION:0000603	LION:0000604	LION:0000607
LION-name	fatty acids [FA]	glycerolipids [GL]	glycerophospholipids [GP]	sphingolipids [SP]	glycerophosphocholines [GP01]	glycerophosphoethanolamines [GP02]	glycerophosphoserines [GP03]	glycerophosphoglycerophosphoglycerols [GP12]	diacylglycerophosphocholines [GP0101]	1-alkyl,2-acylglycerophosphocholines [GP0102]	diacylglycerophosphoethanolamines [GP0201]	1-alkyl,2-acylglycerophosphoethanolamines [GP0202]	1-(1z-alkenyl),2-acylglycerophosphoethanolamines [GP0203]	diacylglycerophosphoserines [GP0301]	ceramides [SP02]	phosphosphingolipids [SP03]	neutral glycosphingolipids [SP05]	ceramide phosphocholines (sphingomyelins) [SP0301]	headgroup with negative charge	headgroup with neutral charge	headgroup with positive charge / zwitter-ion	fatty acid with 18 carbons or less	PC(O-16:0/16:1)	PC(28:0)	PC(O-30:0)	PC(30:2)	PC(30:1)	PC(30:0)	PC(O-32:2)	PC(O-32:1)	PC(32:2)	PC(O-34:3)	C14:0	PE(32:1)	PE(34:2)	PE(34:1)	PE(34:0)	PS(40:3)	SM(40:1)	SM(40:0)	SM(42:2)	SM(42:1)	simple glc series [SP0501]	negative intrinsic curvature	neutral intrinsic curvature	contains ether-bond	diradylglycerols [GL02]	triradylglycerols [GL03]	diacylglycerols [GL0201]
[#0001] FA 24:1	x																		x
[#0002] PC 14:0_14:0			x		x				x												x	x		x									x												x
[#0003] PC 14:0_16:0			x		x				x												x	x						x					x												x
[#0004] PC 14:0_16:1			x		x				x												x	x					x						x												x
[#0005] PC 14:0_16:1_iso			x		x				x												x	x											x												x
[#0006] PC 16:1_16:1			x		x				x												x	x									x														x
[#0007] PC 28:1			x		x				x												x																								x
[#0008] PC 29:0			x		x				x												x																								x
[#0009] PC 30:2			x		x				x												x					x																			x
[#0010] PC O-16:0_16:1			x		x					x											x	x	x							x															x	x
[#0011] PC O-30:0			x		x					x											x				x																				x	x
[#0012] PC O-30:1			x		x					x											x																								x	x
[#0013] PC O-32:2			x		x					x											x								x																x	x
[#0014] PC O-34:3			x		x					x											x											x													x	x
[#0015] PC O-40:2			x		x					x											x																								x	x
[#0016] PE 16:0_16:1			x			x					x										x	x												x										x
[#0017] PE 16:0_18:1			x			x					x										x	x														x								x
[#0018] PE 16:1_18:1			x			x					x										x	x													x									x
[#0019] PE 18:1_22:3			x			x					x										x	x																						x
[#0020] PE 34:0			x			x					x										x																x							x
[#0021] PE O-16:0_18:1			x			x						x									x	x																						x		x
[#0022] PE P-18:0_22:2			x			x							x								x	x																						x
[#0023] PE P-18:1_22:3			x			x							x								x	x																						x
[#0024] PS 18:0_22:3			x				x							x					x			x																x							x
[#0025] SM d40:0				x												x		x			x																			x
[#0026] SM d40:1				x												x		x			x																		x
[#0027] SM d42:1				x												x		x			x																					x
[#0028] SM d42:2				x												x		x			x																				x
[#0029] Cer 18:1;O2/16:0				x											x							x																						x
[#0030] Cer 18:1;O2/24:0				x											x							x																						x
[#0031] Cer 18:1;O2/24:1				x											x							x																						x
[#0032] Hex-Cer 18:1;O2/24:0																						x
[#0033] Hex-Cer 18:1;O2/24:1																						x
[#0034] Hex2Cer 18:1;O2/24:1				x													x			x		x																					x
[#0035] DG 18:1_20:1		x																		x		x																						x			x		x
[#0036] DG 34:2		x																		x																								x			x		x
[#0037] DG 38:4		x																		x																								x			x		x
[#0038] CL 72:4			x					x											x																									x
[#0039] CL 72:5			x					x											x																									x
[#0040] TG 16:0_18:0_18:1		x																		x		x																										x
[#0041] TG 16:0_18:1_18:1		x																		x		x																										x
[#0042] TG 18:0_18:0_18:1		x																		x		x																										x
[#0043] TG 18:0_18:1_18:1		x																		x		x																										x
[#0044] TG 18:0_38:3		x																		x																												x
[#0045] TG 18:0_42:3		x																		x																												x
[#0046] TG 18:0_48:2		x																		x																												x
[#0047] TG 18:1_18:1_18:1		x																		x		x																										x
[#0048] TG 20:0_36:2		x																		x																												x
[truncated: 98 more columns]

## Sheet: LION term associations
LION-term	LION-name	nr_lipids	lipid identifiers
all	all	48	FA 24:1; PC 14:0_14:0; PC 14:0_16:0; PC 14:0_16:1; PC 14:0_16:1_iso; PC 16:1_16:1; PC 28:1; PC 29:0; PC 30:2; PC O-16:0_16:1; PC O-30:0; PC O-30:1; PC O-32:2; PC O-34:3; PC O-40:2; PE 16:0_16:1; PE 16:0_18:1; PE 16:1_18:1; PE 18:1_22:3; PE 34:0; PE O-16:0_18:1; PE P-18:0_22:2; PE P-18:1_22:3; PS 18:0_22:3; SM d40:0; SM d40:1; SM d42:1; SM d42:2; Cer 18:1;O2/16:0; Cer 18:1;O2/24:0; Cer 18:1;O2/24:…
CAT:0000000	lipid classification	46	FA 24:1; PC 14:0_14:0; PC 14:0_16:0; PC 14:0_16:1; PC 14:0_16:1_iso; PC 16:1_16:1; PC 28:1; PC 29:0; PC 30:2; PC O-16:0_16:1; PC O-30:0; PC O-30:1; PC O-32:2; PC O-34:3; PC O-40:2; PE 16:0_16:1; PE 16:0_18:1; PE 16:1_18:1; PE 18:1_22:3; PE 34:0; PE O-16:0_18:1; PE P-18:0_22:2; PE P-18:1_22:3; PS 18:0_22:3; SM d40:0; SM d40:1; SM d42:1; SM d42:2; Cer 18:1;O2/16:0; Cer 18:1;O2/24:0; Cer 18:1;O2/24:…
CAT:0000091	physical or chemical properties	48	FA 24:1; PC 14:0_14:0; PC 14:0_16:0; PC 14:0_16:1; PC 14:0_16:1_iso; PC 16:1_16:1; PC 28:1; PC 29:0; PC 30:2; PC O-16:0_16:1; PC O-30:0; PC O-30:1; PC O-32:2; PC O-34:3; PC O-40:2; PE 16:0_16:1; PE 16:0_18:1; PE 16:1_18:1; PE 18:1_22:3; PE 34:0; PE O-16:0_18:1; PE P-18:0_22:2; PE P-18:1_22:3; PS 18:0_22:3; SM d40:0; SM d40:1; SM d42:1; SM d42:2; Cer 18:1;O2/16:0; Cer 18:1;O2/24:0; Cer 18:1;O2/24:…
CAT:0000092	charge headgroup	43	FA 24:1; PC 14:0_14:0; PC 14:0_16:0; PC 14:0_16:1; PC 14:0_16:1_iso; PC 16:1_16:1; PC 28:1; PC 29:0; PC 30:2; PC O-16:0_16:1; PC O-30:0; PC O-30:1; PC O-32:2; PC O-34:3; PC O-40:2; PE 16:0_16:1; PE 16:0_18:1; PE 16:1_18:1; PE 18:1_22:3; PE 34:0; PE O-16:0_18:1; PE P-18:0_22:2; PE P-18:1_22:3; PS 18:0_22:3; SM d40:0; SM d40:1; SM d42:1; SM d42:2; Hex2Cer 18:1;O2/24:1; DG 18:1_20:1; DG 34:2; DG 38:…
CAT:0000100	contains fatty acid	27	FA 24:1; PC 14:0_14:0; PC 14:0_16:0; PC 14:0_16:1; PC 14:0_16:1_iso; PC 16:1_16:1; PC O-16:0_16:1; PE 16:0_16:1; PE 16:0_18:1; PE 16:1_18:1; PE 18:1_22:3; PE O-16:0_18:1; PE P-18:0_22:2; PE P-18:1_22:3; PS 18:0_22:3; Cer 18:1;O2/16:0; Cer 18:1;O2/24:0; Cer 18:1;O2/24:1; Hex-Cer 18:1;O2/24:0; Hex-Cer 18:1;O2/24:1; Hex2Cer 18:1;O2/24:1; DG 18:1_20:1; TG 16:0_18:0_18:1; TG 16:0_18:1_18:1; TG 18:0_18…
CAT:0000123	type by bond	9	PC O-16:0_16:1; PC O-30:0; PC O-30:1; PC O-32:2; PC O-34:3; PC O-40:2; PE O-16:0_18:1; PE P-18:0_22:2; PE P-18:1_22:3
CAT:0000463	intrinsic curvature	31	PC 14:0_14:0; PC 14:0_16:0; PC 14:0_16:1; PC 14:0_16:1_iso; PC 16:1_16:1; PC 28:1; PC 29:0; PC 30:2; PC O-16:0_16:1; PC O-30:0; PC O-30:1; PC O-32:2; PC O-34:3; PC O-40:2; PE 16:0_16:1; PE 16:0_18:1; PE 16:1_18:1; PE 18:1_22:3; PE 34:0; PE O-16:0_18:1; PE P-18:0_22:2; PE P-18:1_22:3; PS 18:0_22:3; Cer 18:1;O2/16:0; Cer 18:1;O2/24:0; Cer 18:1;O2/24:1; DG 18:1_20:1; DG 34:2; DG 38:4; CL 72:4; CL 72…
CAT:0001734	chain-melting transition temperature	17	PC 14:0_14:0; PC 14:0_16:0; PC 14:0_16:1; PC 16:1_16:1; PC 28:1; PC 29:0; PC 30:2; PE 16:0_16:1; PE 16:0_18:1; PE 16:1_18:1; PE 18:1_22:3; PE 34:0; PS 18:0_22:3; SM d40:0; SM d40:1; SM d42:1; SM d42:2
CAT:0002945	fatty acid unsaturation	27	FA 24:1; PC 14:0_14:0; PC 14:0_16:0; PC 14:0_16:1; PC 14:0_16:1_iso; PC 16:1_16:1; PC O-16:0_16:1; PE 16:0_16:1; PE 16:0_18:1; PE 16:1_18:1; PE 18:1_22:3; PE O-16:0_18:1; PE P-18:0_22:2; PE P-18:1_22:3; PS 18:0_22:3; Cer 18:1;O2/16:0; Cer 18:1;O2/24:0; Cer 18:1;O2/24:1; Hex-Cer 18:1;O2/24:0; Hex-Cer 18:1;O2/24:1; Hex2Cer 18:1;O2/24:1; DG 18:1_20:1; TG 16:0_18:0_18:1; TG 16:0_18:1_18:1; TG 18:0_18…
CAT:0002946	fatty acid chain length	27	FA 24:1; PC 14:0_14:0; PC 14:0_16:0; PC 14:0_16:1; PC 14:0_16:1_iso; PC 16:1_16:1; PC O-16:0_16:1; PE 16:0_16:1; PE 16:0_18:1; PE 16:1_18:1; PE 18:1_22:3; PE O-16:0_18:1; PE P-18:0_22:2; PE P-18:1_22:3; PS 18:0_22:3; Cer 18:1;O2/16:0; Cer 18:1;O2/24:0; Cer 18:1;O2/24:1; Hex-Cer 18:1;O2/24:0; Hex-Cer 18:1;O2/24:1; Hex2Cer 18:1;O2/24:1; DG 18:1_20:1; TG 16:0_18:0_18:1; TG 16:0_18:1_18:1; TG 18:0_18…
CAT:0012007	function	45	PC 14:0_14:0; PC 14:0_16:0; PC 14:0_16:1; PC 14:0_16:1_iso; PC 16:1_16:1; PC 28:1; PC 29:0; PC 30:2; PC O-16:0_16:1; PC O-30:0; PC O-30:1; PC O-32:2; PC O-34:3; PC O-40:2; PE 16:0_16:1; PE 16:0_18:1; PE 16:1_18:1; PE 18:1_22:3; PE 34:0; PE O-16:0_18:1; PE P-18:0_22:2; PE P-18:1_22:3; PS 18:0_22:3; SM d40:0; SM d40:1; SM d42:1; SM d42:2; Cer 18:1;O2/16:0; Cer 18:1;O2/24:0; Cer 18:1;O2/24:1; Hex2Ce…
CAT:0012008	cellular component	41	PC 14:0_14:0; PC 14:0_16:0; PC 14:0_16:1; PC 14:0_16:1_iso; PC 16:1_16:1; PC 28:1; PC 29:0; PC 30:2; PC O-16:0_16:1; PC O-30:0; PC O-30:1; PC O-32:2; PC O-34:3; PC O-40:2; PE 16:0_16:1; PE 16:0_18:1; PE 16:1_18:1; PE 18:1_22:3; PE 34:0; PE O-16:0_18:1; PE P-18:0_22:2; PE P-18:1_22:3; PS 18:0_22:3; SM d40:0; SM d40:1; SM d42:1; SM d42:2; Cer 18:1;O2/16:0; Cer 18:1;O2/24:0; Cer 18:1;O2/24:1; CL 72:…
CAT:0080950	lateral diffusion	13	PC 14:0_14:0; PC 14:0_16:0; PC 14:0_16:1; PC 16:1_16:1; PC 28:1; PC 29:0; PC 30:2; PE 16:0_16:1; PE 16:0_18:1; PE 16:1_18:1; PE 18:1_22:3; PE 34:0; PS 18:0_22:3
CAT:0080951	bilayer thickness	13	PC 14:0_14:0; PC 14:0_16:0; PC 14:0_16:1; PC 16:1_16:1; PC 28:1; PC 29:0; PC 30:2; PE 16:0_16:1; PE 16:0_18:1; PE 16:1_18:1; PE 18:1_22:3; PE 34:0; PS 18:0_22:3
LION:0000001	fatty acids [FA]	1	FA 24:1
LION:0000002	glycerolipids [GL]	12	DG 18:1_20:1; DG 34:2; DG 38:4; TG 16:0_18:0_18:1; TG 16:0_18:1_18:1; TG 18:0_18:0_18:1; TG 18:0_18:1_18:1; TG 18:0_38:3; TG 18:0_42:3; TG 18:0_48:2; TG 18:1_18:1_18:1; TG 20:0_36:2
LION:0000003	glycerophospholipids [GP]	25	PC 14:0_14:0; PC 14:0_16:0; PC 14:0_16:1; PC 14:0_16:1_iso; PC 16:1_16:1; PC 28:1; PC 29:0; PC 30:2; PC O-16:0_16:1; PC O-30:0; PC O-30:1; PC O-32:2; PC O-34:3; PC O-40:2; PE 16:0_16:1; PE 16:0_18:1; PE 16:1_18:1; PE 18:1_22:3; PE 34:0; PE O-16:0_18:1; PE P-18:0_22:2; PE P-18:1_22:3; PS 18:0_22:3; CL 72:4; CL 72:5
LION:0000004	sphingolipids [SP]	8	SM d40:0; SM d40:1; SM d42:1; SM d42:2; Cer 18:1;O2/16:0; Cer 18:1;O2/24:0; Cer 18:1;O2/24:1; Hex2Cer 18:1;O2/24:1
LION:0000010	glycerophosphocholines [GP01]	14	PC 14:0_14:0; PC 14:0_16:0; PC 14:0_16:1; PC 14:0_16:1_iso; PC 16:1_16:1; PC 28:1; PC 29:0; PC 30:2; PC O-16:0_16:1; PC O-30:0; PC O-30:1; PC O-32:2; PC O-34:3; PC O-40:2
LION:0000011	glycerophosphoethanolamines [GP02]	8	PE 16:0_16:1; PE 16:0_18:1; PE 16:1_18:1; PE 18:1_22:3; PE 34:0; PE O-16:0_18:1; PE P-18:0_22:2; PE P-18:1_22:3
LION:0000013	glycerophosphoserines [GP03]	1	PS 18:0_22:3
LION:0000021	glycerophosphoglycerophosphoglycerols [GP12]	2	CL 72:4; CL 72:5
LION:0000030	diacylglycerophosphocholines [GP0101]	8	PC 14:0_14:0; PC 14:0_16:0; PC 14:0_16:1; PC 14:0_16:1_iso; PC 16:1_16:1; PC 28:1; PC 29:0; PC 30:2
LION:0000031	1-alkyl,2-acylglycerophosphocholines [GP0102]	6	PC O-16:0_16:1; PC O-30:0; PC O-30:1; PC O-32:2; PC O-34:3; PC O-40:2
LION:0000038	diacylglycerophosphoethanolamines [GP0201]	5	PE 16:0_16:1; PE 16:0_18:1; PE 16:1_18:1; PE 18:1_22:3; PE 34:0
LION:0000039	1-alkyl,2-acylglycerophosphoethanolamines [GP0202]	1	PE O-16:0_18:1
LION:0000040	1-(1z-alkenyl),2-acylglycerophosphoethanolamines [GP0203]	2	PE P-18:0_22:2; PE P-18:1_22:3
LION:0000053	diacylglycerophosphoserines [GP0301]	1	PS 18:0_22:3
LION:0000077	ceramides [SP02]	3	Cer 18:1;O2/16:0; Cer 18:1;O2/24:0; Cer 18:1;O2/24:1
LION:0000078	phosphosphingolipids [SP03]	4	SM d40:0; SM d40:1; SM d42:1; SM d42:2
LION:0000080	neutral glycosphingolipids [SP05]	1	Hex2Cer 18:1;O2/24:1
LION:0000084	ceramide phosphocholines (sphingomyelins) [SP0301]	4	SM d40:0; SM d40:1; SM d42:1; SM d42:2
LION:0000093	headgroup with negative charge	4	FA 24:1; PS 18:0_22:3; CL 72:4; CL 72:5
LION:0000094	headgroup with neutral charge	13	Hex2Cer 18:1;O2/24:1; DG 18:1_20:1; DG 34:2; DG 38:4; TG 16:0_18:0_18:1; TG 16:0_18:1_18:1; TG 18:0_18:0_18:1; TG 18:0_18:1_18:1; TG 18:0_38:3; TG 18:0_42:3; TG 18:0_48:2; TG 18:1_18:1_18:1; TG 20:0_36:2
LION:0000095	headgroup with positive charge / zwitter-ion	26	PC 14:0_14:0; PC 14:0_16:0; PC 14:0_16:1; PC 14:0_16:1_iso; PC 16:1_16:1; PC 28:1; PC 29:0; PC 30:2; PC O-16:0_16:1; PC O-30:0; PC O-30:1; PC O-32:2; PC O-34:3; PC O-40:2; PE 16:0_16:1; PE 16:0_18:1; PE 16:1_18:1; PE 18:1_22:3; PE 34:0; PE O-16:0_18:1; PE P-18:0_22:2; PE P-18:1_22:3; SM d40:0; SM d40:1; SM d42:1; SM d42:2
LION:0000100	fatty acid with 18 carbons or less	26	PC 14:0_14:0; PC 14:0_16:0; PC 14:0_16:1; PC 14:0_16:1_iso; PC 16:1_16:1; PC O-16:0_16:1; PE 16:0_16:1; PE 16:0_18:1; PE 16:1_18:1; PE 18:1_22:3; PE O-16:0_18:1; PE P-18:0_22:2; PE P-18:1_22:3; PS 18:0_22:3; Cer 18:1;O2/16:0; Cer 18:1;O2/24:0; Cer 18:1;O2/24:1; Hex-Cer 18:1;O2/24:0; Hex-Cer 18:1;O2/24:1; Hex2Cer 18:1;O2/24:1; DG 18:1_20:1; TG 16:0_18:0_18:1; TG 16:0_18:1_18:1; TG 18:0_18:0_18:1; …
LION:0000104	PC(O-16:0/16:1)	1	PC O-16:0_16:1
LION:0000140	PC(28:0)	1	PC 14:0_14:0
LION:0000143	PC(O-30:0)	1	PC O-30:0
LION:0000145	PC(30:2)	1	PC 30:2
LION:0000146	PC(30:1)	1	PC 14:0_16:1
LION:0000147	PC(30:0)	1	PC 14:0_16:0
LION:0000151	PC(O-32:2)	1	PC O-32:2
LION:0000152	PC(O-32:1)	1	PC O-16:0_16:1
LION:0000157	PC(32:2)	1	PC 16:1_16:1
LION:0000163	PC(O-34:3)	1	PC O-34:3
LION:0000259	C14:0	4	PC 14:0_14:0; PC 14:0_16:0; PC 14:0_16:1; PC 14:0_16:1_iso
LION:0000324	PE(32:1)	1	PE 16:0_16:1
LION:0000331	PE(34:2)	1	PE 16:1_18:1
LION:0000332	PE(34:1)	1	PE 16:0_18:1
LION:0000333	PE(34:0)	1	PE 34:0
LION:0000378	PS(40:3)	1	PS 18:0_22:3
LION:0000409	SM(40:1)	1	SM d40:1
LION:0000410	SM(40:0)	1	SM d40:0
LION:0000414	SM(42:2)	1	SM d42:2
LION:0000415	SM(42:1)	1	SM d42:1
LION:0000453	simple glc series [SP0501]	1	Hex2Cer 18:1;O2/24:1
LION:0000464	negative intrinsic curvature	16	PE 16:0_16:1; PE 16:0_18:1; PE 16:1_18:1; PE 18:1_22:3; PE 34:0; PE O-16:0_18:1; PE P-18:0_22:2; PE P-18:1_22:3; Cer 18:1;O2/16:0; Cer 18:1;O2/24:0; Cer 18:1;O2/24:1; DG 18:1_20:1; DG 34:2; DG 38:4; CL 72:4; CL 72:5
LION:0000465	neutral intrinsic curvature	15	PC 14:0_14:0; PC 14:0_16:0; PC 14:0_16:1; PC 14:0_16:1_iso; PC 16:1_16:1; PC 28:1; PC 29:0; PC 30:2; PC O-16:0_16:1; PC O-30:0; PC O-30:1; PC O-32:2; PC O-34:3; PC O-40:2; PS 18:0_22:3
LION:0000467	contains ether-bond	7	PC O-16:0_16:1; PC O-30:0; PC O-30:1; PC O-32:2; PC O-34:3; PC O-40:2; PE O-16:0_18:1
LION:0000603	diradylglycerols [GL02]	3	DG 18:1_20:1; DG 34:2; DG 38:4
LION:0000604	triradylglycerols [GL03]	9	TG 16:0_18:0_18:1; TG 16:0_18:1_18:1; TG 18:0_18:0_18:1; TG 18:0_18:1_18:1; TG 18:0_38:3; TG 18:0_42:3; TG 18:0_48:2; TG 18:1_18:1_18:1; TG 20:0_36:2
LION:0000607	diacylglycerols [GL0201]	3	DG 18:1_20:1; DG 34:2; DG 38:4
LION:0000622	triacylglycerols [GL0301]	9	TG 16:0_18:0_18:1; TG 16:0_18:1_18:1; TG 18:0_18:0_18:1; TG 18:0_18:1_18:1; TG 18:0_38:3; TG 18:0_42:3; TG 18:0_48:2; TG 18:1_18:1_18:1; TG 20:0_36:2
LION:0000640	DG(34:2)	1	DG 34:2
LION:0000655	DG(38:2)	1	DG 18:1_20:1
LION:0000657	DG(38:4)	1	DG 38:4
LION:0000728	diacylglycerophosphoglycerophosphodiradylglycerols [GP1201]	2	CL 72:4; CL 72:5
LION:0000760	TG(52:1)	1	TG 16:0_18:0_18:1
LION:0000761	TG(52:2)	1	TG 16:0_18:1_18:1
LION:0000770	TG(54:1)	1	TG 18:0_18:0_18:1
LION:0000773	TG(54:2)	1	TG 18:0_18:1_18:1
LION:0000774	TG(54:3)	1	TG 18:1_18:1_18:1
LION:0001006	CL(72:4)	1	CL 72:4
LION:0001007	CL(72:5)	1	CL 72:5
LION:0001285	PE(40:4)	1	PE 18:1_22:3
LION:0001320	PC(O-30:1)	1	PC O-30:1
LION:0001333	PC(O-40:2)	1	PC O-40:2
LION:0001355	PE(O-34:1)	1	PE O-16:0_18:1
LION:0001734	contains vinyl ether bond (plasmalogen)	2	PE P-18:0_22:2; PE P-18:1_22:3
LION:0001736	low transition temperature	3	PC 16:1_16:1; PC 30:2; PE 16:1_18:1
LION:0001737	average transition temperature	7	PC 14:0_14:0; PC 14:0_16:1; PC 28:1; PC 29:0; PE 16:0_16:1; PE 18:1_22:3; PS 18:0_22:3
LION:0001738	high transition temperature	2	PC 14:0_16:0; PE 16:0_18:1
LION:0001739	very high transition temperature	5	PE 34:0; SM d40:0; SM d40:1; SM d42:1; SM d42:2
LION:0001740	above average transition temperature	7	PC 14:0_16:0; PE 16:0_18:1; PE 34:0; SM d40:0; SM d40:1; SM d42:1; SM d42:2
LION:0001741	below average transition temperature	3	PC 16:1_16:1; PC 30:2; PE 16:1_18:1
LION:0001742	fatty acids and conjugates [FA01]	1	FA 24:1
LION:0001767	FFA(24:1)	1	FA 24:1
LION:0002562	PC(28:1)	1	PC 28:1
LION:0002882	C16:0	7	PC 14:0_16:0; PC O-16:0_16:1; PE 16:0_16:1; PE 16:0_18:1; PE O-16:0_18:1; TG 16:0_18:0_18:1; TG 16:0_18:1_18:1
LION:0002900	C16:1	6	PC 14:0_16:1; PC 14:0_16:1_iso; PC 16:1_16:1; PC O-16:0_16:1; PE 16:0_16:1; PE 16:1_18:1
LION:0002921	C18:0	5	PE P-18:0_22:2; PS 18:0_22:3; TG 16:0_18:0_18:1; TG 18:0_18:0_18:1; TG 18:0_18:1_18:1
LION:0002922	C18:1	17	PE 16:0_18:1; PE 16:1_18:1; PE 18:1_22:3; PE O-16:0_18:1; PE P-18:1_22:3; Cer 18:1;O2/16:0; Cer 18:1;O2/24:0; Cer 18:1;O2/24:1; Hex-Cer 18:1;O2/24:0; Hex-Cer 18:1;O2/24:1; Hex2Cer 18:1;O2/24:1; DG 18:1_20:1; TG 16:0_18:0_18:1; TG 16:0_18:1_18:1; TG 18:0_18:0_18:1; TG 18:0_18:1_18:1; TG 18:1_18:1_18:1
LION:0002926	C20:1	1	DG 18:1_20:1
LION:0002933	C22:2	1	PE P-18:0_22:2
LION:0002934	C22:3	3	PE 18:1_22:3; PE P-18:1_22:3; PS 18:0_22:3
LION:0002939	C24:1	1	FA 24:1
LION:0002945	fatty acid with more than 18 carbons	6	FA 24:1; PE 18:1_22:3; PE P-18:0_22:2; PE P-18:1_22:3; PS 18:0_22:3; DG 18:1_20:1
LION:0002947	fatty acid with 13-15 carbons	4	PC 14:0_14:0; PC 14:0_16:0; PC 14:0_16:1; PC 14:0_16:1_iso
LION:0002948	fatty acid with 16-18 carbons	25	PC 14:0_16:0; PC 14:0_16:1; PC 14:0_16:1_iso; PC 16:1_16:1; PC O-16:0_16:1; PE 16:0_16:1; PE 16:0_18:1; PE 16:1_18:1; PE 18:1_22:3; PE O-16:0_18:1; PE P-18:0_22:2; PE P-18:1_22:3; PS 18:0_22:3; Cer 18:1;O2/16:0; Cer 18:1;O2/24:0; Cer 18:1;O2/24:1; Hex-Cer 18:1;O2/24:0; Hex-Cer 18:1;O2/24:1; Hex2Cer 18:1;O2/24:1; DG 18:1_20:1; TG 16:0_18:0_18:1; TG 16:0_18:1_18:1; TG 18:0_18:0_18:1; TG 18:0_18:1_1…
LION:0002949	fatty acid with 19-21 carbons	1	DG 18:1_20:1
LION:0002950	fatty acid with 22-24 carbons	5	FA 24:1; PE 18:1_22:3; PE P-18:0_22:2; PE P-18:1_22:3; PS 18:0_22:3
LION:0002953	fatty acid with 14 carbons	4	PC 14:0_14:0; PC 14:0_16:0; PC 14:0_16:1; PC 14:0_16:1_iso
LION:0002955	fatty acid with 16 carbons	11	PC 14:0_16:0; PC 14:0_16:1; PC 14:0_16:1_iso; PC 16:1_16:1; PC O-16:0_16:1; PE 16:0_16:1; PE 16:0_18:1; PE 16:1_18:1; PE O-16:0_18:1; TG 16:0_18:0_18:1; TG 16:0_18:1_18:1
LION:0002957	fatty acid with 18 carbons	19	PE 16:0_18:1; PE 16:1_18:1; PE 18:1_22:3; PE O-16:0_18:1; PE P-18:0_22:2; PE P-18:1_22:3; PS 18:0_22:3; Cer 18:1;O2/16:0; Cer 18:1;O2/24:0; Cer 18:1;O2/24:1; Hex-Cer 18:1;O2/24:0; Hex-Cer 18:1;O2/24:1; Hex2Cer 18:1;O2/24:1; DG 18:1_20:1; TG 16:0_18:0_18:1; TG 16:0_18:1_18:1; TG 18:0_18:0_18:1; TG 18:0_18:1_18:1; TG 18:1_18:1_18:1
LION:0002959	fatty acid with 20 carbons	1	DG 18:1_20:1
LION:0002961	fatty acid with 22 carbons	4	PE 18:1_22:3; PE P-18:0_22:2; PE P-18:1_22:3; PS 18:0_22:3
LION:0002963	fatty acid with 24 carbons	1	FA 24:1
LION:0002966	fatty acid with less than 2 double bonds	27	FA 24:1; PC 14:0_14:0; PC 14:0_16:0; PC 14:0_16:1; PC 14:0_16:1_iso; PC 16:1_16:1; PC O-16:0_16:1; PE 16:0_16:1; PE 16:0_18:1; PE 16:1_18:1; PE 18:1_22:3; PE O-16:0_18:1; PE P-18:0_22:2; PE P-18:1_22:3; PS 18:0_22:3; Cer 18:1;O2/16:0; Cer 18:1;O2/24:0; Cer 18:1;O2/24:1; Hex-Cer 18:1;O2/24:0; Hex-Cer 18:1;O2/24:1; Hex2Cer 18:1;O2/24:1; DG 18:1_20:1; TG 16:0_18:0_18:1; TG 16:0_18:1_18:1; TG 18:0_18…
LION:0002967	polyunsaturated fatty acid	4	PE 18:1_22:3; PE P-18:0_22:2; PE P-18:1_22:3; PS 18:0_22:3
LION:0002968	saturated fatty acid	14	PC 14:0_14:0; PC 14:0_16:0; PC 14:0_16:1; PC 14:0_16:1_iso; PC O-16:0_16:1; PE 16:0_16:1; PE 16:0_18:1; PE O-16:0_18:1; PE P-18:0_22:2; PS 18:0_22:3; TG 16:0_18:0_18:1; TG 16:0_18:1_18:1; TG 18:0_18:0_18:1; TG 18:0_18:1_18:1
LION:0002969	monounsaturated fatty acid	23	FA 24:1; PC 14:0_16:1; PC 14:0_16:1_iso; PC 16:1_16:1; PC O-16:0_16:1; PE 16:0_16:1; PE 16:0_18:1; PE 16:1_18:1; PE 18:1_22:3; PE O-16:0_18:1; PE P-18:1_22:3; Cer 18:1;O2/16:0; Cer 18:1;O2/24:0; Cer 18:1;O2/24:1; Hex-Cer 18:1;O2/24:0; Hex-Cer 18:1;O2/24:1; Hex2Cer 18:1;O2/24:1; DG 18:1_20:1; TG 16:0_18:0_18:1; TG 16:0_18:1_18:1; TG 18:0_18:0_18:1; TG 18:0_18:1_18:1; TG 18:1_18:1_18:1
LION:0002970	fatty acid with 2 double bonds	1	PE P-18:0_22:2
LION:0002971	fatty acid with 3 double bonds	3	PE 18:1_22:3; PE P-18:1_22:3; PS 18:0_22:3
LION:0002976	fatty acid with more than 3 double bonds	3	PE 18:1_22:3; PE P-18:1_22:3; PS 18:0_22:3
LION:0002977	fatty acid with 3-5 double bonds	3	PE 18:1_22:3; PE P-18:1_22:3; PS 18:0_22:3
LION:0002993	PC(14:0/14:0)	1	PC 14:0_14:0
LION:0002996	PC(14:0/16:1)	1	PC 14:0_16:1
LION:0002998	PC(14:0/16:0)	1	PC 14:0_16:0
LION:0003004	PC(16:1/16:1)	1	PC 16:1_16:1
LION:0003542	PE(16:0/16:1)	1	PE 16:0_16:1
LION:0003551	PE(16:1/18:1)	1	PE 16:1_18:1
LION:0003554	PE(16:0/18:1)	1	PE 16:0_18:1
LION:0003741	PS(18:0/22:3)	1	PS 18:0_22:3
LION:0004460	DG(18:1/20:1)	1	DG 18:1_20:1
LION:0005133	TG(16:0/18:0/18:1)	1	TG 16:0_18:0_18:1
LION:0005152	TG(16:0/18:1/18:1)	1	TG 16:0_18:1_18:1
LION:0005290	TG(18:0/18:0/18:1)	1	TG 18:0_18:0_18:1
LION:0005320	TG(18:0/18:1/18:1)	1	TG 18:0_18:1_18:1
LION:0005353	TG(18:1/18:1/18:1)	1	TG 18:1_18:1_18:1
LION:0012009	lipid-mediated signalling	6	Cer 18:1;O2/16:0; Cer 18:1;O2/24:0; Cer 18:1;O2/24:1; DG 18:1_20:1; DG 34:2; DG 38:4
LION:0012010	membrane component	33	PC 14:0_14:0; PC 14:0_16:0; PC 14:0_16:1; PC 14:0_16:1_iso; PC 16:1_16:1; PC 28:1; PC 29:0; PC 30:2; PC O-16:0_16:1; PC O-30:0; PC O-30:1; PC O-32:2; PC O-34:3; PC O-40:2; PE 16:0_16:1; PE 16:0_18:1; PE 16:1_18:1; PE 18:1_22:3; PE 34:0; PE O-16:0_18:1; PE P-18:0_22:2; PE P-18:1_22:3; PS 18:0_22:3; SM d40:0; SM d40:1; SM d42:1; SM d42:2; Hex2Cer 18:1;O2/24:1; DG 18:1_20:1; DG 34:2; DG 38:4; CL 72:…
LION:0012011	lipid storage	9	TG 16:0_18:0_18:1; TG 16:0_18:1_18:1; TG 18:0_18:0_18:1; TG 18:0_18:1_18:1; TG 18:0_38:3; TG 18:0_42:3; TG 18:0_48:2; TG 18:1_18:1_18:1; TG 20:0_36:2
LION:0012018	dihexosylceramides	1	Hex2Cer 18:1;O2/24:1
LION:0012080	endoplasmic reticulum (ER)	25	PC 14:0_14:0; PC 14:0_16:0; PC 14:0_16:1; PC 14:0_16:1_iso; PC 16:1_16:1; PC 28:1; PC 29:0; PC 30:2; PC O-16:0_16:1; PC O-30:0; PC O-30:1; PC O-32:2; PC O-34:3; PC O-40:2; PE 16:0_16:1; PE 16:0_18:1; PE 16:1_18:1; PE 18:1_22:3; PE 34:0; PE O-16:0_18:1; PE P-18:0_22:2; PE P-18:1_22:3; Cer 18:1;O2/16:0; Cer 18:1;O2/24:0; Cer 18:1;O2/24:1
LION:0012081	mitochondrion	10	PE 16:0_16:1; PE 16:0_18:1; PE 16:1_18:1; PE 18:1_22:3; PE 34:0; PE O-16:0_18:1; PE P-18:0_22:2; PE P-18:1_22:3; CL 72:4; CL 72:5
LION:0012082	plasma membrane	8	PS 18:0_22:3; SM d40:0; SM d40:1; SM d42:1; SM d42:2; Cer 18:1;O2/16:0; Cer 18:1;O2/24:0; Cer 18:1;O2/24:1
LION:0012084	lipid droplet	9	TG 16:0_18:0_18:1; TG 16:0_18:1_18:1; TG 18:0_18:0_18:1; TG 18:0_18:1_18:1; TG 18:0_38:3; TG 18:0_42:3; TG 18:0_48:2; TG 18:1_18:1_18:1; TG 20:0_36:2
LION:0012085	golgi apparatus	4	SM d40:0; SM d40:1; SM d42:1; SM d42:2
LION:0012086	endosome/lysosome	4	SM d40:0; SM d40:1; SM d42:1; SM d42:2
LION:0012441	N-acylsphingosines (ceramides) [SP0201]	3	Cer 18:1;O2/16:0; Cer 18:1;O2/24:0; Cer 18:1;O2/24:1
LION:0016003	PE(P-40:2)	1	PE P-18:0_22:2
LION:0016009	PE(P-40:4)	1	PE P-18:1_22:3
LION:0017306	PE(O-16:0/18:1)	1	PE O-16:0_18:1
LION:0019464	PE(P-18:0/22:2)	1	PE P-18:0_22:2
LION:0019470	PE(P-18:1/22:3)	1	PE P-18:1_22:3
LION:0041232	PC(29:0)	1	PC 29:0
LION:0080664	PE(18:1/22:3)	1	PE 18:1_22:3
LION:0080968	very low bilayer thickness	4	PC 14:0_14:0; PC 14:0_16:1; PC 28:1; PC 30:2
LION:0080969	low bilayer thickness	4	PC 14:0_16:0; PC 14:0_16:1; PC 16:1_16:1; PC 29:0
LION:0080970	average bilayer thickness	2	PE 16:0_16:1; PE 16:1_18:1
LION:0080971	high bilayer thickness	4	PE 16:0_18:1; PE 18:1_22:3; PE 34:0; PS 18:0_22:3
LION:0080973	below average bilayer thickness	7	PC 14:0_14:0; PC 14:0_16:0; PC 14:0_16:1; PC 16:1_16:1; PC 28:1; PC 29:0; PC 30:2
LION:0080974	above average bilayer thickness	4	PE 16:0_18:1; PE 18:1_22:3; PE 34:0; PS 18:0_22:3
LION:0080976	very low lateral diffusion	1	PE 34:0
LION:0080977	low lateral diffusion	3	PE 16:0_16:1; PE 16:0_18:1; PS 18:0_22:3
LION:0080978	average lateral diffusion	6	PC 14:0_14:0; PC 14:0_16:0; PC 29:0; PE 16:0_16:1; PE 16:1_18:1; PE 18:1_22:3
LION:0080979	high lateral diffusion	5	PC 14:0_14:0; PC 14:0_16:1; PC 16:1_16:1; PC 28:1; PC 30:2
LION:0080980	very high lateral diffusion	1	PC 30:2
LION:0080981	below average lateral diffusion	4	PE 16:0_16:1; PE 16:0_18:1; PE 34:0; PS 18:0_22:3
LION:0080982	above average lateral diffusion	5	PC 14:0_14:0; PC 14:0_16:1; PC 16:1_16:1; PC 28:1; PC 30:2

## Sheet: Legend
Dataset EV4: Lipid ontology analysis comparing N1IC cells and p53 cells
