# Supplementary material for: A cell state-specific metabolic vulnerability to GPX4-dependent ferroptosis in glioblastoma
Source: EMBO J. 2024 Aug 27;43(20):4492–521. doi: 10.1038/s44318-024-00176-4 (PMC11480389; doi:10.1038/s44318-024-00176-4)
Supplement: Supplementary file 9 — Dataset EV5 [file 44318_2024_176_MOESM9_ESM.xlsx]

## Sheet: Metabolic correlations
Gene Ontology Biological Process Gene Signatures	AC	MES1	MES2	OPC	NPC1	NPC2	G1/S	G2/M
GOBP_REGULATION_OF_GLYCOPROTEIN_METABOLIC_PROCESS	0.633767	0.473886	0.315814	0.219108	-0.20011	-0.207863	-0.151558	-0.121049
GOBP_FATTY_ACID_TRANSPORT	0.534457	0.433565	0.279673	0.192772	-0.14206	-0.0328924	-0.205599	-0.141684
GOBP_REGULATION_OF_LIPID_LOCALIZATION	0.520791	0.560606	0.408923	0.177001	-0.169091	-0.10106	-0.193374	-0.13097
GOBP_PROTEIN_LIPID_COMPLEX_SUBUNIT_ORGANIZATION	0.50977		0.328562		-0.276981	-0.227976	-0.187962	-0.191977
GOBP_POSITIVE_REGULATION_OF_STEROID_METABOLIC_PROCESS	0.497614	0.459183	0.247518	0.00321589	-0.355857	-0.276725	-0.240207	-0.239623
GOBP_SUPEROXIDE_METABOLIC_PROCESS	0.495839	0.38933	0.236562	0.182647	-0.166507	-0.227389	0.0181181	-0.0450493
GOBP_REGULATION_OF_OXIDOREDUCTASE_ACTIVITY	0.48685	0.400761	0.296561	0.171991	-0.0484768		0.0258345	0.035896
GOBP_FATTY_ACID_METABOLIC_PROCESS	0.479732	0.387554	0.383107	0.36505	0.0180413	0.0366263	-0.0704037	-0.0745026
GOBP_CELLULAR_LIPID_CATABOLIC_PROCESS	0.464725	0.355928	0.315242	0.274324	-0.0883826	-0.0712916	-0.131405	-0.131748
GOBP_REGULATION_OF_PHOSPHOLIPID_TRANSPORT	0.456958	0.293705	0.188112	0.232046	-0.062759	-0.0759792	-0.0381265	-0.062623
GOBP_POSITIVE_REGULATION_OF_REACTIVE_OXYGEN_SPECIES_METABOLIC_PROCESS	0.453076	0.495099	0.445398	0.178293	-0.0326763		-0.0168096	-0.0115378
GOBP_POSITIVE_REGULATION_OF_CHOLESTEROL_EFFLUX	0.452636	0.510759	0.356346	0.0534138	-0.245458	-0.133263	-0.221761	-0.205167
KEGG_GLYCINE_SERINE_AND_THREONINE_METABOLISM	0.452631	0.123651	0.0974811	0.1261	-0.205956	-0.250337	-0.0087092
GOBP_LONG_CHAIN_FATTY_ACID_TRANSPORT	0.452515	0.494935	0.300308	0.0534417	-0.326203	-0.246756	-0.215216	-0.210133
GOBP_GLYCOPROTEIN_METABOLIC_PROCESS	0.44411	0.383194	0.415047	0.378444	0.0907485	0.0657136	-0.0721748
GOBP_REGULATION_OF_TRANSCRIPTION_FROM_RNA_POLYMERASE_II_PROMOTER_IN_RESPONSE_TO_OXIDATIVE_STRESS	0.44063	0.428654	0.365396	0.0543228	-0.265816	-0.290992	-0.086958	-0.0758479
GOBP_LIPID_CATABOLIC_PROCESS	0.434727	0.379783	0.338629	0.260191	-0.0530892	0.0103046	-0.12445	-0.117454
REACTOME_FATTY_ACID_METABOLISM	0.431888	0.240956	0.258255	0.373111	0.098029	0.0885762		-0.0144638
GOBP_RESPONSE_TO_LIPID	0.428359	0.539857	0.525201	0.276929	0.0940685	0.130855	0.0656728	0.105032
KEGG_ARGININE_AND_PROLINE_METABOLISM	0.427255	0.289309	0.270666	0.199217	0.00845978	0.0392561	-0.0126964	-0.0105391
GOBP_RESPONSE_TO_LIPID	0.42693	0.540044	0.526512	0.276388	0.0964844	0.134375	0.0648295	0.103328
GOBP_REGULATION_OF_CHOLESTEROL_EFFLUX	0.425908		0.339939	0.0653916	-0.225273	-0.123307	-0.218629	-0.210574
GOBP_POSITIVE_REGULATION_OF_LIPID_LOCALIZATION	0.424956	0.563236	0.412549	0.129153	-0.167793	-0.0938123	-0.169765	-0.088002
GOBP_POSITIVE_REGULATION_OF_LIPID_LOCALIZATION	0.42118	0.560708	0.410396	0.130376	-0.163616		-0.168386	-0.0858899
GOBP_POSITIVE_REGULATION_OF_LIPID_TRANSPORT	0.412588	0.509463	0.370724	0.140879	-0.125905	-0.0474037	-0.150449	-0.0672356
GOBP_FATTY_ACID_BIOSYNTHETIC_PROCESS	0.406722		0.32659	0.421653	0.0680021	0.0251451	-0.0018713	-0.0118054
GOBP_CELLULAR_RESPONSE_TO_LIPID	0.403143	0.477493	0.474627	0.291701	0.128543	0.147818	0.0757063	0.122571
GOBP_ENERGY_RESERVE_METABOLIC_PROCESS	0.39954	0.29552	0.358672	0.182243	0.0184556	0.0412312	0.0512441	0.0641395
GOBP_PHOSPHOLIPID_TRANSPORT	0.39899	0.348681	0.261014	0.210364	-0.0699727	-0.0229091	-0.131201	-0.124562
GOBP_PROTEOGLYCAN_METABOLIC_PROCESS	0.393534	0.240186	0.211183	0.38945	0.0904039	-0.0312282	-0.063132	-0.0698132
GOBP_CHOLESTEROL_EFFLUX	0.388389	0.474178	0.346535	0.056394	-0.216671	-0.0991612	-0.220977	-0.209268
GOBP_CARBOHYDRATE_DERIVATIVE_METABOLIC_PROCESS	0.386424	0.345465	0.485854	0.409326	0.223179	0.226018	0.126813	0.0698165
REACTOME_GLYCOGEN_METABOLISM	0.370954	0.287376	0.361287	0.145617	-0.0383943	0.00616163	0.00389459	0.0199616
GOBP_CELLULAR_MODIFIED_AMINO_ACID_METABOLIC_PROCESS	0.365068	0.189131	0.197123	0.29375	0.0895884	0.0745496	0.127865	0.0481683
GOBP_NEGATIVE_REGULATION_OF_STEROID_METABOLIC_PROCESS	0.36233	0.40643	0.314469	0.0981124	-0.114456	0.00271754
REACTOME_FATTY_ACYL_COA_BIOSYNTHESIS	0.348459	0.157185	0.148987	0.342102	0.0947745			-0.0020917
GOBP_POSITIVE_REGULATION_OF_LIPID_BIOSYNTHETIC_PROCESS	0.346831	0.490281	0.327558	0.0341297	-0.21158	-0.109813	-0.200142	-0.162651
REACTOME_METABOLISM_OF_CARBOHYDRATES	0.34389	0.324264		0.358241	0.183516	0.187961	0.0886169	0.0764423
GOBP_FATTY_ACYL_COA_BIOSYNTHETIC_PROCESS	0.340404	0.142963	0.135188	0.349832	0.092365	0.0249132	0.00345957	-0.0003424
GOBP_UNSATURATED_FATTY_ACID_METABOLIC_PROCESS	0.338314	0.349261	0.30117	0.338534	0.0204558		-0.0189007	-0.0286352
GOBP_RESPONSE_TO_OXIDATIVE_STRESS	0.335107	0.378475	0.506802	0.345454	0.23167	0.251032	0.170415	0.155789
GOBP_ORGANIC_ACID_METABOLIC_PROCESS	0.329848	0.262783	0.461582	0.38085	0.249322	0.278063	0.132643	0.109437
GOBP_REGULATION_OF_LIPID_METABOLIC_PROCESS	0.327047	0.400119	0.441911	0.283108	0.120086	0.211035	-0.072531	-0.0452357
REACTOME_ARACHIDONIC_ACID_METABOLISM	0.32381		0.225476	0.156566	-0.0430286	-0.0042612		-0.0537646
GOBP_POSITIVE_REGULATION_OF_PHOSPHORUS_METABOLIC_PROCESS	0.31489	0.369885	0.484791	0.339377	0.273536	0.324397	0.097343	0.185168
GOBP_SERINE_FAMILY_AMINO_ACID_METABOLIC_PROCESS	0.303105	0.0515478	0.125519	0.192938	-0.0259058	-0.0878162	0.127102	0.0360347
GOBP_FATTY_ACID_CATABOLIC_PROCESS	0.295739	0.188893	0.23942	0.243327	0.0622262	0.080217	-0.0199255	-0.0271606
GOBP_REGULATION_OF_TRIGLYCERIDE_METABOLIC_PROCESS	0.295466	0.398582	0.23832	0.0269616	-0.185539	-0.0880618	-0.173491	-0.162739
GOBP_PURINE_CONTAINING_COMPOUND_METABOLIC_PROCESS	0.289424	0.217989	0.44402	0.387585	0.277641	0.269836	0.168618	0.120235
GOBP_GENERATION_OF_PRECURSOR_METABOLITES_AND_ENERGY	0.287606	0.183176	0.414747	0.31172	0.264507	0.279209	0.203293	0.165068
GOBP_NEGATIVE_REGULATION_OF_REACTIVE_OXYGEN_SPECIES_METABOLIC_PROCESS	0.287214	0.332356	0.408497	0.28601	0.0538952	0.0487097	-0.0033891	0.0053633
GOBP_CELLULAR_GLUCAN_METABOLIC_PROCESS	0.285797	0.234222	0.327903	0.150693	0.0722461	0.126273	0.0625098	0.0796835
GOBP_ENERGY_DERIVATION_BY_OXIDATION_OF_ORGANIC_COMPOUNDS	0.285691	0.137601	0.343373	0.308974	0.271126	0.268839	0.210989	0.176167
GOBP_REGULATION_OF_CHOLESTEROL_BIOSYNTHETIC_PROCESS	0.281335	0.174444	0.203877	0.301125	0.144299	0.132673	0.0577724	0.050459
GOBP_REGULATION_OF_CHOLESTEROL_METABOLIC_PROCESS	0.27435	0.184585	0.21744	0.285766	0.129799	0.12869	0.038037	0.0375379
GOBP_POLYSACCHARIDE_METABOLIC_PROCESS	0.272956		0.32318	0.159369	0.0722442	0.133078	0.0339236	0.0500435
GOBP_ATP_METABOLIC_PROCESS	0.272692	0.174001	0.402029	0.315532	0.27867	0.285582		0.168744
GOBP_IRON_ION_HOMEOSTASIS	0.271571	0.336696	0.431409	0.222375	0.15074	0.222459	0.0214728	0.0282953
WP_UREA_CYCLE_AND_METABOLISM_OF_AMINO_GROUPS	0.265726	-0.0543833	-0.0204571	0.209781		0.04796
GOBP_FATTY_ACID_BETA_OXIDATION	0.264402	0.19535	0.245703	0.22201	0.0706037	0.101982		-0.0171059
GOBP_STEROID_HORMONE_BIOSYNTHETIC_PROCESS	0.264149	0.275841	0.296861	0.099109	-0.0668712	-0.0105241	-0.0950283	-0.0611385
GOBP_LIPID_OXIDATION	0.262236	0.20253	0.255862	0.245514	0.0808793	0.104814	-0.0242881	-0.0235244
GOBP_CARBOHYDRATE_METABOLIC_PROCESS	0.259856	0.32382	0.542758	0.305844		0.250839	0.0794454	0.0752681
GOBP_NEGATIVE_REGULATION_OF_PROTEIN_METABOLIC_PROCESS	0.259167	0.310897	0.487646	0.362676	0.37372	0.417346	0.148771	0.201235
GOBP_RESPONSE_TO_IRON_ION	0.255564	0.304207	0.243873	0.137791	-0.0488563	-0.0386251	-0.024581	0.0911835
WP_ELECTRON_TRANSPORT_CHAIN_OXPHOS_SYSTEM_IN_MITOCHONDRIA	0.253393		0.296017	0.29231	0.269607	0.259428	0.207438	0.15806
GOBP_SPHINGOLIPID_METABOLIC_PROCESS	0.253322	0.251394	0.334602	0.270264	0.1357	0.192317	-0.0444743	-0.0456022
REACTOME_THE_CITRIC_ACID_TCA_CYCLE_AND_RESPIRATORY_ELECTRON_TRANSPORT	0.249913	0.10473	0.319542	0.310256	0.286054	0.276369	0.216255	0.167584
REACTOME_RESPIRATORY_ELECTRON_TRANSPORT_ATP_SYNTHESIS_BY_CHEMIOSMOTIC_COUPLING_AND_HEAT_PRODUCTION_BY_UNCOUPLING_PROTEINS	0.247541	0.103738	0.301134	0.293306	0.275622	0.268441	0.208266	0.160957
GOBP_OXIDATIVE_PHOSPHORYLATION	0.24672	0.108286	0.308395	0.287746	0.269396	0.26438	0.215351	0.173704
REACTOME_RESPIRATORY_ELECTRON_TRANSPORT	0.244432	0.101557	0.300797	0.292568	0.276481	0.271326	0.20946	0.162179
KEGG_OXIDATIVE_PHOSPHORYLATION	0.241157	0.114897	0.312838	0.286319	0.277877	0.281694	0.18859	0.14236
WP_OXIDATIVE_PHOSPHORYLATION	0.240173	0.113878	0.29113	0.273553	0.269886	0.26729	0.199497	0.151776
GOBP_GLUTATHIONE_TRANSMEMBRANE_TRANSPORT	0.237207	0.212833	0.0494081	0.0715168	-0.085895	-0.0602269	-0.112911	-0.0877476
GOBP_NUCLEOBASE_CONTAINING_SMALL_MOLECULE_METABOLIC_PROCESS	0.237061	0.206624	0.432655	0.383135	0.317825	0.310328	0.260966	0.170914
GOBP_REGULATION_OF_HYDROGEN_PEROXIDE_BIOSYNTHETIC_PROCESS	0.229113	0.343744	0.268071	0.181909		-0.0303051	-0.0380495	-0.028928
REACTOME_GLUTATHIONE_CONJUGATION	0.228219	0.188659	0.162797	0.170013	0.0223052	0.0448283	0.0451406	0.0102825
GOBP_POSITIVE_REGULATION_OF_HYDROGEN_PEROXIDE_BIOSYNTHETIC_PROCESS	0.22663	0.398229	0.294392	0.0665598	-0.080465	-0.0748127	-0.0507211	-0.0480456
GOBP_GLUTATHIONE_DERIVATIVE_METABOLIC_PROCESS	0.225913	0.170722	0.151694	0.17988	0.0388011	0.0593896	0.0330063	0.0223759
GOBP_POSITIVE_REGULATION_OF_HYDROGEN_PEROXIDE_METABOLIC_PROCESS	0.22557	0.382281	0.282514	0.0699041	-0.0752403	-0.0669017	-0.0447888	-0.0379749
WP_GLYCOGEN_SYNTHESIS_AND_DEGRADATION	0.224658	0.131249	0.258358	0.206645	0.178473	0.250036	0.0863074	0.161941
GOBP_REGULATION_OF_FATTY_ACID_OXIDATION	0.219521	0.232241	0.232311	0.0721195	-0.0277169	0.029145	-0.085223	-0.0464233
GOBP_CELLULAR_CARBOHYDRATE_METABOLIC_PROCESS	0.21952	0.229456	0.411042	0.216078	0.176312	0.234564	0.0576697	0.0655405
GOBP_POSITIVE_REGULATION_OF_MITOCHONDRIAL_FISSION	0.219358	0.153234	0.306934	0.150491	0.053481	0.100288	-0.0145815	-0.0189377
GOBP_NUCLEOSIDE_DIPHOSPHATE_METABOLIC_PROCESS	0.216283	0.269959	0.532263	0.25912	0.18617	0.220322	0.13595	0.106087
GOBP_REGULATION_OF_ATP_METABOLIC_PROCESS	0.216134	0.189918	0.371475	0.272754	0.24288	0.24491	0.150172	0.120209
GOBP_REGULATION_OF_NUCLEOTIDE_METABOLIC_PROCESS	0.212508	0.21433	0.371013	0.228948	0.188787	0.193711	0.111264	0.094736
GOBP_POSITIVE_REGULATION_OF_PROTEIN_METABOLIC_PROCESS	0.211316	0.272809	0.473479	0.364205	0.403924	0.43122	0.195229	0.255081
REACTOME_MITOCHONDRIAL_BIOGENESIS	0.210216		0.2764	0.20573	0.223566	0.240437	0.136965	0.119912
GOBP_REGULATION_OF_PHOSPHORUS_METABOLIC_PROCESS	0.207994	0.282156	0.47001	0.356628	0.392762	0.436392	0.17074	0.242695
GOBP_DICARBOXYLIC_ACID_METABOLIC_PROCESS	0.200108	0.108719	0.213148	0.205388	0.122448	0.133742	0.10616	0.0479972
REACTOME_PYRUVATE_METABOLISM_AND_CITRIC_ACID_TCA_CYCLE	0.195981	0.0909465	0.307261	0.278587	0.210917	0.196557	0.160462	0.123199
KEGG_PYRUVATE_METABOLISM	0.195489	0.0984732	0.276225	0.297322	0.220065	0.215468	0.176886	0.150164
MOOTHA_VOXPHOS	0.193249	0.0619337	0.266443	0.27961	0.300449	0.310938	0.221364	0.175728
GOBP_CELLULAR_IRON_ION_HOMEOSTASIS	0.192185	0.258777	0.378186	0.219438	0.219066	0.295847	0.0420047	0.0435532
GOBP_MITOCHONDRIAL_RESPIRATORY_CHAIN_COMPLEX_ASSEMBLY	0.190979	0.0875609	0.286604	0.263269	0.296792	0.308566	0.219961	0.168522
WP_TCA_CYCLE_AKA_KREBS_OR_CITRIC_ACID_CYCLE	0.190334	0.0524628	0.169794	0.190278	0.146897	0.13962
GOBP_MITOCHONDRIAL_RESPIRATORY_CHAIN_COMPLEX_ASSEMBLY	0.189419	0.0875935	0.28533	0.263579	0.294368	0.306944	0.22204	0.166072
GOBP_INNER_MITOCHONDRIAL_MEMBRANE_ORGANIZATION	0.186641	0.0897614	0.26557	0.219591	0.216135
GOBP_PYRUVATE_METABOLIC_PROCESS	0.186273		0.536986	0.265629	0.205656	0.248577	0.11957	0.10807
GOBP_MITOCHONDRIAL_TRANSMEMBRANE_TRANSPORT	0.18498	0.0717515	0.287638	0.278051	0.247964	0.267516	0.14804	0.08494
REACTOME_CITRIC_ACID_CYCLE_TCA_CYCLE	0.183391	0.0473953	0.166902	0.193039	0.157065	0.155315	0.127524	0.0682103
GOBP_RESPONSE_TO_MITOCHONDRIAL_DEPOLARISATION	0.179137	0.269816	0.373725	0.0829993	0.0100473	0.11808	-0.0785847	-0.0607057
GOBP_LONG_CHAIN_FATTY_ACID_BIOSYNTHETIC_PROCESS	0.174889	0.0491036	0.0826879	0.342412	0.155225	0.093359		0.065515
REACTOME_PHOSPHOLIPID_METABOLISM	0.174775	0.137593	0.250027	0.255771	0.198898	0.234341	-0.0460446	-0.0068446
GOBP_POSITIVE_REGULATION_OF_FATTY_ACID_BETA_OXIDATION	0.173619	0.149276	0.133003	0.0343073	-0.0830447	-0.0832994	-0.0734194	-0.0470204
GOBP_REGULATION_OF_MITOCHONDRION_ORGANIZATION	0.169575	0.168965	0.416179	0.277474	0.330428	0.403434	0.117389	0.0956865
GOBP_ONE_CARBON_METABOLIC_PROCESS	0.165784	0.157837	0.216729	0.147369	0.0956888	0.0970378	0.203223	0.0908673
GOBP_NEGATIVE_REGULATION_OF_PHOSPHORUS_METABOLIC_PROCESS	0.164905	0.200624	0.400167	0.341812	0.407884	0.456012	0.157897	0.213275
GOBP_MITOCHONDRIAL_FISSION	0.16413	0.0891649	0.241798	0.186357	0.148585	0.184473
KEGG_CITRATE_CYCLE_TCA_CYCLE	0.162509	0.0389095	0.191586	0.228514	0.197855	0.19052	0.14267	0.100787
KEGG_GLUTATHIONE_METABOLISM	0.162409	0.140785	0.194933	0.212494	0.187752	0.18304	0.27253	0.179449
GOBP_RIBONUCLEOSIDE_TRIPHOSPHATE_METABOLIC_PROCESS	0.160141	0.146111	0.339404	0.291192	0.26282	0.212626	0.21095	0.152446
REACTOME_IRON_UPTAKE_AND_TRANSPORT	0.16008	0.217074	0.38849	0.239158	0.262764	0.347249	0.0627478	0.0587639
GOBP_REGULATION_OF_CARBOHYDRATE_METABOLIC_PROCESS	0.160022	0.180795	0.348949	0.253737	0.272941	0.286992	0.13055	0.143822
GOBP_MONOSACCHARIDE_METABOLIC_PROCESS	0.158404	0.274505	0.528316	0.280998	0.225544	0.264999	0.101706	0.10356
GOBP_GLYCEROPHOSPHOLIPID_CATABOLIC_PROCESS	0.15796	0.220283	0.144933	0.050119	-0.101824	-0.0738541	-0.0739237	-0.0679218
GOBP_TRICARBOXYLIC_ACID_CYCLE	0.157292	0.0316176	0.185467	0.223456	0.211336	0.207337	0.146465	0.108201
GOBP_MITOCHONDRIAL_TRANSPORT	0.156383	0.0913758	0.363895	0.333616	0.394952	0.431224	0.199265	0.15936
GOBP_GLUCOSE_METABOLIC_PROCESS	0.152838	0.262972	0.52787	0.275987	0.228891	0.265454	0.103591	0.119227
GOBP_NAD_METABOLIC_PROCESS	0.152423	0.286913	0.569461	0.18808	0.0868689	0.148576	0.0501889	0.0378918
GOBP_REGULATION_OF_GENERATION_OF_PRECURSOR_METABOLITES_AND_ENERGY	0.152411	0.139368	0.364694	0.249879	0.302665	0.321257	0.228114	0.237696
REACTOME_GLYOXYLATE_METABOLISM_AND_GLYCINE_DEGRADATION	0.14999	0.00130754	0.0994674	0.197295	0.126262	0.0927912	0.105698	0.0435286
GOBP_TETRAPYRROLE_METABOLIC_PROCESS	0.14828	0.136114	0.214341	0.178742	0.109983	0.154507	0.00684141	-0.0293854
GOBP_HEPARAN_SULFATE_PROTEOGLYCAN_METABOLIC_PROCESS	0.14671	0.204489	0.238388	0.158885	0.0660587	0.0726231	-0.0462502	-0.0250394
GOBP_PHOSPHOLIPID_CATABOLIC_PROCESS	0.145648	0.187828	0.117818	0.0645876	-0.0552585	-0.0270922	-0.0796304	-0.063929
GOBP_REGULATION_OF_OXIDATIVE_STRESS_INDUCED_CELL_DEATH	0.144379	0.267203	0.402859	0.276139	0.260129	0.298944	0.121799	0.134924
GOBP_REGULATION_OF_RESPONSE_TO_OXIDATIVE_STRESS	0.144272	0.26259	0.383776	0.272855	0.261891	0.298103	0.14485	0.13734
GOBP_REGULATION_OF_OXIDATIVE_PHOSPHORYLATION	0.143516	0.142294	0.27181	0.115323	0.0768159	0.143547	0.0488307	0.0259639
GOBP_REGULATION_OF_RESPONSE_TO_OXIDATIVE_STRESS	0.143205	0.263407	0.384617	0.2717	0.258892	0.299742	0.141948	0.139028
GOBP_RIBONUCLEOSIDE_MONOPHOSPHATE_METABOLIC_PROCESS	0.143176	0.100082	0.203381	0.16421	0.109032	0.119953	0.111839	0.030365
GOBP_PORPHYRIN_CONTAINING_COMPOUND_METABOLIC_PROCESS	0.141843	0.138475	0.223517	0.192938	0.122772	0.173487	0.00902659	-0.0257455
GOBP_GLUTAMINE_METABOLIC_PROCESS	0.141203	0.154662	0.239688	0.0927056	0.041968	0.0728906	0.0603872	0.0273304
GOBP_NADH_METABOLIC_PROCESS	0.140009	0.245937	0.529278	0.201227	0.144634	0.207167	0.0841839	0.0566036
GOBP_HEME_METABOLIC_PROCESS	0.138532	0.145141	0.224709	0.188764	0.11744	0.177078	0.00625967	-0.027197
GOBP_MEMBRANE_LIPID_CATABOLIC_PROCESS	0.138413	0.199501	0.218232	0.0903343	-0.0036316	0.0618914	-0.103165	-0.0991207
GOBP_CELLULAR_AMIDE_METABOLIC_PROCESS	0.137416	0.104211	0.390849	0.356557	0.422345	0.397142	0.254573	0.226251
GOBP_MEMBRANE_LIPID_CATABOLIC_PROCESS	0.136193	0.196725	0.218207	0.0925647		0.0666213	-0.10708	-0.101504
GOBP_NUCLEOSIDE_MONOPHOSPHATE_METABOLIC_PROCESS	0.13598	0.0528335	0.169232	0.193552	0.173855	0.139189	0.362342	0.182503
GOBP_PHOSPHATIDYLINOSITOL_METABOLIC_PROCESS	0.135089	0.151012	0.240163	0.171727	0.15551	0.201408	-0.0597986	-0.0193204
REACTOME_PYRUVATE_METABOLISM	0.134013	0.100642	0.329655	0.252756	0.183835		0.136058	0.132603
GOBP_MITOCHONDRIAL_MEMBRANE_ORGANIZATION	0.133515	0.0574944	0.31709	0.315643	0.409961	0.436555	0.242853	0.204996
WP_GLUTATHIONE_METABOLISM	0.132178	0.208578	0.211645	0.0903545	0.0418437	0.0935322	0.0158964	0.0274374
GOBP_REGULATION_OF_CELLULAR_CARBOHYDRATE_METABOLIC_PROCESS	0.128216	0.15801		0.206783	0.223093	0.247509	0.074892	0.0950023
GOBP_NEGATIVE_REGULATION_OF_CELLULAR_AMIDE_METABOLIC_PROCESS	0.125502	0.171537	0.36983	0.294151	0.415641	0.44042	0.22037	0.234406
REACTOME_INTEGRATION_OF_ENERGY_METABOLISM	0.124614	0.0530205	0.213433	0.329789	0.356325	0.380814	0.140274	0.160775
GOBP_CELL_DEATH_IN_RESPONSE_TO_OXIDATIVE_STRESS	0.123644	0.245088	0.396553	0.285518	0.279125	0.32399	0.125654	0.13357
GOBP_CELLULAR_AMINO_ACID_METABOLIC_PROCESS	0.121137	0.057129	0.302522	0.319464	0.38079	0.384551	0.263029	0.23397
GOBP_NUCLEOSIDE_TRIPHOSPHATE_METABOLIC_PROCESS	0.116442	0.0853361	0.281381	0.291136	0.309458	0.236999		0.251592
GOBP_REGULATION_OF_OXIDATIVE_STRESS_INDUCED_INTRINSIC_APOPTOTIC_SIGNALING_PATHWAY	0.116282	0.282264	0.393985	0.206512	0.239832	0.297227	0.139523	0.145086
GOBP_ASPARTATE_FAMILY_AMINO_ACID_METABOLIC_PROCESS	0.115665		0.239719	0.126109	0.127374	0.147873	0.135754	0.115612
MOOTHA_GLYCOGEN_METABOLISM	0.113673	0.179978	0.270354	0.14327	0.107724	0.140577	0.0264602	0.042306
KEGG_AMINO_SUGAR_AND_NUCLEOTIDE_SUGAR_METABOLISM	0.113513	0.216142	0.303298	0.0724834	0.00843081	0.0891533	-0.0172838	-0.0283978
GOBP_GLYCOSYL_COMPOUND_METABOLIC_PROCESS	0.113502	0.018145	0.176365	0.255146	0.270131	0.231992	0.28533	0.18529
GOBP_PHOSPHATIDYLGLYCEROL_METABOLIC_PROCESS	0.113452	0.104458	0.177805	0.128038	0.0965721	0.120687	0.0182916	0.00808648
MOOTHA_GLUCONEOGENESIS	0.110934	0.17393	0.482972	0.222303	0.169202	0.213435	0.110664	0.096096
GOBP_NUCLEOSIDE_METABOLIC_PROCESS	0.109569	0.0222627	0.176883	0.24993	0.261732	0.228356	0.28076	0.183172
GOBP_PEPTIDE_METABOLIC_PROCESS	0.10942	0.0896089	0.380024	0.328433	0.419818	0.391279		0.242248
KEGG_PURINE_METABOLISM	0.105904	0.0104984	0.191201	0.266875	0.296164	0.244325	0.33748	0.185275
GOBP_CELLULAR_KETONE_METABOLIC_PROCESS	0.0992917	0.16791	0.374932	0.276278	0.34224	0.378569	0.215716	0.211275
REACTOME_REGULATION_OF_CHOLESTEROL_BIOSYNTHESIS_BY_SREBP_SREBF	0.0990652	-0.0022863	0.142232	0.30091	0.300478	0.253588	0.12971	0.141811
GOBP_REGULATION_OF_MITOCHONDRIAL_OUTER_MEMBRANE_PERMEABILIZATION_INVOLVED_IN_APOPTOTIC_SIGNALING_PATHWAY	0.0976729	0.0421713	0.236145	0.267242	0.375788	0.408205	0.221778	0.192312
GOBP_REGULATION_OF_CELLULAR_AMIDE_METABOLIC_PROCESS	0.0952613	0.135132	0.416263	0.334385	0.478135	0.482786	0.250726
GOBP_REGULATION_OF_MITOCHONDRIAL_MEMBRANE_PERMEABILITY	0.0895598	0.0404041	0.313382	0.307053	0.391961	0.424137	0.193464	0.156627
GOBP_POSITIVE_REGULATION_OF_UBIQUITIN_DEPENDENT_PROTEIN_CATABOLIC_PROCESS	0.0869427	0.130533	0.324452	0.268234	0.340423	0.371217	0.116969	0.1929
KEGG_GALACTOSE_METABOLISM	0.0857556	0.103969	0.184704	0.117288	0.0607068	0.0699616	0.0310886	0.01682
REACTOME_GLUCOSE_METABOLISM	0.0834733	0.181666	0.470412	0.227988	0.248533	0.294406	0.16883	0.148978
KEGG_CYSTEINE_AND_METHIONINE_METABOLISM	0.0802872	0.100345	0.267305	0.210845	0.238283	0.245326	0.182918	0.16749
GOBP_IRON_SULFUR_CLUSTER_ASSEMBLY	0.0764629	0.0215347	0.199024	0.114994	0.147148	0.17348	0.102722	0.087114
GOBP_POSITIVE_REGULATION_OF_MITOCHONDRIAL_DEPOLARIZATION	0.0762614		0.0688721	0.141458	0.207331	0.201299	0.13605	0.0688749
REACTOME_METABOLISM_OF_AMINO_ACIDS_AND_DERIVATIVES	0.0755498	0.0191393	0.301598	0.304782	0.364106	0.306233	0.258522	0.225936
GOBP_REGULATION_OF_GLUCOSE_METABOLIC_PROCESS	0.0747369	0.100222	0.254789	0.199122	0.263946	0.265	0.117378	0.142243
GOBP_GLUCOCORTICOID_METABOLIC_PROCESS	0.0733538	0.202673	0.236866	0.0334952	0.0312612		-0.0373697	-0.0309099
GOBP_CELLULAR_METABOLIC_COMPOUND_SALVAGE	0.0724601	0.0711313	0.151149		0.0777671	0.118644	0.0958532	0.0137856
GOBP_REGULATION_OF_MITOCHONDRIAL_ATP_SYNTHESIS_COUPLED_ELECTRON_TRANSPORT	0.0720154	-0.0247072	0.0592733	0.103241	0.1304	0.095562	0.255099	0.405193
GOBP_POSITIVE_REGULATION_OF_CELLULAR_AMIDE_METABOLIC_PROCESS	0.0670871	0.108523	0.36512	0.298009	0.434659	0.404078	0.251152	0.249358
GOBP_NADP_METABOLIC_PROCESS	0.0658673		0.0938042	0.193288	0.217195	0.172087	0.201294	0.176888
GOBP_PYRIMIDINE_CONTAINING_COMPOUND_METABOLIC_PROCESS	0.0650391	-0.0457251	0.0534768	0.213223		0.162949	0.462544	0.245191
GOBP_TETRAHYDROFOLATE_METABOLIC_PROCESS	0.0648787	-0.0232042	0.0488044	0.0898515	0.0883288	0.0375277	0.369283
GOBP_POSITIVE_REGULATION_OF_NUCLEOBASE_CONTAINING_COMPOUND_METABOLIC_PROCESS	0.0632519	0.115166	0.355705	0.323719	0.534649	0.516339	0.293978	0.344586
GOBP_PURINE_NUCLEOBASE_METABOLIC_PROCESS	0.0629429	0.00542074	0.0560022	0.0739729	0.048967	0.0162714	0.122684	0.0522596
GOBP_MITOCHONDRIAL_CYTOCHROME_C_OXIDASE_ASSEMBLY	0.062129	0.0543997	0.183509	0.148748	0.207108	0.221774	0.152942	0.117438
GOBP_SULFUR_AMINO_ACID_METABOLIC_PROCESS	0.0595572	0.0275835	0.0876653	0.0868525	0.11473	0.128884	0.0938531	0.064131
KEGG_ETHER_LIPID_METABOLISM	0.0587866	0.0953397	0.127297	0.136401	0.148914	0.218061	0.0374027	0.0425746
GOBP_MITOCHONDRIAL_RNA_METABOLIC_PROCESS	0.0586574	-0.0002468	0.112896	0.11509	0.147693	0.152088
GOBP_POSITIVE_REGULATION_OF_MITOCHONDRION_ORGANIZATION	0.053131	0.0432138	0.298936	0.262953	0.412015		0.188109	0.170639
GOBP_PTERIDINE_CONTAINING_COMPOUND_METABOLIC_PROCESS	0.0500822	-0.0372398	0.0430182	0.106344	0.127659	0.074869	0.363004	0.206476
GOBP_GTP_METABOLIC_PROCESS	0.0479626	0.00488161	0.157862	0.227634	0.246364	0.186999	0.21698	0.1589
GOBP_GLUCOSE_6_PHOSPHATE_METABOLIC_PROCESS	0.0456045	0.0468378	0.145544	0.147346	0.135655	0.113354	0.115105	0.0574111
WP_ENERGY_METABOLISM	0.0443562	0.00974964	0.099916	0.105566	0.132979	0.129464	-0.0050129	0.0272145
GOBP_NUCLEOBASE_METABOLIC_PROCESS	0.0434891	-0.0302089	0.0275629	0.128044	0.164562	0.0883722	0.371896	0.205109
REACTOME_SYNTHESIS_OF_PA	0.0419071	0.0417861	0.0164324	0.0785332	0.0144873	0.00383676	-0.0362699	-0.0233674
KEGG_GLYCOSPHINGOLIPID_BIOSYNTHESIS_LACTO_AND_NEOLACTO_SERIES	0.0416871	0.0131916	0.0159335	0.0109538	-0.0264404	-0.0160296	-0.0304141	-0.0338093
GOBP_PYRIMIDINE_NUCLEOTIDE_METABOLIC_PROCESS	0.0387921	-0.0345704	0.0736165	0.201618	0.240861	0.154564	0.414974	0.211577
GOBP_ESTABLISHMENT_OF_MITOCHONDRION_LOCALIZATION	0.0338039	0.0396849	0.182512	0.219403	0.311154	0.449301	0.050311	0.0882272
GOBP_AMINE_METABOLIC_PROCESS	0.0325562	0.0538702	0.280002	0.289598	0.422163	0.438048	0.263877	0.253987
GOBP_NUCLEOTIDE_SUGAR_METABOLIC_PROCESS	0.0291865	0.0999479	0.18695	0.0602355	0.0646335	0.106948	0.0227351	0.0261509
WP_EICOSANOID_SYNTHESIS	0.022928	0.191285	0.173689	0.014791	-0.0633473	0.0253048	-0.137414	-0.116288
GOBP_PYRIMIDINE_NUCLEOSIDE_METABOLIC_PROCESS	0.0214546	-0.0280612	0.0140726	0.0920591	0.138681	0.11013	0.264356	0.19735
GOBP_RESPONSE_TO_FATTY_ACID	0.020744	0.081596	0.154016	0.171973	0.240804	0.258875	0.141977	0.164901
GOBP_PYRIMIDINE_NUCLEOSIDE_TRIPHOSPHATE_METABOLIC_PROCESS	0.0170142	-0.076861	0.0388109	0.205692	0.260662	0.152031	0.460501	0.252045
REACTOME_PI_METABOLISM	0.0166835	0.0180822	0.142513	0.175572	0.232731	0.246816	-0.0387049	0.0237366
REACTOME_SYNTHESIS_OF_SUBSTRATES_IN_N_GLYCAN_BIOSYTHESIS	0.00934767	0.0588959	0.179604	0.134944		0.202453	0.017615	-0.0082181
WP_LIPID_METABOLISM_PATHWAY	0.0082602	0.0201057	0.161588	0.158969	0.2005		0.0567572	0.0763161
GOBP_OLIGOSACCHARIDE_LIPID_INTERMEDIATE_BIOSYNTHETIC_PROCESS	-0.0019831	-0.0316797	0.00015691	0.0807409	0.0703223	0.0238739	0.0304447	0.0185697
GOBP_NEGATIVE_REGULATION_OF_NUCLEOBASE_CONTAINING_COMPOUND_METABOLIC_PROCESS	-0.0045178	0.0414802	0.313044	0.323249	0.586121	0.574589	0.315589	0.356336
GOBP_REGULATION_OF_UBIQUITIN_DEPENDENT_PROTEIN_CATABOLIC_PROCESS	-0.0045306	0.0465304	0.331996	0.309065	0.469759	0.488826	0.19137	0.260539
GOBP_PYRIMIDINE_DEOXYRIBONUCLEOTIDE_METABOLIC_PROCESS	-0.0051726	-0.0412053	0.0314756	0.120593	0.192773	0.132062	0.469859	0.253919
REACTOME_SELENOAMINO_ACID_METABOLISM	-0.0086676	-0.0235725	0.249051	0.241929	0.33452	0.261874	0.240336	0.211815
GOBP_DEOXYRIBONUCLEOTIDE_METABOLIC_PROCESS	-0.0166977	-0.0784422	0.0410737	0.151862	0.263256	0.205727	0.566916	0.325226
GOBP_UBIQUITIN_DEPENDENT_PROTEIN_CATABOLIC_PROCESS_VIA_THE_MULTIVESICULAR_BODY_SORTING_PATHWAY	-0.0222972	-0.0345256	0.10887	0.151762	0.243709	0.243283	0.0890672	0.110127
GOBP_INTRACELLULAR_DISTRIBUTION_OF_MITOCHONDRIA	-0.0288927	-0.105375		0.132074	0.256408	0.250605	0.0761698	0.0854888
GOBP_REGULATION_OF_CELLULAR_AMINE_METABOLIC_PROCESS	-0.0325911	-0.0132002	0.234079	0.280771	0.456874	0.452387	0.312794	0.298713
GOBP_REGULATION_OF_CELLULAR_AMINO_ACID_METABOLIC_PROCESS	-0.0483695	-0.0280218	0.230125	0.281484	0.467929	0.460725	0.317207	0.307245
REACTOME_OXIDATIVE_STRESS_INDUCED_SENESCENCE	-0.0508347	0.0284936	0.24422	0.23725	0.47046	0.491718	0.279652	0.288012
GOBP_PEPTIDYL_GLUTAMIC_ACID_MODIFICATION	-0.0564984	-0.0846005	0.00369359	0.130272	0.185656	0.160857	0.17915	0.141176
GOBP_CELLULAR_RESPONSE_TO_FATTY_ACID	-0.0830588	0.0283403	0.0882527	0.129311	0.254428	0.281033	0.185324	0.209264
WP_METABOLISM_OF_SPINGOLIPIDS_IN_ER_AND_GOLGI_APPARATUS	-0.170782	-0.10816	0.00397804	0.107777	0.255632	0.317765
GOBP_MITOCHONDRION_DISTRIBUTION	-0.176058	-0.17132		0.153389	0.349114	0.401893	0.0512299	0.085
GOBP_NEGATIVE_REGULATION_OF_UBIQUITIN_PROTEIN_TRANSFERASE_ACTIVITY	-0.189564	-0.117502	0.161301	0.188783	0.41351		0.268146	0.276228
GOBP_INOSITOL_LIPID_MEDIATED_SIGNALING		0.343787	0.342424	0.286167	0.0187387	0.00850405	-0.0896496
GOBP_UNSATURATED_FATTY_ACID_BIOSYNTHETIC_PROCESS		0.322976	0.260334	0.342201	0.0343093	-0.0087734	-0.0035463	-0.0102387
GOBP_GLUTAMINE_FAMILY_AMINO_ACID_METABOLIC_PROCESS		0.113451	0.188755	0.139445	0.0962035	0.135084	0.0533545	0.0451552
GOBP_ALPHA_AMINO_ACID_METABOLIC_PROCESS		0.0861842		0.264627	0.202305	0.205268	0.159407	0.11974
GOBP_PYRIMIDINE_RIBONUCLEOTIDE_METABOLIC_PROCESS		0.0306391	0.122465	0.183006	0.164363	0.11356	0.151301	0.0532965
GOBP_GLYCEROL_ETHER_METABOLIC_PROCESS		-0.0098951	0.130812	0.142825	0.224901	0.296006	0.0693357	0.0769169

## Sheet: Legend
Dataset EV5: Correlations between cell state and metabolic programs in human GBM scRNAseq data
