# Supplementary material for: A cell state-specific metabolic vulnerability to GPX4-dependent ferroptosis in glioblastoma
Source: EMBO J. 2024 Aug 27;43(20):4492–521. doi: 10.1038/s44318-024-00176-4 (PMC11480389; doi:10.1038/s44318-024-00176-4)
Supplement: Supplementary file 10 — Dataset EV6 [file 44318_2024_176_MOESM10_ESM.xlsx]

## Sheet: RSL3_DMSO.1d3d_relative_exp
	1day	3day
CST3	0.00909638	-0.186839
S100B	-0.37146	-0.245641
SLC1A3	0.0176634	0.0786675
HEPN1	-0.763733	-0.604539
HOPX	0	-3.32193
MT3	-1.11448	-1.2997
SPARCL1	-0.0485098	-0.135097
MLC1	0.332757	-0.272667
GFAP	0	0
FABP7	-0.540227	-0.445881
BCAN	0.187599	-0.261952
PON2	0.292863	-0.14108
METTL7B	0.147504	0.966378
SPARC	0.671456	-0.274186
GATM	-0.32933	-0.0948351
RAMP1	-3.32193	0
PMP2	-0.00228812	-0.32956
AQP4	-3.32193	0
DBI	-0.315563	-0.240414
EDNRB	-0.269083	-0.205822
PTPRZ1	0.0345976	0.000410492
CLU	0.714742	-0.501139
PMP22	-0.163215	0.040919
ATP1A2	0.529276	-0.210813
S100A16	-0.164542	-0.0235595
HEY1	0.317309	0.0205545
PCDHGC3	0.0951392	-0.367364
TTYH1	-0.333308	-0.504697
NDRG2	0.194199	-0.303622
PRCP	-0.554768	-0.107151
ATP1B2	0.259888	-0.182844
AGT	0.254546	-0.549493
PLTP	1.32883	0.00887629
GPM6B	-0.112342	-0.141268
F3	-3.32193	-0.751461
RAB31	-0.771482	-0.435084
ANXA5	0.178999	-0.0350067
TSPAN7	-0.623463	-0.242213

## Sheet: Legend
Dataset EV6: Relative expression of select genes (shown in Figure 6d), comparing scRNAseq of early passage TS543 neurospheres after 1-day RSL3 (0.2 uM) vs control (DMSO) and after 3 days RSL3 (0.1 uM) vs control (DMSO)
