# Supplementary material for: A cell state-specific metabolic vulnerability to GPX4-dependent ferroptosis in glioblastoma
Source: EMBO J. 2024 Aug 27;43(20):4492–521. doi: 10.1038/s44318-024-00176-4 (PMC11480389; doi:10.1038/s44318-024-00176-4)
Supplement: Supplementary file 11 — Dataset EV7 [file 44318_2024_176_MOESM11_ESM.xlsx]

## Sheet: CCLE cell state correlations
Spearman R	G1/S	G2/M	NPC1	NPC2	OPC	AC	MES1	MES2	Notch	Quiescence
G1/S	1	0.841458	-0.445146	-0.381969	-0.474772	-0.558012	-0.524887	-0.461112	0.0312473	-0.703577
G2/M	0.841458	1	-0.255784	-0.205754	-0.419022	-0.545292	-0.409545	-0.296679	0.123879	-0.645607
NPC1	-0.445146	-0.255784	1	0.710322	0.559293	0.523777	0.377956	0.180569	0.314864	0.448561
NPC2	-0.381969	-0.205754	0.710322	1	0.293093	0.339879	0.363528	0.211901	0.253138	0.357039
OPC	-0.474772	-0.419022	0.559293	0.293093	1	0.686588	0.35832	0.298472	-0.0444805	0.673098
AC	-0.558012	-0.545292	0.523777	0.339879	0.686588	1	0.472381	0.189874	-0.0197217	0.760693
MES1	-0.524887	-0.409545	0.377956	0.363528	0.35832	0.472381	1	0.587125	0.100743	0.545633
MES2	-0.461112	-0.296679	0.180569	0.211901	0.298472	0.189874	0.587125	1	-0.111756	0.267993
Notch	0.0312473	0.123879	0.314864	0.253138	-0.0444805	-0.0197217	0.100743	-0.111756	1	0.0245027
Quiescence	-0.703577	-0.645607	0.448561	0.357039	0.673098	0.760693	0.545633	0.267993	0.0245027	1
p-value	G1/S	G2/M	NPC1	NPC2	OPC	AC	MES1	MES2	Notch	Quiescence
G1/S		5.68213e-15	0.000944059	0.00520172	0.00037625	1.72298e-05	6.47601e-05	0.00058099	0.825946	5.97936e-09
G2/M	5.68213e-15		0.0672161	0.14337	0.00198949	2.91273e-05	0.00257037	0.0327024	0.381591	2.36904e-07
NPC1	0.000944059	0.0672161		3.67966e-09	1.63232e-05	6.75382e-05	0.00573585	0.200192	0.0229968	0.000852621
NPC2	0.00520172	0.14337	3.67966e-09		0.0349705	0.0136938	0.00807267	0.131534	0.0701961	0.00936821
OPC	0.00037625	0.00198949	1.63232e-05	0.0349705		1.91775e-08	0.00909915	0.031615	0.754196	4.58244e-08
AC	1.72298e-05	2.91273e-05	6.75382e-05	0.0136938	1.91775e-08		0.000406506	0.177587	0.889631	6.01382e-11
MES1	6.47601e-05	0.00257037	0.00573585	0.00807267	0.00909915	0.000406506		4.76003e-06	0.477321	2.87276e-05
MES2	0.00058099	0.0327024	0.200192	0.131534	0.031615	0.177587	4.76003e-06		0.430246	0.0547513
Notch	0.825946	0.381591	0.0229968	0.0701961	0.754196	0.889631	0.477321	0.430246		0.863106
Quiescence	5.97936e-09	2.36904e-07	0.000852621	0.00936821	4.58244e-08	6.01382e-11	2.87276e-05	0.0547513	0.863106

## Sheet: CCLE FIN AUC
Spearman R	RSL3	ML162	FIN56	Lovastatin	TSPO	Notch
RSL3	1	0.842857	0.546569	0.303229	-0.364532	0
ML162	0.842857	1	0.568627	0.387521	-0.255172	-0.130542
FIN56	0.546569	0.568627	1	0.50258	-0.285862	-0.0464396
Lovastatin	0.303229	0.387521	0.50258	1	-0.152217	-0.138424
TSPO	-0.364532	-0.255172	-0.285862	-0.152217	1	0.175446
Notch	0	-0.130542	-0.0464396	-0.138424	0.175446	1
p-value	RSL3	ML162	FIN56	Lovastatin	TSPO	Notch
RSL3		9.65342e-09	0.0251493	0.116747	0.0518704	1
ML162	9.65342e-09		0.0190555	0.0416027	0.181568	0.499698
FIN56	0.0251493	0.0190555		0.0335305	0.25017	0.854814
Lovastatin	0.116747	0.0416027	0.0335305		0.430542	0.473928
TSPO	0.0518704	0.181568	0.25017	0.430542		0.21347
Notch	1	0.499698	0.854814	0.473928	0.21347

## Sheet: Legend
Dataset EV7: Analyses of data from the Cancer Cell Line Encyclopedia (CCLE) showing the Spearman correlation of Notch signaling with glioma cell states and cell cycle, and correlation of Notch signaling with the AUC for several GPX4 inhibitors
