# Supplementary material for: A cell state-specific metabolic vulnerability to GPX4-dependent ferroptosis in glioblastoma
Source: EMBO J. 2024 Aug 27;43(20):4492–521. doi: 10.1038/s44318-024-00176-4 (PMC11480389; doi:10.1038/s44318-024-00176-4)
Supplement: Supplementary file 12 — Dataset EV8 [file 44318_2024_176_MOESM12_ESM.xlsx]

## Sheet: DEG
Gene	baseMean	log2FC	lfcSE	stat	pvalue	p_val_adj
MMP9	4563.01	11.3374	0.410326	-27.6302	4.82e-168	1.44e-165
FBLN5	2871.14	9.19771	0.26365	-34.8861	1.21e-266	8.73e-264
STEAP1	957.087	8.78547	0.37522	-23.4142	3.06e-121	5.32e-119
GABRP	1757.31	7.47736	0.308825	-24.2123	1.65e-129	3.19e-127
STEAP1B	109.704	7.09517	0.577748	-12.2807	1.15e-34	3.45e-33
KCNN3	417.337	6.9086	0.315338	-21.9086	2.15e-106	3.04e-104
GFRA2	62.3475	6.35925	0.600548	-10.5891	3.35e-26	7.11e-25
OLFML2B	667.638	6.35088	0.21494	-29.5472	7.13e-192	3.02e-189
MIR143HG	150.541	6.31342	0.428342	-14.7392	3.61e-49	1.6e-47
DTX1	303.845	6.22295	0.299049	-20.8092	3.58e-96	4.31e-94
STEAP2	40.2613	6.11884	0.657616	-9.30458	1.35e-20	2.2e-19
PDE1B	50.2663	6.09965	0.607439	-10.0416	1e-23	1.93e-22
SUSD4	266.525	6.03582	0.299179	-20.1746	1.64e-90	1.7e-88
ADAMTS15	81.9906	6.01502	0.52085	-11.5485	7.51e-31	1.94e-29
EGFLAM	192.238	5.88089	0.332276	-17.6988	4.28e-70	3.07e-68
NMNAT2	278.069	5.87573	0.288562	-20.3621	3.62e-92	3.88e-90
IER3	1041.73	5.81327	0.156143	-37.2303	2.2e-303	2.39e-300
RUNX3	47.5344	5.74771	0.579503	-9.91834	3.46e-23	6.47e-22
HES5	1329.01	5.65526	0.133584	-42.335	0	0
FLJ16779	294.522	5.60995	0.266322	-21.0645	1.68e-98	2.06e-96
CXCR4	1713.6	5.60926	0.119406	-46.9763	0	0
ICOSLG	106.423	5.51603	0.398523	-13.8412	1.44e-43	5.64e-42
TGM2	318.136	5.44773	0.243385	-22.3832	5.74e-111	8.98e-109
DLL4	862.717	5.39331	0.15294	-35.2642	2.08e-272	1.8e-269
HEYL	98.0574	5.39099	0.404517	-13.327	1.61e-40	5.71e-39
SYNPO	176.877	5.38417	0.306875	-17.5452	6.48e-69	4.55e-67
LAMC2	47.8663	5.33849	0.527096	-10.1281	4.15e-24	8.1e-23
PPEF1	34.7736	5.31978	0.596156	-8.92348	4.52e-19	6.73e-18
GPRC5C	58.5893	5.26349	0.490383	-10.7334	7.09e-27	1.53e-25
AGAP11	43.5319	5.1941	0.533907	-9.72847	2.28e-22	4.07e-21
CRISPLD2	548.877	5.14279	0.180346	-28.5163	7.36e-179	2.56e-176
P2RY1	98.8367	5.13551	0.380528	-13.4958	1.66e-41	6.14e-40
LRRC32	25.0609	5.12514	0.651325	-7.8688	3.58e-15	4.11e-14
PTHLH	68.9797	5.1149	0.435726	-11.7388	8.06e-32	2.16e-30
IL17B	29.1431	5.09421	0.605119	-8.41852	3.81e-17	5.09e-16
IQSEC3	34.3269	5.06438	0.571173	-8.86664	7.54e-19	1.11e-17
DTX4	340.61	5.03503	0.215528	-23.3614	1.05e-120	1.8e-118
INHBB	303.886	5.01086	0.230102	-21.7766	3.86e-105	5.32e-103
ABCA4	26.8456	4.96857	0.61013	-8.14345	3.84e-16	4.74e-15
LRRC10B	46.3505	4.94595	0.495783	-9.97604	1.94e-23	3.68e-22
PEAR1	116.802	4.89937	0.32512	-15.0694	2.57e-51	1.21e-49
KLF9	1949.84	4.86749	0.105142	-46.2944	0	0
C17orf47	71.4648	4.85913	0.401765	-12.0945	1.13e-33	3.26e-32
MCHR1	703.55	4.84659	0.148501	-32.6367	1.24e-233	7.16e-231
NRARP	5034.5	4.83973	0.0851676	-56.8259	0	0
PTGIS	259.706	4.83733	0.224802	-21.5182	1.05e-102	1.37e-100
IL2RB	28.9419	4.82194	0.58245	-8.27872	1.25e-16	1.6e-15
B4GALNT3	504.24	4.81584	0.177284	-27.1645	1.71e-162	4.94e-160
TAL1	49.2838	4.74321	0.472435	-10.0399	1.02e-23	1.95e-22
APCDD1L	13.7959	4.73871	0.718982	-6.59086	4.37e-11	3.54e-10
FOXS1	34.7692	4.65783	0.542683	-8.58297	9.25e-18	1.28e-16
PROK1	17.0339	4.63407	0.670855	-6.90771	4.93e-12	4.4e-11
RASL12	152.091	4.61396	0.271101	-17.0193	5.9e-65	3.93e-63
LIPH	122.812	4.58767	0.30157	-15.2126	2.92e-52	1.43e-50
LOC100505634	180.762	4.58604	0.251165	-18.2591	1.75e-74	1.34e-72
MIR503	20.4773	4.58214	0.62942	-7.27994	3.34e-13	3.3e-12
ANKRD33B	217.948	4.55778	0.242857	-18.7673	1.4e-78	1.14e-76
GOLGA7B	76.9692	4.5542	0.361993	-12.5809	2.69e-36	8.39e-35
COL5A3	556.622	4.54083	0.155832	-29.1393	1.14e-186	4.51e-184
IL33	162.514	4.48381	0.262967	-17.0509	3.44e-65	2.31e-63
HTR6	25.733	4.45743	0.563946	-7.904	2.7e-15	3.13e-14
C1QTNF1	119.748	4.45291	0.305452	-14.5781	3.87e-48	1.67e-46
VEPH1	10.9713	4.44133	0.733513	-6.05488	1.41e-09	9.7e-09
CABP1	174.367	4.4395	0.247226	-17.9572	4.21e-72	3.09e-70
OLFML2A	1947.33	4.43702	0.11668	-38.0272	0	0
TIMP3	1107.58	4.41896	0.130185	-33.9437	1.51e-252	9.37e-250
NKAIN4	486.267	4.40544	0.157335	-28.0004	1.61e-172	5.07e-170
IRF6	14.134	4.39347	0.681646	-6.44538	1.15e-10	9e-10
PLA2G5	13.9405	4.35768	0.685221	-6.35952	2.02e-10	1.54e-09
CASS4	27.1741	4.35481	0.54009	-8.06311	7.44e-16	8.97e-15
EGR3	634.966	4.34752	0.143881	-30.216	1.46e-200	6.5e-198
HES2	27.1164	4.34458	0.546468	-7.95028	1.86e-15	2.18e-14
MGP	125.954	4.33228	0.280366	-15.4522	7.29e-54	3.74e-52
ENTPD3	13.0279	4.2705	0.691028	-6.17993	6.41e-10	4.58e-09
OLFML3	62.973	4.24819	0.374506	-11.3434	7.99e-30	1.95e-28
ADA	1118.33	4.24308	0.120658	-35.1661	6.61e-271	4.99e-268
OSM	9.37928	4.21433	0.745857	-5.65032	1.6e-08	9.77e-08
SNAI2	678.026	4.21372	0.134582	-31.3097	3.44e-215	1.71e-212
SIGIRR	18.4629	4.19699	0.612499	-6.85224	7.27e-12	6.36e-11
TDO2	12.1971	4.19113	0.692067	-6.05596	1.4e-09	9.64e-09
FNDC7	12.2203	4.17467	0.694884	-6.00772	1.88e-09	1.28e-08
LOC100506854	11.8376	4.15116	0.696058	-5.96381	2.46e-09	1.65e-08
ABCC12	14.4906	4.11966	0.651719	-6.32122	2.6e-10	1.94e-09
CCDC102B	534.791	4.11852	0.144661	-28.4701	2.75e-178	9.35e-176
IL17REL	17.4299	4.11679	0.614139	-6.70335	2.04e-11	1.72e-10
GUCY1B3	51.4141	4.10693	0.398428	-10.3078	6.5e-25	1.32e-23
KLHL3	69.1976	4.06624	0.345338	-11.7747	5.27e-32	1.43e-30
LOC115110	8.35429	4.05855	0.753695	-5.38488	7.25e-08	4.09e-07
PSORS1C2	27.65	4.05569	0.511649	-7.92671	2.25e-15	2.62e-14
GABBR2	21.6652	4.02076	0.558155	-7.20367	5.86e-13	5.63e-12
EPAS1	263.004	4.01521	0.189971	-21.1359	3.72e-99	4.58e-97
FBLN2	53.5313	3.99804	0.384728	-10.3919	2.7e-25	5.57e-24
BIRC7	7.78192	3.98298	0.756758	-5.26321	1.42e-07	7.67e-07
PARD3B	15.3533	3.93687	0.623153	-6.31767	2.66e-10	1.98e-09
NFATC2	55.5143	3.91782	0.370952	-10.5615	4.49e-26	9.48e-25
LOC541471	269.103	3.89568	0.190473	-20.4526	5.7e-93	6.14e-91
DAAM2	63.2111	3.8526	0.355245	-10.8449	2.11e-27	4.69e-26
LOC100128300	14.2624	3.79701	0.635095	-5.97865	2.25e-09	1.52e-08
CCL24	6.88044	3.79428	0.767133	-4.94605	7.57e-07	3.75e-06
LINC00479	9.17735	3.79231	0.714549	-5.30727	1.11e-07	6.13e-07
PTGIR	6.74818	3.78421	0.76695	-4.93411	8.05e-07	3.97e-06
PAEP	6.71521	3.76549	0.768385	-4.90052	9.56e-07	4.67e-06
ADAMTS8	6.70915	3.75685	0.769089	-4.8848	1.04e-06	5.01e-06
TC2N	20.5808	3.75169	0.55153	-6.80234	1.03e-11	8.85e-11
RFPL4B	11.3413	3.73828	0.675725	-5.53225	3.16e-08	1.87e-07
C9orf150	158.454	3.73289	0.22176	-16.833	1.4e-63	9.05e-62
WNT9A	30.8406	3.70233	0.461628	-8.02015	1.06e-15	1.26e-14
LOC100505774	26.0105	3.67642	0.500706	-7.34247	2.1e-13	2.11e-12
SLC17A3	6.19195	3.67623	0.772038	-4.76173	1.92e-06	8.94e-06
TNFSF10	32.0689	3.67075	0.452575	-8.11082	5.03e-16	6.14e-15
FCGR3A	23.6108	3.66289	0.511315	-7.16367	7.85e-13	7.47e-12
ZSCAN4	6.21617	3.65807	0.773683	-4.72813	2.27e-06	1.04e-05
PSORS1C1	14.9583	3.65464	0.607612	-6.01477	1.8e-09	1.23e-08
FN1	3210.5	3.64217	0.187757	-19.3983	7.97e-84	7.36e-82
C1orf185	6.02336	3.63521	0.774153	-4.69572	2.66e-06	1.21e-05
SLC6A12	113.109	3.62961	0.262794	-13.8116	2.17e-43	8.44e-42
GPX3	11976	3.62377	0.0852517	-42.5068	0	0
C10orf10	962.898	3.61676	0.111992	-32.2949	8.26e-229	4.62e-226
FES	41.4309	3.61547	0.400107	-9.03626	1.62e-19	2.47e-18
LINC00152	445.667	3.60424	0.141534	-25.4655	4.75e-143	1.02e-140
LCE1D	20.3745	3.60213	0.535956	-6.72094	1.81e-11	1.53e-10
RPE65	435.425	3.60059	0.140218	-25.6785	2.03e-145	4.89e-143
AIM1	466.536	3.59914	0.143484	-25.0839	7.45e-139	1.54e-136
XKRX	10.0141	3.58806	0.68352	-5.24938	1.53e-07	8.24e-07
CYTH3	9710.33	3.57661	0.0655111	-54.5954	0	0
ADAMTS16	134.349	3.56195	0.234455	-15.1925	3.97e-52	1.93e-50
EMID2	120.702	3.55529	0.250009	-14.2206	6.83e-46	2.81e-44
EGFL7	121.468	3.53809	0.241875	-14.6278	1.87e-48	8.11e-47
ITGA5	146.188	3.52645	0.225971	-15.6058	6.65e-55	3.54e-53
FMOD	13.3342	3.50703	0.616822	-5.68564	1.3e-08	8.04e-08
PTH1R	23.0318	3.50468	0.50414	-6.9518	3.61e-12	3.25e-11
VDR	15.1537	3.43537	0.601055	-5.71557	1.09e-08	6.82e-08
IL31RA	7.0705	3.42875	0.734905	-4.66557	3.08e-06	1.39e-05
SPSB1	171.526	3.42372	0.229113	-14.9434	1.72e-50	7.92e-49
HSD3BP4	8.81717	3.40208	0.695167	-4.8939	9.89e-07	4.81e-06
AGBL1	5.10977	3.39158	0.786328	-4.31319	1.61e-05	6.5e-05
SAT1	32663	3.37669	0.0831141	-40.6272	0	0
LOC284080	10.4817	3.36533	0.667387	-5.04254	4.59e-07	2.34e-06
HAS2	1243.24	3.36118	0.101083	-33.2518	1.92e-242	1.15e-239
ELFN1	100.619	3.35275	0.266169	-12.5963	2.21e-36	6.92e-35
LGI1	6.68212	3.33616	0.744106	-4.48345	7.34e-06	3.14e-05
FOXB1	4.77595	3.33427	0.787938	-4.23164	2.32e-05	9.17e-05
LOC100129597	4.77932	3.32863	0.788364	-4.2222	2.42e-05	9.54e-05
ACSM1	4.79748	3.3257	0.788675	-4.21681	2.48e-05	9.76e-05
ARHGAP29	16.8569	3.31244	0.549288	-6.03042	1.64e-09	1.12e-08
SELPLG	44.3044	3.31193	0.376175	-8.80421	1.32e-18	1.92e-17
CALY	35.5047	3.30485	0.406346	-8.13311	4.18e-16	5.14e-15
DYSF	77.9477	3.30444	0.28981	-11.4021	4.08e-30	1.01e-28
KLHL6	321.318	3.30127	0.179519	-18.3895	1.59e-75	1.24e-73
AFF3	42.0536	3.29917	0.375039	-8.79688	1.41e-18	2.04e-17
PLAC2	24.0481	3.2961	0.496741	-6.63545	3.24e-11	2.67e-10
GPSM3	196.381	3.29369	0.204347	-16.1181	1.9e-58	1.1e-56
SLC1A4	4444.89	3.28831	0.0810477	-40.5726	0	0
HEY1	5722.7	3.2823	0.0643516	-51.0056	0	0
C9orf139	21.7993	3.28118	0.499127	-6.57385	4.9e-11	3.95e-10
FBLN7	522.586	3.28053	0.122498	-26.7802	5.49e-158	1.49e-155
SOX9	2613.61	3.28036	0.0783298	-41.8788	0	0
C20orf103	482.115	3.27919	0.140181	-23.3925	5.1e-121	8.76e-119
ANGPTL1	6.48258	3.27855	0.748715	-4.3789	1.19e-05	4.92e-05
C13orf16	58.1093	3.27128	0.33218	-9.84792	7e-23	1.28e-21
ISLR	443.25	3.26889	0.137042	-23.8531	9.4e-126	1.76e-123
NRIP3	9.66159	3.25727	0.671977	-4.84729	1.25e-06	5.98e-06
BMP8A	131.894	3.24773	0.223652	-14.5214	8.87e-48	3.78e-46
NFATC4	142.451	3.23722	0.225762	-14.3391	1.25e-46	5.2e-45
LOC100507139	4.44012	3.21491	0.793669	-4.0507	5.11e-05	0.00019028
LOC100131096	55.8182	3.21292	0.325578	-9.86837	5.71e-23	1.06e-21
MGC16121	291.487	3.20932	0.168565	-19.0391	8.09e-81	6.88e-79
GMFG	17.1936	3.19511	0.538006	-5.93881	2.87e-09	1.91e-08
GZMM	28.3542	3.19486	0.444145	-7.19328	6.33e-13	6.06e-12
POMC	4.40581	3.19439	0.794839	-4.01892	5.85e-05	0.00021596
PTPRH	20.1475	3.1845	0.50534	-6.30169	2.94e-10	2.19e-09
CLCF1	15.4173	3.1698	0.560974	-5.65052	1.6e-08	9.76e-08
PAQR5	8.95645	3.15263	0.671475	-4.69508	2.66e-06	1.21e-05
CDH3	155.947	3.14893	0.213397	-14.7562	2.81e-49	1.25e-47
KIAA0040	1473.73	3.13701	0.097591	-32.1444	1.06e-226	5.55e-224
COL23A1	15.0864	3.13586	0.570423	-5.49743	3.85e-08	2.25e-07
PLXNA4	36.4067	3.13182	0.390964	-8.01051	1.14e-15	1.36e-14
LOC100505756	10.3953	3.12858	0.639906	-4.88912	1.01e-06	4.91e-06
EFHD1	237.852	3.12369	0.168013	-18.592	3.73e-77	2.95e-75
GPR111	4.08074	3.12281	0.797018	-3.91812	8.92e-05	0.000317801
CMKLR1	20.8824	3.10958	0.500654	-6.21105	5.26e-10	3.8e-09
NKX2-5	5.64703	3.10192	0.757317	-4.09594	4.2e-05	0.000159135
COL5A1	40.4271	3.09562	0.379788	-8.15092	3.61e-16	4.46e-15
CDKL5	25.9315	3.0852	0.482099	-6.39952	1.56e-10	1.2e-09
WNT11	5.68177	3.08291	0.75767	-4.06893	4.72e-05	0.000177016
SNTG1	90.868	3.07372	0.255977	-12.0078	3.23e-33	9.16e-32
BCAR3	252.915	3.06989	0.160315	-19.1491	9.84e-82	8.54e-80
APOE	13739.3	3.06422	0.0886211	-34.5766	5.68e-262	3.94e-259
HAPLN2	113.92	3.05412	0.237574	-12.8554	8.02e-38	2.64e-36
ARHGEF17	2506.91	3.0541	0.0797283	-38.3064	0	0
SETBP1	82.6129	3.02717	0.28779	-10.5187	7.09e-26	1.49e-24
DNAI2	3.8886	3.02473	0.801603	-3.77335	0.000161067	0.000547732
TNFAIP2	52.8058	3.01989	0.332421	-9.08455	1.04e-19	1.61e-18
LOC285370	12.4242	3.01519	0.591621	-5.09649	3.46e-07	1.79e-06
SDK2	180.602	3.00959	0.197895	-15.208	3.13e-52	1.53e-50
AP3M2	1208.52	3.0026	0.0930011	-32.2856	1.11e-228	6.04e-226
GPR20	3.72069	3.00259	0.801703	-3.74526	0.000180205	0.000607108
GPR124	216.995	2.98987	0.178599	-16.7407	6.62e-63	4.21e-61
SULT1C4	3.73616	2.98904	0.802551	-3.72442	0.000195762	0.000654942
ALPL	82.0177	2.98792	0.265035	-11.2737	1.77e-29	4.24e-28
SLC6A13	23.3557	2.98756	0.467844	-6.38581	1.7e-10	1.31e-09
SYT6	785.334	2.98473	0.103814	-28.7507	8.87e-182	3.14e-179
LOC100133190	9.46991	2.98148	0.652268	-4.57095	4.86e-06	2.13e-05
NRXN2	51.294	2.98092	0.33436	-8.9153	4.86e-19	7.24e-18
RASAL1	5.11301	2.98057	0.762926	-3.90676	9.35e-05	0.000331757
KIRREL2	20.9071	2.97984	0.496401	-6.00289	1.94e-09	1.32e-08
FEV	10.7037	2.97707	0.619835	-4.80301	1.56e-06	7.37e-06
TP53AIP1	7.90589	2.96797	0.683865	-4.34	1.42e-05	5.81e-05
TUSC5	3.69983	2.96484	0.803711	-3.68894	0.000225187	0.000744489
SPON2	356.05	2.96357	0.165414	-17.9161	8.83e-72	6.44e-70
BGN	395.947	2.95454	0.142845	-20.6835	4.88e-95	5.61e-93
NTRK2	5853.51	2.94894	0.101398	-29.0827	5.93e-186	2.19e-183
RSPH6A	11.8926	2.94578	0.597553	-4.92973	8.23e-07	4.06e-06
LOC100128130	36.5183	2.94296	0.382576	-7.69247	1.44e-14	1.59e-13
TREML1	3.54941	2.93875	0.804075	-3.65482	0.000257362	0.00084285
S100A3	182.438	2.93853	0.19412	-15.1377	9.13e-52	4.4e-50
ATP2B3	3.55075	2.93525	0.804271	-3.64957	0.000262677	0.000858623
CRTAM	6.32707	2.93478	0.723443	-4.05668	4.98e-05	0.000185836
PP12719	34.7983	2.93207	0.391432	-7.49063	6.85e-14	7.17e-13
TMC6	561.515	2.92869	0.113786	-25.7385	4.34e-146	1.08e-143
CYP21A1P	5.15649	2.92616	0.767699	-3.8116	0.000138069	0.000475205
PROCR	96.7896	2.92021	0.251601	-11.6065	3.82e-31	1e-29
EFNA3	309.197	2.91877	0.15101	-19.3284	3.1e-83	2.8e-81
DARC	10.3364	2.9094	0.625804	-4.64907	3.33e-06	1.5e-05
CDCP1	6.35908	2.90539	0.726128	-4.00122	6.3e-05	0.000231199
LOC100506913	7.55247	2.90197	0.691156	-4.19871	2.68e-05	0.000105009
SYPL2	37.841	2.89845	0.381994	-7.58769	3.26e-14	3.48e-13
ARHGAP26	991.691	2.89561	0.108115	-26.7826	5.15e-158	1.42e-155
SPOCD1	22.0546	2.89206	0.469241	-6.16327	7.13e-10	5.08e-09
KCNK1	23.2183	2.88953	0.462813	-6.2434	4.28e-10	3.12e-09
ADAMTS6	108.162	2.88351	0.234617	-12.2903	1.02e-34	3.07e-33
CERS3	8.76847	2.8722	0.665446	-4.31621	1.59e-05	6.42e-05
FAM189A1	24.404	2.87201	0.453248	-6.33649	2.35e-10	1.77e-09
SLC2A3	6245.35	2.87175	0.0651681	-44.0668	0	0
OXTR	53.3344	2.8699	0.323636	-8.86768	7.47e-19	1.1e-17
LOC728431	20.398	2.86952	0.485795	-5.90686	3.49e-09	2.3e-08
ECSCR	8.74475	2.86407	0.659776	-4.34097	1.42e-05	5.78e-05
TPO	4.7685	2.85488	0.769009	-3.71241	0.000205294	0.00068472
C10orf47	66.3752	2.85443	0.289724	-9.85222	6.7e-23	1.23e-21
EMP1	1888.44	2.84926	0.0795874	-35.8004	1.09e-280	1.05e-277
HPCAL4	58.4711	2.84497	0.306674	-9.27687	1.75e-20	2.82e-19
DKK3	2057.63	2.84148	0.0835915	-33.9924	2.89e-253	1.86e-250
SHANK2	21.3427	2.8389	0.470389	-6.03522	1.59e-09	1.09e-08
FAM65C	11.2413	2.83865	0.615094	-4.615	3.93e-06	1.75e-05
LOC729420	4.77583	2.82494	0.775489	-3.64279	0.000269697	0.000879415
C8B	7.16274	2.82328	0.700898	-4.02809	5.62e-05	0.000208372
TNXB	101.67	2.81801	0.26017	-10.8314	2.44e-27	5.42e-26
LOC284578	4.58975	2.81702	0.772893	-3.64477	0.000267631	0.000873498
RXFP4	11.0809	2.81535	0.609	-4.62291	3.78e-06	1.68e-05
PREX2	5.79237	2.81286	0.730657	-3.84977	0.000118227	0.000410742
RDH12	15.9232	2.80789	0.527768	-5.32031	1.04e-07	5.73e-07
LOC643733	3.19272	2.8016	0.808687	-3.46438	0.00053145	0.00163814
LEMD1	71.1619	2.7909	0.282839	-9.86745	5.76e-23	1.07e-21
LMO2	80.9082	2.78681	0.259608	-10.7347	7e-27	1.51e-25
S1PR3	83.3868	2.78655	0.255155	-10.921	9.15e-28	2.06e-26
LINC00346	57.675	2.7841	0.309213	-9.00381	2.18e-19	3.29e-18
FAM107A	3.17455	2.77757	0.809701	-3.43036	0.000602774	0.00183132
GRAMD1C	16.7502	2.77727	0.512672	-5.41724	6.05e-08	3.46e-07
TTYH2	1322.27	2.7728	0.107914	-25.6944	1.35e-145	3.3e-143
ANGPT2	64.198	2.76794	0.325992	-8.49085	2.05e-17	2.77e-16
RRAS	510.322	2.76073	0.119177	-23.1649	1.03e-118	1.74e-116
SLC45A4	494.293	2.75822	0.126376	-21.8255	1.33e-105	1.85e-103
CDH1	159.604	2.75425	0.416237	-6.61702	3.67e-11	3e-10
SPARC	11653.2	2.74971	0.078171	-35.1756	4.73e-271	3.73e-268
FLJ38723	5.60318	2.7477	0.740408	-3.71106	0.000206392	0.000687987
COL1A1	20.441	2.73154	0.494692	-5.5217	3.36e-08	1.98e-07
TBC1D10A	469.507	2.73077	0.135539	-20.1475	2.83e-90	2.93e-88
GPR17	655.874	2.73026	0.109923	-24.8379	3.5e-136	7.14e-134
C17orf74	6.64865	2.72497	0.701894	-3.88231	0.000103471	0.000364067
ASPHD2	1458.57	2.72305	0.123403	-22.0664	6.65e-108	1e-105
PLEKHG6	9.09852	2.72195	0.644326	-4.2245	2.39e-05	9.45e-05
C9orf24	13.8114	2.721	0.548464	-4.96113	7.01e-07	3.48e-06
IL32	5.44946	2.72057	0.736806	-3.69239	0.000222155	0.000735306
FAM167A	4.20951	2.71121	0.777829	-3.48562	0.000491005	0.00152436
LRRC2	25.6779	2.71101	0.431266	-6.28616	3.25e-10	2.4e-09
IFITM1	275.632	2.70556	0.151418	-17.8681	2.09e-71	1.51e-69
LOC100130111	19.8419	2.70554	0.495354	-5.46183	4.71e-08	2.73e-07
C2CD4A	514.112	2.70483	0.131441	-20.5782	4.3e-94	4.82e-92
TMEM82	3.00529	2.6996	0.812017	-3.32456	0.000885588	0.00259779
SULT4A1	3.02749	2.69758	0.812176	-3.32142	0.000895594	0.00262493
SEMA5B	806.549	2.68896	0.109961	-24.4538	4.58e-132	9.03e-130
FUT3	24.2475	2.68663	0.445638	-6.02871	1.65e-09	1.13e-08
TEX14	100.38	2.68621	0.235385	-11.412	3.64e-30	9.03e-29
LOC100652872	5.47106	2.68559	0.740279	-3.62781	0.000285836	0.000927337
DENND3	62.0747	2.68557	0.288079	-9.32234	1.14e-20	1.86e-19
C20orf160	8.92372	2.67791	0.64429	-4.15637	3.23e-05	0.000125017
CCDC108	27.5706	2.67521	0.421965	-6.33988	2.3e-10	1.73e-09
IFIT2	1118.18	2.67368	0.236069	-11.3259	9.77e-30	2.38e-28
SHISA8	12.4029	2.67115	0.578549	-4.61697	3.89e-06	1.73e-05
C3orf32	35.2126	2.66165	0.378358	-7.03473	2e-12	1.83e-11
KCNK3	19.2366	2.66009	0.486419	-5.46873	4.53e-08	2.63e-07
SLC12A8	172.364	2.64893	0.209037	-12.6721	8.45e-37	2.7e-35
NOTCH3	7159.47	2.6468	0.103676	-25.5295	9.28e-144	2.12e-141
KCNE4	2578.64	2.63898	0.0750216	-35.1763	4.61e-271	3.73e-268
KCNJ16	16.551	2.63632	0.512491	-5.14412	2.69e-07	1.41e-06
GRB7	8.97251	2.63472	0.661171	-3.98494	6.75e-05	0.000246699
SLC6A20	2.82055	2.62786	0.813763	-3.22927	0.00124109	0.00353429
IGFBP7	455.136	2.61974	0.123491	-21.214	7.09e-100	8.86e-98
MSRB3	16.2498	2.6085	0.512388	-5.09086	3.56e-07	1.84e-06
SHANK1	86.011	2.60513	0.261749	-9.95278	2.45e-23	4.62e-22
NXPH4	107.725	2.60476	0.228389	-11.4049	3.95e-30	9.77e-29
LAMA1	481.07	2.60128	0.138499	-18.782	1.06e-78	8.72e-77
VILL	11.6827	2.59848	0.582923	-4.45768	8.29e-06	3.5e-05
AOC3	278.192	2.59814	0.171837	-15.1198	1.2e-51	5.71e-50
GRM2	112.359	2.59785	0.223817	-11.607	3.8e-31	9.97e-30
F2R	518.109	2.59339	0.128985	-20.1061	6.52e-90	6.62e-88
LOC100505576	20.325	2.58873	0.471319	-5.49253	3.96e-08	2.31e-07
BREA2	16.0286	2.58865	0.516754	-5.00944	5.46e-07	2.75e-06
ITGB7	50.7447	2.58496	0.316943	-8.15592	3.47e-16	4.29e-15
IFIT3	563.811	2.58216	0.11785	-21.9105	2.06e-106	2.93e-104
FAM131C	54.6114	2.57408	0.305382	-8.42905	3.48e-17	4.67e-16
PLAT	29331.3	2.57358	0.0697264	-36.9097	3.23e-298	3.3e-295
MMD2	15.8773	2.5726	0.514091	-5.00418	5.61e-07	2.82e-06
PCP2	18.1596	2.56834	0.500267	-5.13394	2.84e-07	1.48e-06
PDGFRB	273.291	2.56485	0.166681	-15.3878	1.98e-53	9.97e-52
LOC100124692	2.65196	2.5644	0.81507	-3.14623	0.00165388	0.00458568
TEAD3	239.124	2.55742	0.162249	-15.7623	5.66e-56	3.11e-54
HES4	224.089	2.55647	0.160066	-15.9714	2.02e-57	1.14e-55
MMP28	5.97369	2.55586	0.711362	-3.59291	0.000327009	0.00104779
LOC100287329	12.3657	2.55444	0.561303	-4.55091	5.34e-06	2.33e-05
CA13	34.6837	2.54472	0.370615	-6.86622	6.59e-12	5.8e-11
TCIRG1	44.2343	2.54426	0.331139	-7.68336	1.55e-14	1.71e-13
C3orf20	35.0325	2.53983	0.382574	-6.63878	3.16e-11	2.61e-10
CYSLTR2	2.64793	2.53765	0.815851	-3.11044	0.00186811	0.00512483
FUT7	13.4136	2.53596	0.548064	-4.62712	3.71e-06	1.65e-05
VAMP5	134.041	2.53489	0.198176	-12.7911	1.84e-37	6.01e-36
FLNC	200.052	2.53456	0.172387	-14.7027	6.19e-49	2.72e-47
SLC6A19	2.6412	2.52422	0.816202	-3.09264	0.00198384	0.00541342
AMN	56.235	2.52057	0.300858	-8.37793	5.39e-17	7.1e-16
GALR1	18.3961	2.51277	0.483623	-5.19573	2.04e-07	1.09e-06
WNK2	16.4208	2.50183	0.507407	-4.93061	8.2e-07	4.04e-06
PYGM	35.4095	2.50178	0.375015	-6.67115	2.54e-11	2.11e-10
FAM196A	436.317	2.49965	0.130336	-19.1785	5.6e-82	4.88e-80
KIAA1644	3.69776	2.49209	0.78851	-3.1605	0.00157497	0.00439214
FOXC1	397.275	2.48913	0.13688	-18.1847	6.82e-74	5.1e-72
LAMB3	102.7	2.48584	0.227996	-10.903	1.12e-27	2.5e-26
SPEM1	3.71458	2.48488	0.789483	-3.14748	0.00164684	0.00456764
RAB17	263.27	2.48048	0.19256	-12.8816	5.71e-38	1.89e-36
LINC00112	2.47732	2.47623	0.816825	-3.03154	0.00243313	0.00651124
POPDC2	13.8623	2.47569	0.544148	-4.54967	5.37e-06	2.34e-05
ZBTB7C	76.4609	2.4742	0.264776	-9.34452	9.23e-21	1.52e-19
MAPK15	10.8217	2.47109	0.586022	-4.21672	2.48e-05	9.76e-05
GABRR2	63.9229	2.46975	0.288069	-8.57348	1e-17	1.38e-16
SYT7	196.26	2.45736	0.172016	-14.2857	2.69e-46	1.11e-44
TBX4	5.8099	2.45614	0.724699	-3.38919	0.000701001	0.00210034
SLC2A14	8.02965	2.45388	0.694681	-3.53238	0.000411838	0.00129898
ITGA3	1898.64	2.44008	0.0846541	-28.8242	1.07e-182	3.86e-180
ITPRIPL2	3436.46	2.43907	0.071267	-34.2243	1.05e-256	7.02e-254
PLEKHG7	14.546	2.4341	0.533585	-4.56178	5.07e-06	2.22e-05
MIR542	2.46252	2.42937	0.817822	-2.97054	0.00297281	0.00780384
LRRC71	23.185	2.41691	0.483285	-5.00101	5.7e-07	2.87e-06
SPDYA	47.6226	2.4128	0.325524	-7.41206	1.24e-13	1.27e-12
ESPNL	11.3105	2.41046	0.573174	-4.20546	2.61e-05	0.000102246
FAM81A	17.3513	2.41012	0.492582	-4.89282	9.94e-07	4.83e-06
ADRA2A	260.466	2.4092	0.147742	-16.3069	8.82e-60	5.19e-58
PDZD2	2105.78	2.4052	0.0889862	-27.0289	6.76e-161	1.92e-158
LOC100652925	70.4752	2.40128	0.279434	-8.59335	8.45e-18	1.17e-16
ADAMTS3	323.796	2.40001	0.133029	-18.0413	9.24e-73	6.79e-71
MLXIPL	4.37333	2.39896	0.758115	-3.16438	0.00155415	0.00433967
NPC1L1	17.6725	2.39808	0.506144	-4.73794	2.16e-06	9.97e-06
FAM71F1	13.2299	2.38639	0.544349	-4.38393	1.17e-05	4.82e-05
DAB1	303.237	2.38466	0.153003	-15.5858	9.1e-55	4.8e-53
ACTC1	2.30469	2.38303	0.818237	-2.9124	0.00358667	0.00925982
SRRM3	60.5666	2.37716	0.295337	-8.04899	8.35e-16	1e-14
PPAP2C	17.9172	2.37707	0.481739	-4.93436	8.04e-07	3.97e-06
LOC100506855	9.18183	2.37287	0.624778	-3.79794	0.000145905	0.000500291
SYNDIG1	40.0999	2.37281	0.338311	-7.01368	2.32e-12	2.13e-11
STAB1	13.0638	2.37116	0.551154	-4.30217	1.69e-05	6.81e-05
IL21R	6.25861	2.36401	0.699431	-3.37991	0.000725107	0.00216547
SSTR2	48.4143	2.35867	0.31071	-7.59121	3.17e-14	3.4e-13
UBD	8.14546	2.35244	0.653805	-3.59808	0.00032058	0.00103024
PLXDC2	2.29729	2.35158	0.818707	-2.87231	0.00407489	0.010392
FAM20A	7.15331	2.35142	0.669083	-3.5144	0.000440756	0.00138265
SLC44A3	22.2648	2.34451	0.455543	-5.14664	2.65e-07	1.39e-06
SLC12A7	23.4917	2.34324	0.443864	-5.27919	1.3e-07	7.06e-07
PKP1	13.7055	2.34165	0.532211	-4.39986	1.08e-05	4.5e-05
SH2D7	9.08413	2.3405	0.618085	-3.78669	0.000152667	0.000521315
MEGF6	594.586	2.33902	0.109285	-21.403	1.25e-101	1.6e-99
ZIC2	13.7682	2.33734	0.529826	-4.41152	1.03e-05	4.27e-05
ASS1	185.778	2.33663	0.194287	-12.0267	2.57e-33	7.31e-32
LPL	14271.2	2.33331	0.0565903	-41.2317	0	0
EPB41L4B	55.7359	2.32997	0.297541	-7.83073	4.85e-15	5.54e-14
NR5A1	6.95604	2.32702	0.670293	-3.47164	0.000517293	0.00159791
CADM3	31.3513	2.3264	0.376372	-6.18112	6.36e-10	4.55e-09
TSPAN9	247.641	2.32632	0.153748	-15.1307	1.02e-51	4.85e-50
C5AR1	9.84555	2.32397	0.616546	-3.76933	0.000163684	0.000555764
C1orf116	29.4795	2.32378	0.388456	-5.98209	2.2e-09	1.49e-08
TMEM59L	123.322	2.32322	0.214771	-10.8172	2.85e-27	6.3e-26
LINC00244	3.15626	2.32262	0.796802	-2.91493	0.00355768	0.00919046
REM2	33.2754	2.31769	0.375255	-6.1763	6.56e-10	4.69e-09
BNIPL	63.1365	2.317	0.286308	-8.09269	5.84e-16	7.08e-15
PYY2	54.4275	2.31514	0.32493	-7.12505	1.04e-12	9.81e-12
KIAA0513	872.62	2.3136	0.108539	-21.3159	8.08e-101	1.02e-98
JAG1	7663.67	2.31305	0.0720771	-32.0913	5.84e-226	2.98e-223
TMC8	11.651	2.31213	0.562663	-4.10927	3.97e-05	0.00015128
EBI3	2.28518	2.30289	0.819216	-2.81109	0.00493745	0.0123415
CECR1	6.12483	2.29882	0.702151	-3.27397	0.00106047	0.00306266
COX6B2	20.1439	2.29729	0.483838	-4.74805	2.05e-06	9.52e-06
PAPLN	22.4027	2.29386	0.447574	-5.1251	2.97e-07	1.55e-06
PLA2G2A	13.7131	2.29055	0.552914	-4.14269	3.43e-05	0.000132074
SELM	42.631	2.29	0.336202	-6.81139	9.67e-12	8.33e-11
NLRP6	26.5632	2.28828	0.416028	-5.50031	3.79e-08	2.22e-07
FLI1	5.06608	2.28792	0.738813	-3.09675	0.00195657	0.00534723
PRKCH	32.8327	2.28752	0.392282	-5.83132	5.5e-09	3.55e-08
JAK3	35.4271	2.28677	0.358518	-6.3784	1.79e-10	1.37e-09
EFCAB1	2.12063	2.28404	0.819169	-2.78824	0.00529955	0.0131444
LOC731779	2.11928	2.28358	0.819172	-2.78766	0.00530895	0.0131639
MTMR11	243.589	2.28132	0.162602	-14.0301	1.02e-44	4.11e-43
PIK3CD	32.0368	2.28031	0.401737	-5.67612	1.38e-08	8.48e-08
ANPEP	2.1361	2.27867	0.819227	-2.78149	0.00541105	0.0134075
RHOV	15.2719	2.27863	0.517314	-4.40472	1.06e-05	4.4e-05
MYH15	35.0157	2.27525	0.359959	-6.32085	2.6e-10	1.94e-09
TBX1	21.2792	2.27477	0.44962	-5.05931	4.21e-07	2.15e-06
ALS2CL	20.4326	2.27162	0.455297	-4.98931	6.06e-07	3.03e-06
OVOS2	200.879	2.27005	0.165632	-13.7054	9.42e-43	3.58e-41
ACRBP	14.0153	2.26425	0.546094	-4.14626	3.38e-05	0.000130092
APOC1	49.9813	2.2633	0.302916	-7.47171	7.92e-14	8.24e-13
KCNK6	12.3739	2.26048	0.558566	-4.04693	5.19e-05	0.00019312
F13B	2.14081	2.25608	0.819378	-2.75341	0.00589783	0.0144772
SLC5A11	2.12332	2.2501	0.819398	-2.74604	0.00603192	0.0147646
FURIN	2153.3	2.24917	0.0797243	-28.2119	4.18e-175	1.4e-172
SPEF1	37.1942	2.24782	0.367026	-6.12442	9.1e-10	6.42e-09
HCN4	2.11659	2.24777	0.819405	-2.74318	0.00608478	0.0148772
CASP10	12.1577	2.24715	0.560522	-4.00903	6.1e-05	0.00022444
UBASH3B	908.042	2.24135	0.0935331	-23.9632	6.73e-127	1.27e-124
SH2D5	104.814	2.2396	0.233864	-9.5765	1e-21	1.73e-20
FUT5	23.5911	2.23845	0.418804	-5.34486	9.05e-08	5.03e-07
C2orf66	85.241	2.23659	0.247946	-9.02046	1.87e-19	2.84e-18
MYO1E	99.9286	2.23501	0.220456	-10.1381	3.74e-24	7.36e-23
PRODH	67.9904	2.23269	0.263461	-8.47444	2.36e-17	3.18e-16
P2RY6	8.5582	2.22972	0.633529	-3.51953	0.00043232	0.00135766
GLI1	9.1976	2.22495	0.609586	-3.64994	0.000262305	0.000857567
ITIH5	107.965	2.22387	0.24279	-9.15964	5.21e-20	8.19e-19
LFNG	478.042	2.21788	0.143709	-15.4331	9.8e-54	5e-52
PLAC9	35.5491	2.21788	0.357434	-6.20502	5.47e-10	3.94e-09
LOC91450	4.72292	2.21653	0.733815	-3.02055	0.00252316	0.00672726
C3orf64	682.243	2.21408	0.112976	-19.5979	1.61e-85	1.56e-83
CKM	18.9103	2.21348	0.472907	-4.68059	2.86e-06	1.3e-05
GATSL3	113.745	2.21328	0.223725	-9.89286	4.47e-23	8.32e-22
DKFZp686O1327	2.99616	2.20974	0.80125	-2.75787	0.00581787	0.0143012
LOC283761	23.3372	2.20967	0.452657	-4.88156	1.05e-06	5.09e-06
CHST1	7.49315	2.20962	0.659529	-3.3503	0.000807227	0.00238957
MYLK3	16.5074	2.2082	0.528914	-4.17497	2.98e-05	0.000115931
LOC254559	509.597	2.20784	0.261715	-8.43603	3.28e-17	4.41e-16
SSC5D	28.404	2.20621	0.386124	-5.71374	1.11e-08	6.89e-08
KCNK15	17.0041	2.20303	0.486661	-4.52682	5.99e-06	2.59e-05
LGALS9	52.4369	2.20236	0.312072	-7.05724	1.7e-12	1.57e-11
FOXF2	127.654	2.20216	0.20409	-10.7901	3.83e-27	8.4e-26
C15orf59	11.8539	2.20021	0.56088	-3.92278	8.75e-05	0.000312489
CDHR5	14.435	2.19931	0.518536	-4.24138	2.22e-05	8.8e-05
LOC149773	4.71988	2.19798	0.737853	-2.97889	0.00289296	0.00761728
UPK1A	11.7728	2.19779	0.57897	-3.79604	0.000147027	0.00050374
C9orf47	28.6393	2.19757	0.408306	-5.38216	7.36e-08	4.15e-07
NYX	4.90237	2.1971	0.743715	-2.95422	0.00313462	0.00818529
TRAF1	44.8705	2.19641	0.316262	-6.9449	3.79e-12	3.41e-11
COL18A1	702.982	2.18885	0.106461	-20.5601	6.25e-94	6.9e-92
FAM182B	149.038	2.18731	0.188167	-11.6243	3.1e-31	8.21e-30
LOC100287837	25.6675	2.18526	0.452925	-4.82477	1.4e-06	6.65e-06
LOC100507013	1.94464	2.18265	0.819484	-2.66344	0.00773464	0.0184056
CTGF	200.632	2.18202	0.16592	-13.1511	1.68e-39	5.8e-38
RPLP0P2	8.21218	2.18152	0.634797	-3.43656	0.000589142	0.0017943
HGD	15.9506	2.18034	0.505411	-4.314	1.6e-05	6.48e-05
KIF17	49.4821	2.17857	0.308912	-7.05239	1.76e-12	1.63e-11
LOC339593	3.8636	2.17675	0.77253	-2.81769	0.00483707	0.0121168
LTA	6.62265	2.16739	0.701057	-3.0916	0.00199079	0.00542708
CA2	5.76983	2.16433	0.721501	-2.99976	0.00270192	0.00716643
GDF7	1.93858	2.1641	0.819456	-2.6409	0.00826863	0.0195264
SLC24A6	104.594	2.16317	0.217256	-9.9568	2.36e-23	4.45e-22
ITGA1	3.66703	2.15646	0.772335	-2.79214	0.00523615	0.013002
GRIN2D	441.604	2.15503	0.133107	-16.1902	5.92e-59	3.45e-57
GCM1	18.4119	2.15366	0.470679	-4.57564	4.75e-06	2.08e-05
PDGFB	16.4199	2.15322	0.489828	-4.39586	1.1e-05	4.57e-05
MGAT4C	1.93724	2.15316	0.819419	-2.62767	0.00859725	0.0202281
SMAD7	210.965	2.14965	0.157932	-13.6112	3.44e-42	1.3e-40
LCP2	4.53238	2.14493	0.744999	-2.8791	0.00398806	0.0101945
GPR132	2.82117	2.1407	0.80335	-2.66471	0.00770544	0.0183461
COL8A2	38.2281	2.14065	0.337963	-6.33397	2.39e-10	1.79e-09
SP140L	28.419	2.13699	0.392413	-5.44577	5.16e-08	2.97e-07
ENTPD2	78.3605	2.13637	0.247762	-8.62268	6.54e-18	9.09e-17
KCND1	134.837	2.13529	0.207474	-10.2919	7.67e-25	1.55e-23
LOC100652769	5.43861	2.13393	0.714792	-2.98538	0.00283223	0.0074721
LPAR6	302.726	2.13289	0.13476	-15.8273	2.02e-56	1.12e-54
KCNA6	4.554	2.13271	0.744952	-2.86289	0.00419797	0.0106651
PROC	2.81302	2.13004	0.806382	-2.64148	0.00825448	0.0194956
LY6G6C	3.65248	2.12758	0.779967	-2.72779	0.00637611	0.0155
C19orf77	2.81773	2.12616	0.806733	-2.63552	0.0084009	0.0198144
SYN1	106.138	2.12474	0.211001	-10.0698	7.51e-24	1.45e-22
LOC283888	8.62339	2.12333	0.629082	-3.37528	0.000737397	0.00219876
CACNA1I	16.2812	2.12204	0.511508	-4.14859	3.35e-05	0.000128916
SMAD3	1732.19	2.12152	0.0766723	-27.67	1.61e-168	4.89e-166
TBC1D2B	914.528	2.11954	0.109489	-19.3585	1.73e-83	1.58e-81
EMBP1	3.89522	2.11866	0.781996	-2.7093	0.00674263	0.0162997
C14orf34	4.57762	2.11784	0.744887	-2.84317	0.00446669	0.0112834
MASP1	587.693	2.11137	0.113081	-18.6713	8.48e-78	6.82e-76
ATP8B1	32.707	2.11101	0.360436	-5.85682	4.72e-09	3.07e-08
LOC100507575	5.42416	2.11063	0.721358	-2.92591	0.00343447	0.00889466
GJA4	8.69168	2.10834	0.620725	-3.39659	0.000682321	0.00204684
AOX1	6.96104	2.10572	0.668416	-3.15031	0.00163096	0.00453081
NCF1	6.10887	2.10421	0.683826	-3.07712	0.00209013	0.00567027
GLI2	7.79653	2.10379	0.645411	-3.25961	0.00111564	0.00320995
HEY2	2657.78	2.10358	0.0676654	-31.088	3.5e-212	1.69e-209
UBE2Q2P2	2.81412	2.10219	0.806416	-2.60683	0.00913835	0.0213593
MUC6	5.38968	2.10175	0.731259	-2.87415	0.0040511	0.0103397
MMRN2	9.72674	2.10096	0.620766	-3.38446	0.000713188	0.00213281
SBSN	16.7758	2.09986	0.491011	-4.27661	1.9e-05	7.58e-05
CCIN	4.36421	2.09834	0.742413	-2.82638	0.00470777	0.0118339
PDZK1IP1	2.10112	2.09784	0.818716	-2.56236	0.0103965	0.0239295
MYO7B	82.0301	2.09618	0.241603	-8.67613	4.09e-18	5.78e-17
GPR68	23.815	2.09459	0.436181	-4.80212	1.57e-06	7.4e-06
ELF4	96.3162	2.09231	0.233474	-8.96164	3.2e-19	4.79e-18
CMTM2	8.49021	2.08458	0.632445	-3.29606	0.000980516	0.00284977
P2RX2	46.0093	2.08393	0.315121	-6.61311	3.76e-11	3.07e-10
HAPLN3	242.262	2.08287	0.146862	-14.1825	1.18e-45	4.78e-44
KIRREL	1011.61	2.08252	0.256256	-8.12673	4.41e-16	5.41e-15
LOC100505585	8.50054	2.08011	0.619515	-3.35765	0.000786091	0.00233114
LOC647086	9.57564	2.07566	0.622371	-3.33508	0.000852746	0.00251079
ALPK3	22.3709	2.07305	0.434529	-4.77079	1.84e-06	8.58e-06
LRRC43	11.7666	2.0726	0.561052	-3.69413	0.000220642	0.000730994
FST	6.79454	2.07158	0.664136	-3.11922	0.00181333	0.00498401
LOC388692	1.76865	2.06951	0.818969	-2.52697	0.011505	0.0261925
MGC4294	4.38272	2.06841	0.750518	-2.75598	0.00585168	0.0143802
RUNX2	206.356	2.06777	0.157645	-13.1166	2.64e-39	9.09e-38
LGALS2	14.258	2.06698	0.519571	-3.97824	6.94e-05	0.000253273
SLC9A11	2.63098	2.06681	0.807749	-2.55872	0.0105057	0.0241488
C22orf45	41.3809	2.06524	0.333107	-6.19993	5.65e-10	4.07e-09
GRM8	1.77336	2.06166	0.818866	-2.5177	0.0118125	0.0267872
RBM44	20.3855	2.0616	0.444186	-4.6413	3.46e-06	1.55e-05
CD300A	1.76394	2.05778	0.818828	-2.51308	0.0119682	0.0271155
RAPSN	11.6013	2.05553	0.563759	-3.64611	0.000266241	0.000869452
FAM19A3	10.7677	2.05436	0.566547	-3.62612	0.000287717	0.000932568
BMPR1B	3.66743	2.05123	0.784518	-2.61464	0.00893211	0.0209195
RADIL	125.153	2.0505	0.198603	-10.3246	5.45e-25	1.11e-23
LOC100505635	8.3232	2.04679	0.621906	-3.29116	0.00099775	0.00289501
LOC100287632	4.19158	2.04069	0.746011	-2.73547	0.00622905	0.0151893
UG0898H09	6.61721	2.03604	0.664811	-3.06259	0.00219431	0.00593065
LOC645752	1.76663	2.03344	0.81846	-2.48448	0.0129742	0.0291362
CLCN1	21.9879	2.03211	0.455636	-4.45994	8.2e-06	3.47e-05
SLC7A10	8.34837	2.0252	0.640815	-3.16035	0.0015758	0.00439375
SERPINE1	160.565	2.02364	0.178751	-11.321	1.03e-29	2.51e-28
P4HA3	5.96585	2.0221	0.702242	-2.87949	0.00398324	0.0101837
UPK3B	8.17143	2.02028	0.621931	-3.2484	0.00116057	0.00332409
CMYA5	27.8239	2.0197	0.385344	-5.24128	1.59e-07	8.59e-07
RGS11	61.0192	2.01763	0.28668	-7.03793	1.95e-12	1.79e-11
RSPH10B2	5.02222	2.01582	0.733638	-2.7477	0.00600144	0.0146983
MFAP2	47.9232	2.0152	0.37273	-5.40659	6.42e-08	3.65e-07
FLJ33534	21.8866	2.01506	0.440014	-4.57954	4.66e-06	2.05e-05
OR2AE1	4.16258	2.01469	0.755444	-2.6669	0.00765556	0.0182424
RAB40A	13.7167	2.01265	0.525439	-3.83042	0.000127925	0.00044222
RASGRP2	66.3384	2.01241	0.260622	-7.72159	1.15e-14	1.27e-13
MIR21	21.4266	2.0117	0.428906	-4.69029	2.73e-06	1.24e-05
RAPGEF5	22.036	2.01096	0.427569	-4.70324	2.56e-06	1.17e-05
SMURF2	1029.61	2.00953	0.0967624	-20.7676	8.49e-96	9.89e-94
MAP3K15	20.5497	2.00842	0.433528	-4.63274	3.61e-06	1.61e-05
IPCEF1	189.465	2.00833	0.174145	-11.5325	9.05e-31	2.31e-29
HSD11B2	12.844	2.00676	0.53111	-3.77842	0.000157824	0.000537656
SLC7A9	4.21488	2.00178	0.751884	-2.66236	0.00775955	0.0184572
LOC100506193	7.29137	2.00061	0.657728	-3.0417	0.00235245	0.00631576
TBC1D10C	19.0523	1.99928	0.452519	-4.41811	9.96e-06	4.16e-05
SMTN	1442.29	1.99903	0.109885	-18.1921	5.96e-74	4.5e-72
CD274	5.03951	1.99892	0.729017	-2.74194	0.0061078	0.0149293
CYP3A43	7.94145	1.99717	0.625039	-3.19526	0.00139703	0.0039364
KLHL36	261.17	1.99522	0.153096	-13.0325	8e-39	2.72e-37
PHACTR1	40.1917	1.99506	0.341954	-5.83429	5.4e-09	3.49e-08
C2orf89	15.0674	1.99399	0.497388	-4.00892	6.1e-05	0.000224497
PLXND1	3525.2	1.99232	0.0837048	-23.8018	3.2e-125	5.91e-123
CALD1	15734.9	1.98799	0.0640695	-31.0286	2.22e-211	1.01e-208
LOC100128028	8.812	1.98515	0.61337	-3.23646	0.00121022	0.00345376
NIPAL4	6.7984	1.98362	0.689361	-2.87747	0.00400879	0.0102415
ARHGDIB	25.9066	1.98191	0.402368	-4.92562	8.41e-07	4.14e-06
CCDC113	25.0223	1.98187	0.404656	-4.89765	9.7e-07	4.73e-06
WNK4	1936.56	1.98148	0.0771663	-25.6781	2.06e-145	4.89e-143
PPP1R3G	6.44164	1.9814	0.668363	-2.96456	0.0030312	0.00794619
USH1G	3.30117	1.98096	0.788553	-2.51215	0.0119999	0.0271766
DIRAS3	128.689	1.97818	0.19719	-10.0318	1.1e-23	2.12e-22
ADAMTSL4	83.3116	1.9767	0.253751	-7.78995	6.7e-15	7.56e-14
STRC	10.1713	1.9767	0.575453	-3.43504	0.000592476	0.00180288
KLF17	7.09215	1.97586	0.651901	-3.03093	0.00243806	0.0065224
SYT5	9.53828	1.97497	0.605849	-3.25983	0.00111479	0.00320884
IGFBP3	1816.28	1.97309	0.080561	-24.4919	1.8e-132	3.6e-130
SLC17A9	3.98592	1.9704	0.755353	-2.60858	0.00909183	0.0212563
LOC390940	13.2694	1.97011	0.530975	-3.71037	0.000206959	0.000689611
LOC388210	9.58799	1.96974	0.596375	-3.30285	0.000957073	0.00279004
RIMS4	475.36	1.96968	0.113101	-17.4152	6.32e-68	4.37e-66
SEZ6L	118.993	1.96835	0.224801	-8.75596	2.02e-18	2.91e-17
RNASE4	55.7433	1.9678	0.284495	-6.91681	4.62e-12	4.14e-11
STON1	652.862	1.96487	0.119711	-16.4135	1.53e-60	9.2e-59
CDCP2	2.46919	1.96382	0.809782	-2.42513	0.0153031	0.0338149
SLC12A5	69.3738	1.96269	0.264969	-7.40725	1.29e-13	1.32e-12
ABCA9	3.98861	1.96241	0.757323	-2.59125	0.00956284	0.0222407
FOXP1	10.8455	1.9615	0.565156	-3.47072	0.000519065	0.0016031
TMEM87B	958.468	1.9599	0.10345	-18.9454	4.82e-80	4.06e-78
ANKRD2	2.44086	1.95857	0.811736	-2.41282	0.0158298	0.0348168
DENND2D	9.37156	1.95728	0.59018	-3.31641	0.000911824	0.00266709
PDE2A	33.8002	1.95295	0.373649	-5.22671	1.73e-07	9.27e-07
AIFM3	23.5561	1.95201	0.412964	-4.72683	2.28e-06	1.05e-05
NCCRP1	17.5731	1.9509	0.468578	-4.16345	3.13e-05	0.000121532
CGB7	1.594	1.95063	0.817315	-2.38663	0.0170038	0.0370679
DAPK1	15.6378	1.94897	0.496146	-3.92821	8.56e-05	0.000306145
IL11	25.4732	1.94524	0.405632	-4.79558	1.62e-06	7.63e-06
LOC145820	505.556	1.94356	0.132522	-14.6659	1.07e-48	4.65e-47
CA7	1.59871	1.94314	0.817111	-2.37806	0.017404	0.0378264
ZFP36L1	2603.5	1.94311	0.0753457	-25.7892	1.17e-146	2.95e-144
PALM3	232.06	1.94311	0.168561	-11.5276	9.58e-31	2.44e-29
BTBD19	95.932	1.94264	0.223177	-8.70449	3.19e-18	4.55e-17
EPGN	1.59535	1.94162	0.817081	-2.37629	0.0174878	0.0379609
TNFRSF12A	665.025	1.94119	0.107531	-18.0524	7.56e-73	5.58e-71
ABCG1	562.437	1.94053	0.121232	-16.0068	1.15e-57	6.46e-56
C1orf162	56.3616	1.93977	0.287425	-6.74878	1.49e-11	1.27e-10
CYP11A1	1.58929	1.93887	0.817026	-2.37309	0.0176402	0.0382678
VWA3A	16.0911	1.93741	0.489694	-3.95638	7.61e-05	0.000274935
CHAC1	85.6157	1.93723	0.234085	-8.27578	1.28e-16	1.64e-15
NEDD9	1595.04	1.93693	0.0839896	-23.0616	1.13e-117	1.88e-115
GABRB1	3.13704	1.93597	0.785124	-2.46581	0.0136704	0.0305416
GALNTL1	83.8241	1.93456	0.23498	-8.23286	1.83e-16	2.32e-15
MIR26A2	6.25959	1.93386	0.673042	-2.87332	0.00406188	0.0103634
PPIC	69.1664	1.93372	0.262045	-7.37932	1.59e-13	1.62e-12
PLA2G10	26.6427	1.93082	0.393771	-4.9034	9.42e-07	4.61e-06
NTRK1	4.71404	1.92349	0.733959	-2.62071	0.00877475	0.020601
LOC100652959	1.5866	1.9228	0.81659	-2.35467	0.0185392	0.0399485
ALB	7.9657	1.92068	0.667348	-2.87808	0.00400102	0.0102231
TMEM119	3.16672	1.9157	0.785444	-2.43901	0.0147276	0.0326746
LCT	4.23708	1.91521	0.77062	-2.48528	0.0129449	0.0290854
FAM182A	56.5164	1.91498	0.30272	-6.32593	2.52e-10	1.88e-09
ITPKB	1289.9	1.91465	0.099737	-19.1969	3.93e-82	3.44e-80
DCST2	10.5117	1.91425	0.566115	-3.38139	0.000721201	0.00215491
ZNF679	1.60342	1.91128	0.816195	-2.3417	0.0191962	0.0412158
TCTE1	28.5194	1.90841	0.390262	-4.89007	1.01e-06	4.89e-06
CRYBG3	26.9369	1.9077	0.388494	-4.9105	9.08e-07	4.45e-06
CREB3L1	113.869	1.90755	0.210254	-9.07259	1.16e-19	1.79e-18
LOC100505904	9.84775	1.90732	0.595071	-3.2052	0.00134967	0.00381357
TMPRSS6	19.4891	1.90696	0.458926	-4.15527	3.25e-05	0.000125515
LOC100507066	2.47794	1.90584	0.813343	-2.34322	0.0191182	0.0410839
SPAG1	3301.2	1.90307	0.0741886	-25.6517	4.04e-145	9.49e-143
GLIS1	1.58189	1.90146	0.81596	-2.33034	0.0197884	0.0423459
LOC646999	47.3761	1.90008	0.299101	-6.35265	2.12e-10	1.6e-09
C6orf27	10.48	1.90003	0.573614	-3.31238	0.000925069	0.0027031
AGER	562.58	1.89972	0.122232	-15.5419	1.81e-54	9.47e-53
MGAM	13.2318	1.89891	0.556798	-3.41041	0.000648656	0.00195634
RASSF4	1072.37	1.89784	0.0950412	-19.9686	1.03e-88	1.02e-86
DNAJC5G	2.44355	1.89547	0.81512	-2.32539	0.0200513	0.0428662
DCAF4L1	55.8893	1.89544	0.287545	-6.5918	4.35e-11	3.52e-10
KCNS1	6.26837	1.89485	0.690622	-2.74368	0.00607544	0.0148607
AOC2	353.362	1.89002	0.152708	-12.3767	3.49e-35	1.07e-33
ANGPTL4	93.4736	1.88625	0.239399	-7.87911	3.3e-15	3.8e-14
TFAP2C	32.6661	1.88562	0.368788	-5.11303	3.17e-07	1.65e-06
SGK1	98.349	1.88396	0.219396	-8.58704	8.92e-18	1.23e-16
PAGE2B	2.27429	1.88202	0.813454	-2.31361	0.020689	0.0439964
CDH15	55.3708	1.88023	0.280265	-6.70877	1.96e-11	1.66e-10
CXorf1	276.119	1.87708	0.163181	-11.503	1.27e-30	3.24e-29
NEK5	7.4293	1.87677	0.641219	-2.92688	0.00342383	0.00887363
FLJ44054	4.49804	1.87445	0.733948	-2.55392	0.0106517	0.0244325
ROPN1B	11.6814	1.87077	0.549861	-3.40226	0.000668299	0.00200929
CPNE5	1239.17	1.87059	0.0923803	-20.2488	3.64e-91	3.85e-89
TAGLN	145.198	1.86939	0.195335	-9.57017	1.07e-21	1.83e-20
MIA	2.2716	1.86675	0.814243	-2.29262	0.0218697	0.0461623
PLIN1	11.7523	1.86638	0.541589	-3.44613	0.000568681	0.00173931
MN1	123.866	1.86534	0.20167	-9.24944	2.26e-20	3.62e-19
ZNF560	3.85607	1.86348	0.765972	-2.43284	0.014981	0.0331665
BACH2	304.846	1.86235	0.150886	-12.3428	5.33e-35	1.62e-33
MIR450A2	2.28548	1.86123	0.813128	-2.28897	0.022081	0.046563
FLJ37644	57.8417	1.86048	0.279546	-6.65537	2.83e-11	2.34e-10
STC2	146.607	1.85818	0.198553	-9.35864	8.08e-21	1.33e-19
TMPRSS9	146.235	1.85507	0.189687	-9.77963	1.38e-22	2.48e-21
PP13004	2.96711	1.85435	0.789828	-2.34779	0.0188853	0.0406237
PTPN6	17.3601	1.85414	0.470849	-3.93787	8.22e-05	0.000294935
MSTN	23.0234	1.852	0.418974	-4.42032	9.86e-06	4.12e-05
PPM1J	249.853	1.85058	0.145065	-12.7569	2.85e-37	9.26e-36
OLFM2	452.047	1.84911	0.120667	-15.3241	5.28e-53	2.65e-51
ABCG4	13.1164	1.84848	0.528069	-3.50044	0.000464486	0.00144741
C11orf45	3.65083	1.8399	0.759538	-2.42239	0.0154188	0.0340401
NOTCH4	244.058	1.8393	0.145768	-12.618	1.68e-36	5.28e-35
PTPRU	468.673	1.83838	0.114704	-16.0272	8.25e-58	4.66e-56
SLC6A11	71.0925	1.83656	0.280544	-6.54642	5.89e-11	4.72e-10
MUC1	353.044	1.83403	0.136387	-13.4472	3.2e-41	1.17e-39
KCNJ4	85.9339	1.83226	0.229104	-7.99752	1.27e-15	1.51e-14
FAM83E	10.2221	1.83221	0.576661	-3.17727	0.00148667	0.004166
TBC1D3G	6.68192	1.83217	0.691021	-2.6514	0.00801599	0.0189969
CLIC2	224.163	1.83199	0.151311	-12.1074	9.65e-34	2.81e-32
DNASE2B	2.9607	1.83178	0.792569	-2.31119	0.0208222	0.0442364
LOC100268168	29.2688	1.83107	0.36743	-4.98346	6.25e-07	3.12e-06
AHRR	90.1104	1.83025	0.251626	-7.2737	3.5e-13	3.44e-12
HIC1	37.1315	1.83002	0.346415	-5.28272	1.27e-07	6.93e-07
TBC1D8B	7.47448	1.82936	0.664456	-2.75317	0.00590221	0.0144859
BMP8B	590.601	1.82741	0.116937	-15.6273	4.74e-55	2.55e-53
ELK3	936.499	1.82633	0.11333	-16.1151	2e-58	1.15e-56
ACSL6	482.439	1.82531	0.111845	-16.32	7.11e-60	4.2e-58
GNAT2	12.9737	1.82399	0.526278	-3.46582	0.000528616	0.00162999
PTGES	11.5772	1.823	0.546406	-3.33634	0.000848889	0.00250028
C15orf39	1523.35	1.82202	0.0899988	-20.2449	3.94e-91	4.14e-89
LOC100507062	54.182	1.82199	0.282083	-6.45905	1.05e-10	8.25e-10
TMEM63A	1192.67	1.82061	0.10718	-16.9864	1.04e-64	6.86e-63
C10orf111	20.0405	1.81784	0.450181	-4.03802	5.39e-05	0.000200306
TRIM38	57.4661	1.81569	0.282935	-6.41732	1.39e-10	1.07e-09
AQP1	11.632	1.81524	0.550515	-3.29735	0.000976004	0.00283903
ELMOD1	4.31893	1.81346	0.743392	-2.43944	0.01471	0.0326415
ZC3H12A	65.8917	1.81076	0.256241	-7.06663	1.59e-12	1.48e-11
CDH11	1656.05	1.80749	0.105743	-17.0933	1.66e-65	1.12e-63
LOC100129268	74.7982	1.80738	0.241655	-7.47919	7.48e-14	7.8e-13
ACTN3	13.4467	1.80685	0.517179	-3.49367	0.000476436	0.00148199
SEMA4A	24.1045	1.80659	0.407079	-4.43793	9.08e-06	3.82e-05
FZD7	45.5879	1.80378	0.315185	-5.72293	1.05e-08	6.55e-08
ADORA2A	84.192	1.80232	0.251661	-7.1617	7.97e-13	7.57e-12
RELB	475.609	1.80211	0.109056	-16.5246	2.44e-61	1.5e-59
LRRC66	64.4092	1.80208	0.279375	-6.45041	1.12e-10	8.72e-10
ATP2A1	278.201	1.80172	0.148026	-12.1717	4.4e-34	1.29e-32
FSTL1	449.849	1.80036	0.115935	-15.5291	2.2e-54	1.15e-52
SERINC4	183.48	1.79937	0.199089	-9.03803	1.6e-19	2.44e-18
DUOX2	12.8213	1.79841	0.531975	-3.38063	0.000723207	0.00216053
PAOX	94.0342	1.79764	0.22252	-8.07856	6.55e-16	7.93e-15
FLVCR2	221.028	1.79344	0.160529	-11.1721	5.59e-29	1.31e-27
FCHSD1	168.862	1.79136	0.171594	-10.4395	1.64e-25	3.4e-24
LINC00202	15.2866	1.79047	0.488748	-3.66337	0.000248914	0.000816712
MAPK11	575.682	1.79042	0.105546	-16.9633	1.53e-64	1.01e-62
KLK1	3.67378	1.78947	0.767195	-2.33249	0.0196751	0.042119
OSCAR	6.42639	1.78743	0.668414	-2.67414	0.00749207	0.0179069
TMEM173	366.054	1.78578	0.122012	-14.6361	1.65e-48	7.19e-47
C4orf44	7.82039	1.78385	0.625234	-2.85309	0.00432969	0.0109661
PHLDA2	25.7483	1.78346	0.399459	-4.46469	8.02e-06	3.4e-05
TIE1	22.8656	1.7833	0.412428	-4.32391	1.53e-05	6.21e-05
HOXD10	201.976	1.78251	0.17593	-10.1319	3.99e-24	7.81e-23
ABCC2	87.6085	1.78084	0.235064	-7.57599	3.56e-14	3.8e-13
IL27RA	1218.28	1.77911	0.0864534	-20.5788	4.25e-94	4.79e-92
EHD2	3116.45	1.77864	0.0910015	-19.5452	4.53e-85	4.37e-83
LRRK1	57.9943	1.77592	0.276126	-6.43155	1.26e-10	9.82e-10
ARAP3	1346.51	1.77325	0.0866403	-20.4668	4.25e-93	4.61e-91
FAM181A	286.417	1.7716	0.146258	-12.1128	9.03e-34	2.63e-32
AHNAK	783.815	1.77098	0.125508	-14.1105	3.27e-45	1.32e-43
SDS	3.47955	1.77048	0.763898	-2.3177	0.0204657	0.0435964
CCDC154	32.9543	1.76952	0.34797	-5.08526	3.67e-07	1.89e-06
SDC4	188.827	1.76679	0.163098	-10.8327	2.41e-27	5.35e-26
KCNMA1	8.92913	1.76659	0.59448	-2.97165	0.002962	0.00778018
NEB	72.8697	1.76622	0.261061	-6.76556	1.33e-11	1.13e-10
SNCG	8.96765	1.76173	0.589168	-2.9902	0.00278794	0.007371
RGPD4	9.33627	1.76085	0.617629	-2.85099	0.00435838	0.0110323
MIR3605	3.45625	1.76057	0.769377	-2.2883	0.0221198	0.0466164
LOC100506408	4.17371	1.7593	0.736924	-2.38736	0.01697	0.0370128
LOC100505504	4.17237	1.75903	0.736928	-2.38698	0.0169876	0.037042
EFNA1	2956.69	1.7586	0.0690541	-25.467	4.57e-143	9.92e-141
RHCG	3.45491	1.75779	0.769931	-2.28305	0.0224274	0.0472131
HLA-E	1619.47	1.75738	0.0798085	-22.0199	1.85e-107	2.75e-105
TFPI	2072.32	1.7573	0.0723587	-24.286	2.76e-130	5.38e-128
CD72	11.6767	1.75694	0.554079	-3.17092	0.00151955	0.0042499
PGF	1507.21	1.75653	0.0817692	-21.4815	2.32e-102	3e-100
ARHGEF10L	860.62	1.75595	0.0951452	-18.4555	4.71e-76	3.7e-74
DNAH12	6.24768	1.75562	0.664389	-2.64245	0.00823077	0.0194528
DHDH	30.01	1.75527	0.381012	-4.60687	4.09e-06	1.81e-05
DRP2	53.6955	1.7552	0.278342	-6.3059	2.87e-10	2.13e-09
GRIN3B	41.79	1.755	0.321132	-5.46505	4.63e-08	2.68e-07
NEURL3	5.55018	1.75424	0.689562	-2.54399	0.0109595	0.0250855
RTP1	4.1848	1.7529	0.739099	-2.37167	0.0177078	0.0383809
ADC	19.6899	1.75207	0.441565	-3.96786	7.25e-05	0.00026328
ORM2	6.92318	1.75089	0.656144	-2.66846	0.00762007	0.0181628
MFSD4	20.6195	1.75079	0.437289	-4.00374	6.23e-05	0.000229081
SLC46A3	29.1712	1.74942	0.367129	-4.76513	1.89e-06	8.8e-06
TRIM50	3.48256	1.74728	0.768893	-2.27247	0.0230582	0.0483768
MICALL2	1146.74	1.74724	0.0890576	-19.6192	1.06e-85	1.03e-83
PDIA2	21.1834	1.74689	0.427278	-4.08841	4.34e-05	0.000163956
TAS2R10	5.56739	1.7459	0.687895	-2.53804	0.0111477	0.0254726
TMSB4X	12.9089	1.74383	0.514832	-3.38718	0.000706139	0.00211391
SAMD14	48.2908	1.74005	0.312202	-5.57346	2.5e-08	1.49e-07
ADM2	17.3187	1.73834	0.474534	-3.66326	0.000249024	0.000816918
TPH1	11.715	1.73437	0.550789	-3.14889	0.00163894	0.00454862
LIPG	124.733	1.73001	0.198532	-8.71399	2.93e-18	4.19e-17
PRSS55	4.16733	1.72882	0.74604	-2.31733	0.0204858	0.0436272
LOC440900	4.17339	1.7276	0.746727	-2.31357	0.0206915	0.0439964
LOC100506901	21.2473	1.72752	0.437293	-3.95049	7.8e-05	0.000281089
VSTM2L	13.6056	1.72711	0.509045	-3.39285	0.0006917	0.00207462
BAAT	117.158	1.72698	0.198944	-8.68074	3.93e-18	5.57e-17
PCSK5	10.1961	1.72547	0.567375	-3.04114	0.00235687	0.00632666
NPTXR	788.263	1.72496	0.104662	-16.4813	5e-61	3.05e-59
MYO5B	357.799	1.72447	0.140776	-12.2498	1.68e-34	5.05e-33
CCDC147	4.86314	1.72433	0.720423	-2.39349	0.0166889	0.0365007
C6orf25	7.37022	1.72351	0.639492	-2.69512	0.00703633	0.0169389
RAB43	38.1787	1.72217	0.425114	-4.05107	5.1e-05	0.000190018
PRR24	218.021	1.72045	0.15282	-11.258	2.12e-29	5.04e-28
GRK7	7.61712	1.7175	0.6511	-2.63785	0.00834343	0.0196842
TTC24	10.9085	1.71537	0.558572	-3.07099	0.00213352	0.00577625
CNTD2	77.0858	1.71356	0.286984	-5.97093	2.36e-09	1.59e-08
MYO7A	87.3684	1.71206	0.255825	-6.69229	2.2e-11	1.84e-10
FBN1	431.78	1.71173	0.128901	-13.2794	3.05e-40	1.07e-38
ABCG2	252.433	1.71102	0.149546	-11.4414	2.6e-30	6.48e-29
MUC12	20.5925	1.70971	0.435615	-3.92482	8.68e-05	0.0003101
TGM4	4.67195	1.70812	0.714907	-2.38929	0.0168811	0.0368422
NFKB2	762.031	1.70705	0.113605	-15.0261	4.95e-51	2.3e-49
C20orf106	4.66413	1.70554	0.720938	-2.36573	0.0179948	0.0389397
ACTG2	4.88477	1.70485	0.723839	-2.3553	0.018508	0.039896
FOSL2	285.8	1.70076	0.149166	-11.4017	4.1e-30	1.01e-28
MCTP1	5.356	1.70003	0.692706	-2.45419	0.0141202	0.031413
LOC441869	29.204	1.69988	0.370918	-4.5829	4.59e-06	2.02e-05
GSDMB	226.904	1.69913	0.180902	-9.39258	5.86e-21	9.68e-20
THBS3	1521.11	1.69865	0.0780468	-21.7645	5.03e-105	6.88e-103
HSPB2	25.6401	1.69775	0.394681	-4.30157	1.7e-05	6.83e-05
TSPAN1	10.8443	1.69769	0.590754	-2.87376	0.00405613	0.0103502
WDR66	27.2511	1.69695	0.405763	-4.18212	2.89e-05	0.000112572
PLAUR	74.394	1.69314	0.240973	-7.02626	2.12e-12	1.95e-11
RCVRN	28.1529	1.69211	0.393729	-4.29764	1.73e-05	6.94e-05
CCDC17	86.2189	1.68853	0.239845	-7.04011	1.92e-12	1.77e-11
APOL6	105.754	1.68807	0.203706	-8.28678	1.16e-16	1.5e-15
SHANK3	274.335	1.68714	0.140336	-12.0221	2.72e-33	7.71e-32
KIAA1683	21.8608	1.68706	0.418061	-4.03544	5.45e-05	0.000202343
RGL3	10.0233	1.68687	0.571197	-2.95322	0.00314482	0.00820699
CHD5	19.7388	1.68593	0.438379	-3.84584	0.000120141	0.000416974
ITGA9	119.68	1.6857	0.201548	-8.36375	6.08e-17	7.99e-16
PKLR	5.29187	1.68552	0.713206	-2.3633	0.018113	0.0391566
LOC644075	17.9211	1.68537	0.457402	-3.68466	0.000229004	0.000756244
IGSF3	1959.29	1.68443	0.0868071	-19.4043	7.1e-84	6.59e-82
TMCO4	13.2553	1.68267	0.511702	-3.28837	0.0010077	0.00291997
TIFA	8.63819	1.68132	0.605902	-2.7749	0.00552185	0.0136586
LIMK2	506.385	1.67996	0.118134	-14.2209	6.8e-46	2.8e-44
ANXA2P1	34.1322	1.67995	0.350322	-4.79545	1.62e-06	7.63e-06
GJB5	15.8059	1.67988	0.487982	-3.44251	0.000576344	0.00175934
LOC285758	38.9207	1.67651	0.332843	-5.03694	4.73e-07	2.4e-06
SH3BP5	291.03	1.67388	0.131439	-12.735	3.78e-37	1.22e-35
STARD8	93.6577	1.67366	0.225244	-7.43043	1.08e-13	1.11e-12
IL12RB2	15.5567	1.66919	0.484079	-3.44817	0.000564407	0.00172715
MATL2963	9.11047	1.66867	0.589944	-2.82853	0.00467621	0.011763
RNF180	18.8558	1.66813	0.441695	-3.77664	0.000158957	0.000541195
RCSD1	5.8583	1.66728	0.673245	-2.47649	0.0132682	0.0297425
DMD	393.523	1.66701	0.128287	-12.9944	1.32e-38	4.45e-37
TRANK1	15.866	1.66367	0.518211	-3.21042	0.00132542	0.00375351
LOC100287082	7.24785	1.663	0.646412	-2.57266	0.0100921	0.0232877
LOC401561	9.31482	1.66299	0.613246	-2.71178	0.00669224	0.0161997
GALNTL2	18.1816	1.66181	0.450466	-3.68909	0.000225062	0.000744359
LOC100505821	11.7087	1.6609	0.534054	-3.10999	0.00187095	0.005131
FGF18	8.44606	1.66057	0.596768	-2.78261	0.00539239	0.0133689
LRG1	5.17288	1.65931	0.697816	-2.37786	0.0174136	0.0378425
LOC100507219	12.3953	1.65824	0.522816	-3.17174	0.00151529	0.00424001
UPP1	432.138	1.65823	0.1123	-14.766	2.43e-49	1.09e-47
CLEC3B	22.5352	1.65628	0.420258	-3.9411	8.11e-05	0.000291291
SFRP5	6.55321	1.65566	0.655176	-2.52704	0.0115027	0.0261908
CDC42EP5	219.349	1.65547	0.15988	-10.3544	4e-25	8.18e-24
RDH16	19.4154	1.65426	0.441884	-3.74365	0.000181363	0.000610653
CDC42EP1	1749.37	1.65289	0.0821823	-20.1124	5.74e-90	5.86e-88
C21orf63	56.4189	1.65285	0.276344	-5.98115	2.22e-09	1.49e-08
PKDCC	551.814	1.65115	0.109482	-15.0815	2.14e-51	1.01e-49
LAMB4	54.2594	1.64923	0.288156	-5.72339	1.04e-08	6.53e-08
CSF1R	28.9846	1.64906	0.384746	-4.2861	1.82e-05	7.28e-05
TRIB1	2141.57	1.64849	0.0717074	-22.9891	5.99e-117	9.82e-115
MYO18B	5.17667	1.64761	0.697451	-2.36234	0.0181602	0.0392439
BEGAIN	60.28	1.64675	0.26427	-6.23131	4.63e-10	3.36e-09
CNTNAP3	9.88569	1.64615	0.6165	-2.67016	0.0075816	0.018086
TRIM74	87.2212	1.64586	0.284178	-5.79166	6.97e-09	4.44e-08
LRIT3	12.175	1.64534	0.527847	-3.11708	0.00182655	0.00501716
BHLHA15	9.60408	1.64472	0.572525	-2.87275	0.00406911	0.0103788
IFITM5	7.03648	1.64409	0.64039	-2.56733	0.0102486	0.0236171
CCDC62	78.7735	1.64351	0.23995	-6.84941	7.42e-12	6.48e-11
CEL	25.2208	1.6432	0.419235	-3.91952	8.87e-05	0.000316164
LOC100507370	4.50839	1.63958	0.723419	-2.26644	0.0234247	0.0490413
CGN	540.593	1.63953	0.107342	-15.2738	1.14e-52	5.68e-51
CALN1	6.61752	1.63904	0.662631	-2.47354	0.0133781	0.029958
CCDC11	24.4171	1.63748	0.396257	-4.13237	3.59e-05	0.000137843
REEP6	166.611	1.63616	0.170436	-9.59987	8e-22	1.38e-20
ADAM19	769.431	1.63393	0.103316	-15.8149	2.46e-56	1.35e-54
SPPL3	6775.11	1.63379	0.0581532	-28.0946	1.14e-173	3.73e-171
KIAA1755	194.98	1.63359	0.166476	-9.81277	9.92e-23	1.81e-21
C14orf182	6.38151	1.63184	0.653448	-2.49728	0.012515	0.0282108
SDC2	182.013	1.63165	0.167619	-9.7343	2.15e-22	3.86e-21
CYR61	466.723	1.63093	0.110355	-14.7789	2e-49	9.06e-48
LINC00482	12.656	1.62918	0.517439	-3.14855	0.00164084	0.00455203
SRC	759.728	1.62885	0.112724	-14.4499	2.51e-47	1.06e-45
DCDC2	18.9943	1.62848	0.438202	-3.71627	0.000202185	0.00067513
NKX3-1	8.23568	1.62745	0.601506	-2.70562	0.00681767	0.0164536
ZFP36L2	11610.8	1.62178	0.0578964	-28.0118	1.17e-172	3.75e-170
VCL	1003.05	1.62115	0.107665	-15.0573	3.09e-51	1.44e-49
ADORA2B	56.5574	1.61996	0.272243	-5.95043	2.67e-09	1.79e-08
ANXA2	3548.1	1.61923	0.0635575	-25.4765	3.59e-143	7.88e-141
BCL2	943.086	1.61903	0.0916393	-17.6674	7.48e-70	5.32e-68
TCTEX1D4	10.8349	1.61869	0.549702	-2.94466	0.00323307	0.00841829
POLB	187.53	1.61857	0.167287	-9.67541	3.84e-22	6.75e-21
IQCD	13.8613	1.61805	0.496691	-3.25765	0.00112338	0.00322717
DRAM1	113.777	1.61693	0.205194	-7.88002	3.27e-15	3.77e-14
CASZ1	41.1715	1.61577	0.313026	-5.16177	2.45e-07	1.29e-06
CXCL16	54.8551	1.61431	0.28379	-5.6884	1.28e-08	7.92e-08
ACSBG1	2890.94	1.61404	0.0710146	-22.7283	2.35e-114	3.74e-112
FOSB	62.2682	1.61386	0.263744	-6.11905	9.41e-10	6.62e-09
EGR2	301.078	1.6137	0.132137	-12.2123	2.67e-34	7.93e-33
PP14571	19.5645	1.60848	0.431329	-3.72914	0.000192138	0.000643314
FANK1	4.99084	1.60703	0.700601	-2.29379	0.0218027	0.0460376
NFAM1	9.37477	1.60647	0.589151	-2.72675	0.00639608	0.0155442
SYNJ2	4957.35	1.60568	0.198018	-8.10874	5.11e-16	6.23e-15
SLC45A3	82.8059	1.60418	0.239661	-6.69355	2.18e-11	1.83e-10
LOC221442	183.348	1.60239	0.164074	-9.76631	1.57e-22	2.83e-21
LOC151534	47.0816	1.60195	0.326214	-4.91075	9.07e-07	4.45e-06
LOC100506274	6.38863	1.60106	0.664409	-2.40975	0.0159636	0.0350601
ANGPTL2	3806.25	1.60017	0.0870541	-18.3814	1.85e-75	1.43e-73
B3GNT4	33.5209	1.59977	0.347195	-4.6077	4.07e-06	1.8e-05
PTGS1	219.364	1.59708	0.149411	-10.6892	1.14e-26	2.45e-25
LOC100505765	1487.2	1.59588	0.0977157	-16.3319	5.86e-60	3.47e-58
SLC25A37	687.642	1.59447	0.0965092	-16.5214	2.57e-61	1.57e-59
GNG3	43.6119	1.59061	0.316117	-5.03171	4.86e-07	2.46e-06
CRABP2	245.669	1.58649	0.147257	-10.7736	4.59e-27	1e-25
TFCP2L1	6.20686	1.58601	0.657332	-2.41279	0.0158307	0.0348168
CNN1	18.9793	1.58597	0.449523	-3.52812	0.000418523	0.00131886
N4BP2L1	90.9489	1.58574	0.217601	-7.28738	3.16e-13	3.13e-12
SIPA1	375.791	1.58419	0.12251	-12.9311	3.01e-38	1e-36
SLC25A34	50.6021	1.58246	0.296726	-5.33308	9.66e-08	5.36e-07
EDA	17.7877	1.58228	0.464406	-3.4071	0.000656567	0.00197814
CARD10	94.575	1.58172	0.223593	-7.07409	1.5e-12	1.4e-11
RGMA	1312.09	1.5815	0.0835997	-18.9176	8.17e-80	6.79e-78
CETP	24.1088	1.57899	0.399864	-3.94882	7.85e-05	0.000282877
KIAA1949	2504.16	1.57838	0.0767675	-20.5606	6.19e-94	6.89e-92
LOC345051	28.3832	1.57685	0.378453	-4.16656	3.09e-05	0.000120073
RBPMS2	11.1232	1.5767	0.545888	-2.88832	0.00387309	0.00993281
LOC643339	25.5836	1.57667	0.402223	-3.91989	8.86e-05	0.000315804
ISM2	7.64544	1.57543	0.631534	-2.49461	0.0126097	0.0283909
LOC100506689	14.2588	1.57359	0.491447	-3.20194	0.00136505	0.00385394
PSD2	39.751	1.57357	0.334845	-4.69942	2.61e-06	1.19e-05
CCDC19	16.5325	1.57343	0.480486	-3.27467	0.00105787	0.00305668
EFR3B	1301.27	1.57181	0.0780376	-20.1417	3.18e-90	3.27e-88
PCSK2	1923.62	1.57082	0.101289	-15.5083	3.05e-54	1.57e-52
GALNT8	8.0884	1.56924	0.618453	-2.53737	0.011169	0.0255064
LOC647946	28.1989	1.56779	0.384138	-4.08131	4.48e-05	0.000168681
LOC100128997	104.045	1.56457	0.204882	-7.63643	2.23e-14	2.43e-13
OAF	972.562	1.56406	0.0866211	-18.0564	7.03e-73	5.21e-71
DGCR9	50.4582	1.56303	0.310928	-5.02699	4.98e-07	2.52e-06
LYPD1	610.757	1.56117	0.114877	-13.5899	4.6e-42	1.72e-40
ANXA2P2	3176.66	1.56073	0.070139	-22.252	1.08e-109	1.67e-107
FAM167B	12.2317	1.56066	0.571377	-2.73141	0.00630648	0.0153458
LIMS1	2810.34	1.5599	0.0703946	-22.1594	8.46e-109	1.3e-106
ECE1	2734.27	1.55626	0.0757496	-20.5448	8.57e-94	9.42e-92
LOC644242	35.7987	1.55489	0.349304	-4.45139	8.53e-06	3.6e-05
HHIPL1	6.69972	1.55464	0.645373	-2.40889	0.0160009	0.0351376
FLOT1	7210.4	1.55435	0.058178	-26.7172	2.97e-157	7.94e-155
SYCP2	23.3329	1.55428	0.403116	-3.85566	0.000115418	0.000401949
ZNF233	61.0724	1.55414	0.295026	-5.26781	1.38e-07	7.49e-07
IFIT1	118.921	1.55193	0.213064	-7.28385	3.24e-13	3.21e-12
PLEK	7.42866	1.55082	0.627443	-2.47165	0.0134489	0.030101
FHL2	297.315	1.55043	0.134067	-11.5646	6.23e-31	1.61e-29
LOC100652930	7.86001	1.54902	0.62408	-2.48208	0.0130617	0.0293101
PDE6G	15.2422	1.54891	0.480262	-3.22513	0.00125914	0.00358041
IL1RAP	3526.73	1.54871	0.0959837	-16.1351	1.45e-58	8.39e-57
EFNA4	76.0265	1.54707	0.235462	-6.57036	5.02e-11	4.04e-10
GRB10	10652.7	1.54658	0.0638987	-24.2036	2.04e-129	3.89e-127
ALDH1L2	605.393	1.54657	0.130954	-11.8101	3.46e-32	9.45e-31
C5orf62	104.216	1.54454	0.211039	-7.31874	2.5e-13	2.5e-12
TM6SF2	46.9526	1.54157	0.291504	-5.28833	1.23e-07	6.75e-07
IRF5	11.0423	1.54093	0.544273	-2.83117	0.00463778	0.0116799
ARHGAP27	45.8385	1.53559	0.308892	-4.97128	6.65e-07	3.32e-06
CTSW	8.63986	1.53454	0.616867	-2.48763	0.0128597	0.028909
CCDC65	33.4255	1.53431	0.343348	-4.46866	7.87e-06	3.34e-05
TPM2	708.033	1.53181	0.132537	-11.5576	6.75e-31	1.74e-29
NES	22314.3	1.53091	0.070694	-21.6554	5.4e-104	7.21e-102
COL6A2	223.511	1.5303	0.152075	-10.0628	8.07e-24	1.56e-22
CYP2A6	11.3953	1.52962	0.56997	-2.68368	0.00728164	0.0174592
HSPG2	867.24	1.52868	0.274762	-5.56364	2.64e-08	1.58e-07
FZD4	854.814	1.52853	0.0915508	-16.696	1.4e-62	8.84e-61
FAM46B	39.1307	1.52787	0.321789	-4.74807	2.05e-06	9.52e-06
ELOVL7	7.17601	1.52689	0.640494	-2.38393	0.0171287	0.0373075
SLITRK2	9236.71	1.5262	0.0591762	-25.7908	1.13e-146	2.87e-144
MICA	9.5969	1.52437	0.580085	-2.62784	0.00859298	0.0202208
CAPN12	45.1448	1.52164	0.329932	-4.61199	3.99e-06	1.77e-05
FIBCD1	15.9402	1.52034	0.497476	-3.05611	0.00224231	0.00605095
EML6	218.489	1.5198	0.163435	-9.29915	1.42e-20	2.31e-19
ECM1	230.069	1.51953	0.155101	-9.797	1.16e-22	2.1e-21
VWA3B	9.6469	1.5189	0.56783	-2.67492	0.00747478	0.017868
TIMP1	4275.8	1.51636	0.0712556	-21.2807	1.72e-100	2.16e-98
GPBAR1	12.4362	1.51292	0.520782	-2.9051	0.00367134	0.00945592
MCF2L2	12.0038	1.5129	0.528061	-2.86501	0.00417002	0.0106019
BSCL2	34.3823	1.51196	0.360213	-4.1974	2.7e-05	0.000105571
ADAMTSL5	6.03059	1.51173	0.669374	-2.25842	0.0239196	0.0499425
CUBN	223.347	1.51011	0.176271	-8.567	1.06e-17	1.46e-16
SLC6A4	14.4462	1.50971	0.488742	-3.08898	0.00200845	0.00547006
LAMA4	12873.3	1.50971	0.0713724	-21.1526	2.61e-99	3.24e-97
FRMD8	2584.37	1.50886	0.0725772	-20.7897	5.36e-96	6.38e-94
TPM1	855.431	1.50781	0.0976229	-15.4452	8.13e-54	4.16e-52
GATSL1	18.612	1.50565	0.476455	-3.16011	0.00157709	0.00439664
DLX2	114.514	1.50225	0.206533	-7.27369	3.5e-13	3.44e-12
C5orf32	741.715	1.50193	0.109341	-13.7361	6.17e-43	2.36e-41
ZNF467	157.768	1.4979	0.192529	-7.78009	7.25e-15	8.16e-14
LOC100505905	198.381	1.49554	0.163343	-9.1558	5.4e-20	8.48e-19
CLIP1	3489.01	1.49402	0.0882212	-16.9349	2.49e-64	1.63e-62
CAPG	30.7994	1.49221	0.351987	-4.2394	2.24e-05	8.88e-05
C10orf54	12.5761	1.49048	0.532909	-2.79688	0.00515984	0.0128327
LINC00340	144.722	1.48949	0.185743	-8.01912	1.07e-15	1.27e-14
FAM114A1	395.442	1.4833	0.120324	-12.3276	6.43e-35	1.95e-33
SAP25	44.9852	1.48323	0.305025	-4.86264	1.16e-06	5.56e-06
ESRRB	12.2604	1.48047	0.546881	-2.70712	0.00678693	0.0163832
WDR78	33.6918	1.48005	0.355481	-4.1635	3.13e-05	0.000121532
BEAN1	56.7989	1.47984	0.27535	-5.3744	7.68e-08	4.31e-07
LARP6	124.621	1.47739	0.190582	-7.75198	9.05e-15	1.01e-13
ASGR1	35.6598	1.47462	0.347194	-4.24725	2.16e-05	8.59e-05
SCEL	47.9769	1.47223	0.295933	-4.97486	6.53e-07	3.26e-06
CRYAB	5539.23	1.46877	0.0898236	-16.3517	4.23e-60	2.52e-58
SLC35E4	69.3756	1.46732	0.245179	-5.98471	2.17e-09	1.47e-08
CTSZ	88.453	1.46576	0.225371	-6.50374	7.83e-11	6.22e-10
CHRM4	19.884	1.46429	0.430227	-3.40354	0.000665195	0.00200066
KIAA1522	121.841	1.46359	0.209509	-6.9858	2.83e-12	2.58e-11
HOOK1	11.1991	1.46134	0.547407	-2.66958	0.00759466	0.0181122
MAP3K5	818.542	1.46012	0.0978518	-14.9217	2.38e-50	1.09e-48
NCOA7	806.898	1.45987	0.0951877	-15.3368	4.34e-53	2.18e-51
KDELR3	563.457	1.45754	0.108645	-13.4157	4.9e-41	1.77e-39
MTUS2	7.0936	1.45579	0.638578	-2.27974	0.0226231	0.0475559
SMTNL1	9.26896	1.45501	0.577219	-2.52072	0.0117115	0.0265964
CACNG8	139.648	1.45466	0.200019	-7.27263	3.53e-13	3.47e-12
EIF3C	625.862	1.4542	0.296874	-4.89839	9.66e-07	4.72e-06
LOC390937	22.5394	1.45306	0.410367	-3.54089	0.000398781	0.00126123
PDE8B	73.3872	1.45236	0.258076	-5.62766	1.83e-08	1.11e-07
CD101	91.7495	1.449	0.230657	-6.28204	3.34e-10	2.46e-09
MICAL2	18.242	1.44897	0.455944	-3.17795	0.0014832	0.00415692
CCHCR1	1241.31	1.44883	0.0794202	-18.2427	2.37e-74	1.8e-72
FER1L4	65.4472	1.44824	0.272218	-5.32015	1.04e-07	5.73e-07
FHL3	476.529	1.4477	0.108011	-13.4032	5.79e-41	2.09e-39
P4HA2	166.134	1.4467	0.174409	-8.29487	1.09e-16	1.4e-15
LINC00461	3464.48	1.44632	0.0746747	-19.3683	1.43e-83	1.31e-81
HDAC7	2445.46	1.44463	0.0783677	-18.434	7e-76	5.48e-74
IMPG2	28.3867	1.44447	0.372864	-3.87397	0.000107075	0.000375453
FBXW12	8.54445	1.44005	0.59284	-2.42907	0.0151375	0.033483
CYP2W1	17.276	1.43935	0.454256	-3.1686	0.00153178	0.00428202
C1orf54	66.3656	1.43874	0.256414	-5.611	2.01e-08	1.21e-07
KAZN	568.438	1.4381	0.100496	-14.3101	1.89e-46	7.86e-45
KCNIP3	829.912	1.43738	0.134235	-10.7079	9.34e-27	2e-25
CPNE7	284.023	1.43707	0.132174	-10.8726	1.56e-27	3.48e-26
LOC283887	36.3557	1.43566	0.352957	-4.06753	4.75e-05	0.000178046
CAV1	891.263	1.43425	0.0893825	-16.0462	6.08e-58	3.46e-56
PAK6	17.8013	1.43405	0.465217	-3.08255	0.00205233	0.00557383
ADAMTS9-AS2	10.292	1.43283	0.607788	-2.35745	0.0184011	0.0396902
DDR2	426.47	1.43253	0.373429	-3.83616	0.000124972	0.00043253
PEX5L	11.4785	1.43171	0.535538	-2.67342	0.00750831	0.0179358
RFPL3-AS1	11.521	1.43171	0.53278	-2.68724	0.00720444	0.0172932
CARD6	12.2298	1.42884	0.529661	-2.69765	0.00698311	0.0168271
PAK7	10.2045	1.42746	0.564969	-2.52662	0.0115168	0.0262056
NUDT4P1	3133.82	1.42598	0.092451	-15.4242	1.13e-53	5.72e-52
C1S	112.915	1.42562	0.208796	-6.82783	8.62e-12	7.48e-11
MVP	327.339	1.42158	0.156477	-9.0849	1.04e-19	1.61e-18
LIPA	2819.15	1.42145	0.0911909	-15.5876	8.83e-55	4.67e-53
HBEGF	466.017	1.42021	0.110162	-12.892	4.99e-38	1.65e-36
SAMD13	91.4415	1.42014	0.219786	-6.46149	1.04e-10	8.13e-10
FCER1G	12.484	1.41991	0.522924	-2.71532	0.00662124	0.0160398
PSPN	31.192	1.41978	0.349211	-4.06569	4.79e-05	0.000179248
DYRK3	193.744	1.41917	0.172908	-8.20764	2.26e-16	2.83e-15
HCLS1	11.8965	1.41663	0.550425	-2.57369	0.0100619	0.0232364
AQP4	9.31993	1.41385	0.595352	-2.37482	0.0175577	0.0381033
LOC339666	38.0591	1.41211	0.317359	-4.44955	8.6e-06	3.63e-05
ZNF630	39.072	1.40726	0.314837	-4.46981	7.83e-06	3.33e-05
OSBPL10	46.7544	1.40649	0.299385	-4.69792	2.63e-06	1.2e-05
KCNJ13	11.3271	1.40439	0.539542	-2.60292	0.00924327	0.021587
GUCA1B	51.98	1.40201	0.313991	-4.46513	8e-06	3.39e-05
LHB	21.7788	1.39834	0.411604	-3.39729	0.000680576	0.00204196
NPR1	72.4356	1.39827	0.247653	-5.64609	1.64e-08	1e-07
BPGM	1434.34	1.39822	0.0824487	-16.9587	1.66e-64	1.09e-62
FOSL1	133.167	1.39723	0.180716	-7.7316	1.06e-14	1.18e-13
ANKRD58	10.1222	1.39713	0.554084	-2.52152	0.011685	0.0265466
COL7A1	604.911	1.39667	0.14644	-9.53752	1.46e-21	2.49e-20
ZFYVE26	1816.37	1.39582	0.080113	-17.4231	5.51e-68	3.83e-66
PTPRN	76.1006	1.39527	0.238747	-5.84415	5.09e-09	3.3e-08
FBXO44	519.322	1.39509	0.11269	-12.38	3.35e-35	1.03e-33
LOC440896	33.0489	1.39482	0.33832	-4.12279	3.74e-05	0.00014326
NTN5	52.3751	1.39247	0.285921	-4.87012	1.12e-06	5.37e-06
SLC37A2	10.1381	1.38916	0.55716	-2.49329	0.0126565	0.0284928
KCNH8	626.986	1.38724	0.0964602	-14.3815	6.76e-47	2.85e-45
KLF7	241.757	1.38655	0.340687	-4.06987	4.7e-05	0.000176339
TREH	17.9284	1.3855	0.445344	-3.11108	0.00186401	0.00511521
LOC219347	28.4101	1.38545	0.373961	-3.70479	0.000211562	0.000703195
HTATSF1P2	20.269	1.38528	0.467951	-2.9603	0.00307336	0.00804468
SH3BP4	8565.05	1.38426	0.0726533	-19.0529	6.21e-81	5.31e-79
OVOL3	8.90644	1.38356	0.591108	-2.34062	0.0192516	0.0413193
C6orf165	9.58734	1.38127	0.584868	-2.36168	0.0181921	0.0392981
LIMS2	275.949	1.38078	0.133263	-10.3613	3.72e-25	7.63e-24
DLC1	1266.35	1.38068	0.0807706	-17.0938	1.65e-65	1.12e-63
THBS4	576.433	1.37929	0.100188	-13.767	4.03e-43	1.55e-41
C11orf41	1016.84	1.37858	0.10298	-13.3868	7.22e-41	2.59e-39
CTSK	278.795	1.37857	0.140706	-9.79758	1.15e-22	2.09e-21
SERPINE3	12.7352	1.3762	0.534897	-2.57284	0.0100868	0.0232814
ERRFI1	2111.71	1.37568	0.10296	-13.3613	1.02e-40	3.65e-39
FAM71F2	37.8247	1.37454	0.319484	-4.30239	1.69e-05	6.81e-05
SEC1	11.6136	1.37378	0.533089	-2.57702	0.00996558	0.0230354
LOC100288142	26.4181	1.36973	0.434371	-3.15337	0.00161399	0.00449088
TMEM54	115.64	1.36802	0.19614	-6.97471	3.07e-12	2.78e-11
LOC100133161	12.8992	1.36645	0.511684	-2.67049	0.007574	0.0180704
EEPD1	828.747	1.3655	0.127053	-10.7475	6.09e-27	1.32e-25
PROX2	15.2749	1.3631	0.486653	-2.80097	0.00509491	0.0126821
ARHGEF4	1391.18	1.36282	0.0789694	-17.2576	9.82e-67	6.74e-65
STOM	1591.39	1.36231	0.0774475	-17.5902	2.93e-69	2.07e-67
LOC100652768	32.5115	1.36059	0.348582	-3.90322	9.49e-05	0.00033624
LTBP1	747.256	1.36052	0.0941168	-14.4556	2.31e-47	9.8e-46
PCDH1	1021.73	1.35992	0.0914531	-14.8701	5.15e-50	2.35e-48
MBP	29.9269	1.35743	0.360493	-3.76547	0.000166235	0.000563544
STX3	395.122	1.35619	0.12151	-11.1611	6.32e-29	1.47e-27
NYNRIN	59.7264	1.35555	0.273917	-4.94877	7.47e-07	3.7e-06
GCK	19.8262	1.3555	0.429605	-3.15523	0.00160373	0.00446589
SLC26A7	31.2567	1.35525	0.376059	-3.60383	0.000313567	0.00100882
PRELP	440.415	1.35075	0.115112	-11.7343	8.51e-32	2.28e-30
CELSR1	222.491	1.35068	0.148669	-9.08513	1.04e-19	1.6e-18
ARHGAP25	22.5762	1.34921	0.401898	-3.35709	0.000787685	0.00233507
LOC100507433	12.6531	1.3472	0.514157	-2.62022	0.00878741	0.0206279
TRIM73	26.049	1.34693	0.404776	-3.3276	0.000875984	0.00257084
CPLX1	87.8686	1.34659	0.236235	-5.7002	1.2e-08	7.41e-08
RHBDL2	41.3581	1.34595	0.308057	-4.36915	1.25e-05	5.13e-05
NHS	28.179	1.34494	0.37596	-3.57734	0.000347109	0.00110831
SLC6A16	182.645	1.34483	0.164222	-8.18912	2.63e-16	3.29e-15
LOC100616668	11.4033	1.34445	0.531468	-2.52969	0.0114165	0.0260047
WDR86	53.2024	1.3428	0.272982	-4.91903	8.7e-07	4.27e-06
SYT2	8.74609	1.34229	0.586508	-2.28861	0.022102	0.0465903
AXL	134.455	1.34136	0.184349	-7.27623	3.43e-13	3.39e-12
RLTPR	52.7431	1.33912	0.278784	-4.80342	1.56e-06	7.36e-06
EGR1	420.944	1.33764	0.153886	-8.69235	3.55e-18	5.05e-17
NUDT4	10369.4	1.33718	0.0638998	-20.9262	3.09e-97	3.75e-95
C19orf38	13.1975	1.33708	0.521591	-2.56347	0.0103631	0.0238558
PPP1R13L	81.4354	1.33572	0.238154	-5.60864	2.04e-08	1.23e-07
FNBP1L	180.798	1.33561	0.161021	-8.29466	1.09e-16	1.41e-15
KCNC3	88.9777	1.33504	0.246912	-5.40696	6.41e-08	3.65e-07
SCN4B	325.916	1.33444	0.143709	-9.2857	1.61e-20	2.61e-19
TUBE1	384.81	1.33105	0.141588	-9.40085	5.41e-21	8.96e-20
DDR1	10459.6	1.3308	0.0713277	-18.6575	1.1e-77	8.77e-76
ETV3	535.013	1.32971	0.117915	-11.2769	1.71e-29	4.09e-28
KCNN1	37.4796	1.32956	0.344304	-3.8616	0.000112647	0.000392691
TLR1	11.5013	1.32924	0.545438	-2.43701	0.0148091	0.032832
MAML3	37.4747	1.32913	0.320249	-4.1503	3.32e-05	0.000128016
ULBP1	35.7363	1.32825	0.327296	-4.05823	4.94e-05	0.000184644
TAGLN2	2790.67	1.32811	0.0760258	-17.4692	2.46e-68	1.71e-66
PLAG1	14.7614	1.32803	0.485834	-2.73351	0.00626636	0.0152653
HRH3	10.2181	1.32759	0.571422	-2.32331	0.0201628	0.0430515
LOC100506995	26.4162	1.3274	0.386211	-3.43699	0.000588213	0.0017921
MCL1	11953.3	1.32638	0.063836	-20.7779	6.86e-96	8.1e-94
ADAP1	59.9812	1.32637	0.277046	-4.78753	1.69e-06	7.92e-06
DKFZp451B082	23.3224	1.32624	0.396735	-3.34287	0.000829154	0.00244839
C11orf91	42.665	1.32591	0.314382	-4.21751	2.47e-05	9.73e-05
PIM1	197.086	1.32575	0.167725	-7.90428	2.69e-15	3.13e-14
TTLL13	19.4153	1.32565	0.423617	-3.12937	0.00175183	0.00483102
ACTA1	11.2247	1.32485	0.548008	-2.41758	0.0156241	0.034441
TIAF1	13.4737	1.3241	0.503239	-2.63115	0.00850953	0.0200461
FAM183B	19.8868	1.3223	0.424776	-3.11294	0.00185232	0.00508554
UNC13D	24.3849	1.32139	0.388396	-3.40216	0.00066855	0.00200968
GPCPD1	917.761	1.32071	0.0878423	-15.035	4.33e-51	2.01e-49
LOC645722	203.386	1.32062	0.152179	-8.67804	4.03e-18	5.7e-17
ESAM	42.8019	1.31985	0.336745	-3.91943	8.88e-05	0.000316213
LOC100505668	11.232	1.31737	0.534124	-2.46641	0.0136475	0.0304943
LOC90246	16.7018	1.31721	0.467689	-2.81642	0.00485624	0.0121554
IFITM2	1273.66	1.31662	0.0853468	-15.4267	1.08e-53	5.51e-52
GADD45A	1081.1	1.31637	0.0831453	-15.8321	1.87e-56	1.04e-54
GPR35	63.3028	1.31547	0.265449	-4.95564	7.21e-07	3.58e-06
PTRF	2446.1	1.31457	0.0703868	-18.6764	7.71e-78	6.22e-76
LOC100130097	28.0611	1.31403	0.377043	-3.4851	0.000491953	0.00152643
C7orf53	105.66	1.31388	0.244969	-5.36343	8.17e-08	4.56e-07
C11orf96	157.142	1.31335	0.174245	-7.53738	4.79e-14	5.08e-13
DNAI1	18.717	1.31112	0.440605	-2.97572	0.002923	0.0076882
ZNF436	3303.3	1.31003	0.0679119	-19.2902	6.5e-83	5.75e-81
FAHD2B	55.9089	1.30511	0.319855	-4.08033	4.5e-05	0.000169343
NGEF	33.1987	1.30441	0.340445	-3.83148	0.000127374	0.000440442
TP53INP2	684.467	1.30298	0.0933382	-13.9598	2.74e-44	1.09e-42
GPR97	41.3861	1.30233	0.304033	-4.28352	1.84e-05	7.36e-05
WDR96	10.8318	1.30072	0.560264	-2.32163	0.020253	0.0431962
CDH22	13.3228	1.30031	0.501842	-2.59107	0.00956779	0.0222492
CILP2	165.977	1.29967	0.163162	-7.96555	1.64e-15	1.94e-14
CCDC24	54.1941	1.299	0.284176	-4.57113	4.85e-06	2.13e-05
TFAP2E	32.4624	1.29801	0.347727	-3.73285	0.000189322	0.000634742
C2orf82	16.9796	1.29671	0.455113	-2.84919	0.00438301	0.0110882
SPTBN4	61.8605	1.29623	0.259546	-4.99422	5.91e-07	2.97e-06
PFKFB3	2655.12	1.29532	0.0670618	-19.3152	4e-83	3.6e-81
ARHGAP23	1432.65	1.29422	0.102615	-12.6123	1.81e-36	5.67e-35
SENP3-EIF4A1	13.2383	1.29261	0.509433	-2.53734	0.0111698	0.0255064
SPRED3	148.141	1.29161	0.190143	-6.79283	1.1e-11	9.44e-11
SSH3	50.5872	1.29094	0.293056	-4.40511	1.06e-05	4.4e-05
MGAT3	714.574	1.29083	0.0936048	-13.7902	2.92e-43	1.13e-41
B4GALT1	522.239	1.29032	0.113034	-11.4153	3.51e-30	8.71e-29
SUSD2	33.4784	1.28881	0.350897	-3.67289	0.000239824	0.000788973
AGBL3	117.027	1.28838	0.20846	-6.18048	6.39e-10	4.57e-09
RBMS3	38.7161	1.28833	0.317745	-4.05459	5.02e-05	0.000187339
ATP2A3	31.5367	1.28774	0.345229	-3.7301	0.000191401	0.000641094
UACA	441.913	1.28761	0.110979	-11.6024	4.01e-31	1.05e-29
C19orf45	16.5496	1.28708	0.46508	-2.76743	0.00565	0.0139379
KLHDC8B	912.612	1.28671	0.0954075	-13.4864	1.88e-41	6.94e-40
OVGP1	189.464	1.28665	0.183475	-7.01269	2.34e-12	2.14e-11
GPC1	8387.29	1.28483	0.0659847	-19.4717	1.91e-84	1.8e-82
ZSWIM4	1093.46	1.28457	0.110709	-11.6032	3.97e-31	1.04e-29
LOC100506536	21.2852	1.28381	0.41927	-3.06202	0.00219851	0.0059396
PDE4C	33.1727	1.28303	0.354783	-3.61638	0.000298755	0.000964742
NUMBL	1127.14	1.28215	0.084942	-15.0944	1.76e-51	8.33e-50
FMNL1	12.0447	1.28208	0.529888	-2.41952	0.0155409	0.0342908
OPHN1	584.156	1.28131	0.112879	-11.3512	7.32e-30	1.79e-28
HSPB6	35.416	1.28126	0.339399	-3.77509	0.000159947	0.000544354
NAB1	3965.27	1.28066	0.0641256	-19.9711	9.83e-89	9.8e-87
NLRP9	31.5416	1.27881	0.357071	-3.58138	0.000341786	0.00109212
KLKB1	12.5788	1.27808	0.541157	-2.36176	0.0181884	0.0392949
ATXN1	1323.95	1.27531	0.0852031	-14.9679	1.19e-50	5.49e-49
CCDC157	100.812	1.2747	0.215678	-5.91021	3.42e-09	2.25e-08
SHC4	1277.05	1.27445	0.0815451	-15.6287	4.64e-55	2.5e-53
LTBP2	380.548	1.27293	0.125215	-10.166	2.81e-24	5.54e-23
TAS2R5	18.3863	1.27188	0.444509	-2.86132	0.00421882	0.010715
HGFAC	52.136	1.27098	0.305131	-4.16537	3.11e-05	0.00012065
TACR2	29.3824	1.27043	0.378418	-3.3572	0.000787352	0.00233448
LRRC37A3	122.408	1.27019	0.206289	-6.15735	7.4e-10	5.26e-09
RASL11B	38.1386	1.26968	0.325606	-3.89942	9.64e-05	0.000340853
LOC100505894	105.654	1.26877	0.211519	-5.99838	1.99e-09	1.35e-08
SLC9A7	107.458	1.26771	0.226597	-5.59457	2.21e-08	1.33e-07
LOX	35.13	1.26759	0.340981	-3.71748	0.00020122	0.000672165
HCG27	10.8141	1.26731	0.553145	-2.2911	0.0219575	0.0463256
PTCH2	105.434	1.2669	0.217416	-5.82706	5.64e-09	3.64e-08
SDSL	30.2182	1.26588	0.353602	-3.57995	0.000343664	0.00109771
LOC100133039	196.043	1.26383	0.166665	-7.58308	3.37e-14	3.6e-13
CHST5	18.4147	1.26223	0.439612	-2.87123	0.00408882	0.0104214
CADPS2	27.4871	1.26187	0.368798	-3.42159	0.000622566	0.00188387
C4orf49	22.3869	1.26041	0.407002	-3.09681	0.00195618	0.00534698
CHRD	101.173	1.25932	0.210638	-5.9786	2.25e-09	1.52e-08
RND3	675.432	1.25724	0.110076	-11.4216	3.26e-30	8.12e-29
SKIL	425.343	1.25719	0.117937	-10.6598	1.57e-26	3.35e-25
LIPN	20.4755	1.25701	0.422457	-2.97548	0.00292533	0.00769317
TTC39B	19.1511	1.25672	0.435365	-2.88658	0.0038945	0.00997739
BCO2	18.2008	1.25657	0.444271	-2.82839	0.00467828	0.0117665
BMPER	39.2627	1.25639	0.310049	-4.05221	5.07e-05	0.000189175
MYH3	79.2867	1.25304	0.228661	-5.47991	4.26e-08	2.48e-07
ARRB1	1930.65	1.25268	0.0903688	-13.8618	1.08e-43	4.26e-42
LRRTM4	15.2384	1.25175	0.484547	-2.58335	0.00978459	0.0226865
PPP1R3B	702.362	1.25104	0.0932429	-13.417	4.81e-41	1.74e-39
ZNF385C	14.5966	1.25085	0.495242	-2.52574	0.0115456	0.0262575
TNFRSF19	3439.09	1.25084	0.0689141	-18.1507	1.27e-73	9.45e-72
C11orf66	78.9222	1.25019	0.240635	-5.19538	2.04e-07	1.09e-06
CCDC151	33.5075	1.24929	0.344791	-3.62333	0.000290833	0.00094214
TMEM63C	161.128	1.24667	0.178893	-6.9688	3.2e-12	2.9e-11
PAR5	161.748	1.24654	0.193172	-6.45301	1.1e-10	8.57e-10
C19orf51	18.9968	1.245	0.451153	-2.75959	0.00578737	0.0142363
KCNH3	67.8702	1.24478	0.252829	-4.92341	8.5e-07	4.18e-06
CYP27B1	2652.7	1.24368	0.0841776	-14.7745	2.14e-49	9.62e-48
ADAMTS17	72.8209	1.24354	0.239138	-5.20011	1.99e-07	1.06e-06
LMOD1	87.9847	1.24244	0.226125	-5.49447	3.92e-08	2.29e-07
RGS17	55.1451	1.24236	0.278413	-4.46231	8.11e-06	3.43e-05
LOC285074	222.146	1.24207	0.354014	-3.50854	0.000450582	0.00140991
EHBP1L1	344.619	1.24172	0.134276	-9.24754	2.3e-20	3.67e-19
HOMER2	114.491	1.2415	0.191021	-6.49928	8.07e-11	6.39e-10
ZFP36	160.707	1.24133	0.177401	-6.99732	2.61e-12	2.38e-11
ANKLE1	133.88	1.23957	0.213568	-5.80411	6.47e-09	4.13e-08
MAPK13	21.0919	1.23848	0.435509	-2.84376	0.00445847	0.0112643
PPIL6	42.2443	1.23819	0.300481	-4.1207	3.78e-05	0.000144409
LRIG1	10395.1	1.23809	0.0663975	-18.6466	1.35e-77	1.07e-75
SYNM	101.817	1.23807	0.21961	-5.63759	1.72e-08	1.05e-07
DAPK3	2002.87	1.23757	0.0780527	-15.8555	1.29e-56	7.16e-55
KIF7	90.9893	1.23744	0.213722	-5.78995	7.04e-09	4.48e-08
AKAP13	2556.62	1.23674	0.0945666	-13.078	4.4e-39	1.5e-37
RASA4	78.7064	1.23543	0.494193	-2.49989	0.0124233	0.0280294
ITGA2B	63.1761	1.2353	0.261702	-4.72025	2.36e-06	1.08e-05
MDGA1	35.2292	1.23484	0.332285	-3.71621	0.000202235	0.000675168
RAB38	35.6183	1.23263	0.329679	-3.73888	0.000184843	0.000621166
C21orf62	158.073	1.23173	0.179535	-6.86066	6.85e-12	6.01e-11
LOC100506798	19.3464	1.2313	0.435455	-2.82761	0.00468966	0.0117917
AMOTL1	2440.74	1.23126	0.0912451	-13.494	1.7e-41	6.28e-40
ERN1	64.1031	1.22962	0.25832	-4.76008	1.94e-06	9.01e-06
MGC11082	80.5645	1.22882	0.241102	-5.09667	3.46e-07	1.79e-06
APOL3	13.5531	1.22847	0.499518	-2.45932	0.01392	0.0310153
LOC100130157	29.4177	1.22655	0.364592	-3.36416	0.000767773	0.00228228
DBNDD2	30.3813	1.22477	0.353128	-3.46835	0.000523655	0.00161612
TRIM36	11.7557	1.22326	0.541196	-2.26029	0.0238035	0.0497358
KIAA1024	404.156	1.22316	0.127594	-9.58639	9.12e-22	1.57e-20
IFITM3	4069.46	1.22306	0.0732407	-16.6991	1.33e-62	8.42e-61
NAV1	5036.81	1.22224	0.103532	-11.8055	3.66e-32	9.97e-31
SSPO	391.958	1.22162	0.150101	-8.13863	4e-16	4.92e-15
LOC440993	156.645	1.22069	0.176405	-6.91982	4.52e-12	4.05e-11
MT1G	11.7487	1.21969	0.525957	-2.31899	0.0203956	0.0434625
DOK3	318.587	1.21629	0.131139	-9.27482	1.78e-20	2.88e-19
PHACTR2	82.707	1.21599	0.232558	-5.22874	1.71e-07	9.18e-07
ALDH8A1	15.7636	1.2158	0.496905	-2.44674	0.0144153	0.0320326
FAIM2	38.8596	1.21559	0.315317	-3.85513	0.000115669	0.000402743
RNF135	91.4813	1.21485	0.217093	-5.59599	2.19e-08	1.32e-07
FMN1	34.0453	1.21465	0.337888	-3.59483	0.000324609	0.00104126
PXN	3159.37	1.21364	0.069417	-17.4833	1.92e-68	1.34e-66
KLK14	25.1667	1.21076	0.40215	-3.01071	0.00260634	0.00692776
TMEM136	363.454	1.20897	0.133208	-9.07579	1.13e-19	1.74e-18
PTK6	14.8629	1.20834	0.48292	-2.50215	0.0123441	0.0278689
PLIN4	181.453	1.206	0.179191	-6.73024	1.69e-11	1.44e-10
TMEM2	1727.77	1.20524	0.0795857	-15.1439	8.31e-52	4.02e-50
MIR181A2HG	68.8385	1.20513	0.243066	-4.95804	7.12e-07	3.54e-06
CCDC168	12.8179	1.20452	0.525741	-2.2911	0.0219578	0.0463256
ARTN	31.3581	1.204	0.349972	-3.44029	0.000581096	0.00177238
RAB11FIP5	195.812	1.20329	0.159141	-7.56116	3.99e-14	4.25e-13
TRIM69	48.3351	1.2026	0.292834	-4.10675	4.01e-05	0.000152802
CAMK2N1	393.051	1.20206	0.119858	-10.029	1.14e-23	2.17e-22
CNN3	10494.3	1.20166	0.0634874	-18.9276	6.76e-80	5.67e-78
LINC00176	141.855	1.20101	0.191044	-6.28655	3.25e-10	2.4e-09
FLJ43860	26.585	1.19988	0.376349	-3.18821	0.00143156	0.00402326
HLA-L	36.7801	1.19896	0.323531	-3.70586	0.000210672	0.00070064
ZNF888	41.3087	1.19881	0.309528	-3.87304	0.000107484	0.000376586
SEMA3F	17.5341	1.1975	0.496624	-2.41128	0.0158968	0.0349445
DDX39B	12.0501	1.197	0.522678	-2.29012	0.0220141	0.0464275
TIRAP	73.3964	1.19576	0.23708	-5.04369	4.57e-07	2.32e-06
C1orf38	40.0622	1.19428	0.310096	-3.85134	0.000117475	0.0004087
SYT17	950.958	1.19365	0.0942206	-12.6687	8.82e-37	2.8e-35
ITIH4	43.4088	1.19342	0.298125	-4.00308	6.25e-05	0.000229479
GNRH2	26.2481	1.19325	0.38402	-3.10726	0.00188827	0.00517197
PVRL2	2337.1	1.19317	0.0736153	-16.2082	4.41e-59	2.58e-57
SERPINH1	4948.84	1.19268	0.0631039	-18.9002	1.14e-79	9.39e-78
LOC100507081	43.6516	1.19232	0.296625	-4.01963	5.83e-05	0.000215355
HOXA3	34.9053	1.19193	0.334256	-3.56593	0.000362562	0.00115404
KIF21B	227.086	1.19167	0.14669	-8.12372	4.52e-16	5.54e-15
KIAA1671	199.256	1.19063	0.168021	-7.08622	1.38e-12	1.29e-11
TPCN1	859.445	1.18953	0.0900447	-13.2104	7.64e-40	2.66e-38
SIL1	955.502	1.18915	0.0837015	-14.207	8.29e-46	3.4e-44
GAS2L1	468.21	1.18746	0.108964	-10.8977	1.18e-27	2.65e-26
LOC146880	555.94	1.18725	0.125158	-9.48607	2.4e-21	4.05e-20
ABL2	1549.88	1.18686	0.0984446	-12.0561	1.8e-33	5.14e-32
PALLD	1466.24	1.18634	0.0759349	-15.6231	5.07e-55	2.71e-53
HEG1	1237.11	1.18608	0.107104	-11.0741	1.68e-28	3.88e-27
LOC100190938	105.553	1.18537	0.199136	-5.95257	2.64e-09	1.76e-08
DNAH10	99.4936	1.18533	0.227038	-5.22084	1.78e-07	9.55e-07
ZNF460	81.645	1.18437	0.24567	-4.82098	1.43e-06	6.78e-06
GALNT12	17.9048	1.18279	0.448626	-2.63647	0.00837745	0.0197618
RRAS2	20.0363	1.18217	0.432536	-2.73311	0.00627386	0.0152793
LINC00304	49.6619	1.18152	0.286914	-4.11803	3.82e-05	0.000145995
DGKH	103.95	1.17884	0.240308	-4.90553	9.32e-07	4.56e-06
TLL2	26.7167	1.17864	0.369195	-3.19247	0.0014106	0.00397107
C10orf114	409.799	1.1743	0.121511	-9.66413	4.28e-22	7.51e-21
FERMT3	28.4132	1.1734	0.367968	-3.18885	0.00142838	0.00401627
LMO7	2063.66	1.17174	0.102984	-11.3779	5.39e-30	1.32e-28
TGFB1I1	639.244	1.17062	0.100838	-11.6089	3.72e-31	9.78e-30
DFNB31	54.835	1.17061	0.27187	-4.30577	1.66e-05	6.71e-05
TNK1	27.8177	1.16749	0.392917	-2.97135	0.00296497	0.00778563
MTL5	30.1303	1.16737	0.349642	-3.33877	0.000841496	0.00248103
IRAK2	353.667	1.16692	0.155093	-7.52396	5.31e-14	5.61e-13
GALR2	20.3095	1.16675	0.423851	-2.75274	0.00590992	0.0145028
ZNF192P1	44.1385	1.16504	0.292991	-3.97636	7e-05	0.000254951
SOAT1	1437.43	1.16343	0.0789492	-14.7364	3.76e-49	1.67e-47
CYBRD1	2817.65	1.16316	0.0711398	-16.3504	4.32e-60	2.57e-58
LOC100505666	14.489	1.16282	0.481687	-2.41406	0.015776	0.034723
PLS3	962.364	1.16204	0.0822269	-14.1321	2.41e-45	9.77e-44
C2	41.8996	1.16131	0.320516	-3.62327	0.000290905	0.000942197
MYO15B	145.374	1.1606	0.182774	-6.34993	2.15e-10	1.63e-09
LOC284454	262.435	1.15993	0.345269	-3.35949	0.000780861	0.00231761
CASP8	89.0635	1.15875	0.21994	-5.26847	1.38e-07	7.47e-07
ESRRG	43.248	1.15848	0.299704	-3.86541	0.000110905	0.000387164
AKAP6	67.0642	1.15835	0.274104	-4.22597	2.38e-05	9.39e-05
LOC100505951	51.034	1.15753	0.31356	-3.69158	0.000222862	0.000737506
LOC100507128	41.3995	1.15732	0.309323	-3.74145	0.000182959	0.000615429
TMEM231	408.004	1.15693	0.11107	-10.4162	2.09e-25	4.34e-24
TBX2	1385.2	1.15621	0.0784871	-14.7312	4.06e-49	1.79e-47
ADAM8	67.3488	1.15609	0.266366	-4.34022	1.42e-05	5.8e-05
BEX1	38.779	1.15582	0.318606	-3.62773	0.000285924	0.000927449
FAM151B	29.3921	1.15483	0.34969	-3.30244	0.000958473	0.00279319
SERTAD1	177.918	1.1546	0.159769	-7.22671	4.95e-13	4.78e-12
C1orf190	52.7669	1.15439	0.298374	-3.86894	0.00010931	0.000382212
ETNK2	78.0171	1.15267	0.238241	-4.83828	1.31e-06	6.24e-06
SLC9A5	439.895	1.15229	0.145923	-7.89656	2.87e-15	3.32e-14
SCG5	42.0317	1.15201	0.338948	-3.39879	0.000676847	0.00203218
OSMR	1553.29	1.1514	0.0890042	-12.9365	2.8e-38	9.37e-37
CRIP1	14.0266	1.14861	0.494059	-2.32484	0.0200807	0.0429133
GIPR	201.019	1.14713	0.156575	-7.3264	2.36e-13	2.37e-12
BCAM	2511.88	1.14701	0.0789295	-14.5321	7.59e-48	3.24e-46
TCEA3	26.5341	1.14528	0.382209	-2.99648	0.00273114	0.007234
LOC100286979	21.5404	1.1452	0.421673	-2.71586	0.00661048	0.0160182
IFFO2	2507.11	1.14381	0.0712062	-16.0634	4.61e-58	2.63e-56
FKSG43	17.9075	1.14251	0.444949	-2.56773	0.0102366	0.0235958
FLJ45513	15.8333	1.1425	0.491858	-2.32283	0.0201884	0.0430959
LAPTM5	35.9449	1.14218	0.329426	-3.46719	0.000525925	0.00162226
PBX4	46.903	1.14171	0.286531	-3.98459	6.76e-05	0.000247006
IQSEC2	78.2271	1.14107	0.235437	-4.84661	1.26e-06	6e-06
ABTB1	162.113	1.14084	0.187873	-6.07241	1.26e-09	8.75e-09
FSIP2	20.7647	1.14083	0.417042	-2.73552	0.00622818	0.0151893
LOC100509213	14.82	1.14028	0.472349	-2.41405	0.0157761	0.034723
HOXD9	58.6564	1.13984	0.279837	-4.07324	4.64e-05	0.000173999
DLEC1	14.2989	1.1395	0.479405	-2.37691	0.0174582	0.0379156
MYH11	92.34	1.13929	0.222102	-5.12957	2.9e-07	1.52e-06
ENG	674.119	1.13819	0.0957287	-11.8898	1.34e-32	3.7e-31
PTPN14	640.934	1.13786	0.107505	-10.5843	3.53e-26	7.46e-25
TMEM151B	207.443	1.13724	0.149104	-7.62717	2.4e-14	2.6e-13
CRTC3	1481.06	1.13706	0.0958307	-11.8653	1.79e-32	4.91e-31
BATF3	119.304	1.13651	0.188391	-6.0327	1.61e-09	1.11e-08
SLFN5	20.2813	1.13623	0.416633	-2.72717	0.00638798	0.0155267
TMEM100	859.953	1.13607	0.102928	-11.0375	2.52e-28	5.78e-27
CFP	21.5226	1.13601	0.415757	-2.73238	0.00628778	0.0153067
ISYNA1	1409.89	1.13539	0.0895109	-12.6843	7.22e-37	2.32e-35
PRX	124.651	1.13485	0.201169	-5.64126	1.69e-08	1.03e-07
DHX58	19.2542	1.13422	0.423578	-2.67771	0.0074128	0.0177272
IGFALS	23.5084	1.13348	0.447739	-2.53157	0.0113554	0.0258791
LDB2	51.0325	1.13303	0.297863	-3.80386	0.000142456	0.000489239
TTYH1	10466.2	1.13156	0.0598152	-18.9176	8.16e-80	6.79e-78
RAB3D	471.727	1.13082	0.106806	-10.5877	3.4e-26	7.21e-25
C4A	20.3148	1.13075	0.417415	-2.70893	0.00675006	0.0163131
FLJ39534	60.6371	1.12949	0.26575	-4.2502	2.14e-05	8.48e-05
CLMP	34.4533	1.12854	0.344967	-3.27144	0.00107003	0.0030877
PKD1L3	18.2337	1.12755	0.4357	-2.58789	0.00965645	0.0224253
CD37	95.9627	1.12751	0.218306	-5.1648	2.41e-07	1.27e-06
FAM176B	84.2612	1.12726	0.218394	-5.1616	2.45e-07	1.29e-06
SLC4A3	689.469	1.12686	0.111268	-10.1274	4.18e-24	8.15e-23
CECR2	125.542	1.12593	0.196674	-5.72486	1.04e-08	6.48e-08
PLEKHH3	2023.69	1.12578	0.0866516	-12.992	1.36e-38	4.58e-37
PSTPIP2	54.6778	1.12479	0.275838	-4.07773	4.55e-05	0.000171004
YAP1	484.521	1.12474	0.107846	-10.4291	1.83e-25	3.79e-24
LOC100506652	53.8819	1.12463	0.287414	-3.91292	9.12e-05	0.000324192
TCF19	712.669	1.12221	0.092336	-12.1536	5.49e-34	1.61e-32
ADCY3	1607.24	1.12192	0.0928294	-12.0858	1.26e-33	3.61e-32
CIB2	220.685	1.12109	0.165055	-6.79219	1.1e-11	9.48e-11
SLC15A4	1119.55	1.12072	0.0794837	-14.1	3.8e-45	1.53e-43
CEACAM19	234.204	1.12064	0.175575	-6.3827	1.74e-10	1.33e-09
SERPINA3	97.2569	1.11999	0.221702	-5.05178	4.38e-07	2.23e-06
ATP2B4	2825.03	1.11965	0.0934509	-11.9811	4.46e-33	1.25e-31
L1CAM	1058.73	1.11914	0.110776	-10.1028	5.37e-24	1.04e-22
AFAP1L2	1602.27	1.1187	0.0723518	-15.4619	6.27e-54	3.23e-52
CACNA2D2	63.3456	1.11834	0.264158	-4.2336	2.3e-05	9.09e-05
ARPC1B	1244.45	1.1172	0.0830282	-13.4557	2.85e-41	1.05e-39
LOC100506486	31.5947	1.11582	0.35472	-3.14564	0.00165723	0.00459423
LOC100505960	20.8519	1.11561	0.407093	-2.74044	0.00613571	0.0149912
RPS6KA2	4904.7	1.11403	0.0806043	-13.821	1.91e-43	7.43e-42
LMNA	7610.02	1.11376	0.0563874	-19.752	7.72e-87	7.57e-85
HECA	803.076	1.11354	0.0994857	-11.193	4.41e-29	1.04e-27
TRIM47	2198.84	1.11303	0.0919637	-12.1029	1.02e-33	2.95e-32
APOO	465.867	1.11194	0.112842	-9.854	6.59e-23	1.21e-21
GRIP2	306.534	1.11177	0.137074	-8.11072	5.03e-16	6.14e-15
LOC100288336	17.8075	1.11044	0.47943	-2.31616	0.0205494	0.0437317
ARNTL	197.449	1.11023	0.151096	-7.34781	2.01e-13	2.03e-12
ASAP2	3408.6	1.10909	0.0833981	-13.2988	2.35e-40	8.32e-39
LOC100506516	15.3444	1.10808	0.480065	-2.30818	0.0209893	0.0445371
MFSD7	29.1689	1.10796	0.358877	-3.0873	0.00201986	0.00549769
SYNGR3	228.45	1.10695	0.1447	-7.65	2.01e-14	2.19e-13
SPOCK2	145.334	1.10583	0.170868	-6.47185	9.68e-11	7.62e-10
TJP3	13.8988	1.10487	0.487167	-2.26794	0.0233326	0.0488757
DNAJC22	43.8117	1.10415	0.303744	-3.63515	0.000277816	0.000903682
HS6ST1	780.071	1.10346	0.0951338	-11.5991	4.17e-31	1.09e-29
MYLK2	38.3237	1.10344	0.323509	-3.41087	0.00064757	0.0019534
OAZ2	3947.45	1.10278	0.0665847	-16.5621	1.31e-61	8.09e-60
LAMB1	14613.3	1.10244	0.056489	-19.516	8.03e-85	7.62e-83
TFR2	65.3077	1.10165	0.254216	-4.33352	1.47e-05	5.97e-05
C11orf9	587.905	1.10073	0.10353	-10.6321	2.11e-26	4.5e-25
KCNH4	21.6664	1.10073	0.40241	-2.73535	0.00623144	0.015193
PPAP2A	303.374	1.1006	0.134252	-8.19803	2.44e-16	3.06e-15
OSBP2	83.3938	1.0995	0.228611	-4.80946	1.51e-06	7.16e-06
CCDC165	957.373	1.09885	0.0893816	-12.294	9.76e-35	2.94e-33
ANG	22.5304	1.09884	0.404315	-2.71779	0.00657188	0.0159358
NMT2	873.165	1.09794	0.0974722	-11.2641	1.97e-29	4.72e-28
KDELC1	498.986	1.09746	0.102334	-10.7243	7.83e-27	1.68e-25
MEST	689.433	1.09647	0.100491	-10.9111	1.02e-27	2.29e-26
IRAK1BP1	62.5354	1.09637	0.253354	-4.32741	1.51e-05	6.13e-05
ARHGDIG	59.729	1.09612	0.257251	-4.2609	2.04e-05	8.11e-05
ATP8B3	48.3733	1.09605	0.302772	-3.62007	0.000294522	0.000952492
ETHE1	581.819	1.09501	0.0982582	-11.1442	7.64e-29	1.78e-27
PEA15	7880	1.09498	0.0597951	-18.3122	6.61e-75	5.08e-73
PLD1	189.076	1.09383	0.155289	-7.04384	1.87e-12	1.73e-11
SULF2	1483.55	1.09375	0.103762	-10.5409	5.6e-26	1.18e-24
AVIL	641.305	1.09331	0.095862	-11.405	3.95e-30	9.77e-29
NFAT5	2241.89	1.09311	0.0916771	-11.9234	8.94e-33	2.48e-31
SOCS2	322.85	1.09308	0.130346	-8.38598	5.03e-17	6.65e-16
STAT5A	270.223	1.09232	0.131829	-8.28592	1.17e-16	1.51e-15
CG030	42.6486	1.09173	0.316462	-3.44978	0.000561035	0.00171865
ITGB1BP2	39.948	1.0917	0.310405	-3.51701	0.000436429	0.00136982
PAG1	2120.13	1.09136	0.0820713	-13.2977	2.39e-40	8.42e-39
SEC24D	1442.05	1.08989	0.0891392	-12.2269	2.23e-34	6.65e-33
KCTD12	369.903	1.08885	0.117847	-9.23955	2.48e-20	3.94e-19
TMEM221	15.2637	1.08863	0.471423	-2.30925	0.0209299	0.0444434
CLEC18B	19.8013	1.08831	0.468331	-2.3238	0.0201364	0.0430163
KIAA0247	1413.45	1.08762	0.0880807	-12.348	4.99e-35	1.52e-33
LOC100505519	97.5508	1.08624	0.206503	-5.26015	1.44e-07	7.79e-07
PRRT2	822.428	1.0858	0.117103	-9.27216	1.82e-20	2.94e-19
LOC100130015	34.425	1.08509	0.343458	-3.1593	0.00158149	0.00440751
MIR3125	20.745	1.08325	0.417259	-2.5961	0.00942886	0.0219615
CXorf57	67.75	1.08306	0.241573	-4.48335	7.35e-06	3.14e-05
SEPHS1P1	21.8154	1.08293	0.454955	-2.38031	0.0172982	0.0376153
LOC100652965	98.6933	1.08279	0.216369	-5.00438	5.6e-07	2.82e-06
SCUBE3	91.2326	1.07898	0.231036	-4.67018	3.01e-06	1.36e-05
PERP	18.7356	1.07775	0.428503	-2.51515	0.0118982	0.026964
LOC100505825	70.7	1.07694	0.265263	-4.05988	4.91e-05	0.000183581
ENC1	2266.2	1.07624	0.0890552	-12.0851	1.27e-33	3.63e-32
CTSS	23.1551	1.07612	0.393687	-2.73344	0.00626762	0.0152662
CDC42EP4	1075.91	1.07545	0.0814599	-13.2021	8.53e-40	2.97e-38
SPTBN5	142.455	1.07528	0.197212	-5.45241	4.97e-08	2.87e-07
LAYN	42.0542	1.07462	0.308674	-3.48142	0.000498755	0.00154643
FRMD5	947.405	1.07433	0.11355	-9.46135	3.04e-21	5.09e-20
EML2	489.625	1.07388	0.105321	-10.1962	2.06e-24	4.09e-23
LRIG2	657.628	1.07374	0.115412	-9.30353	1.36e-20	2.22e-19
DRD4	29.2941	1.07161	0.385723	-2.77818	0.00546651	0.0135276
AVPR2	54.5044	1.07074	0.295827	-3.61949	0.000295187	0.000954465
ZMYND17	26.3901	1.07	0.40218	-2.66049	0.00780261	0.018547
NEURL1B	696.699	1.06776	0.0972308	-10.9817	4.68e-28	1.07e-26
PAK1	116.028	1.06773	0.201243	-5.30566	1.12e-07	6.17e-07
TMEM71	106.65	1.06579	0.198556	-5.36771	7.97e-08	4.46e-07
BBX	1431.05	1.06477	0.118718	-8.96886	3e-19	4.49e-18
TMEM151A	30.5248	1.06474	0.348521	-3.05503	0.00225041	0.00606999
LRRC70	23.2147	1.06463	0.395245	-2.6936	0.00706849	0.0169998
KIT	251.571	1.06431	0.143129	-7.43598	1.04e-13	1.07e-12
NBEAL1	90.9559	1.06423	0.237218	-4.48632	7.25e-06	3.1e-05
C14orf45	39.021	1.06243	0.340345	-3.12162	0.00179859	0.00494819
MR1	121.738	1.06226	0.215847	-4.92136	8.59e-07	4.22e-06
NPHP3-ACAD11	51.3915	1.06178	0.281632	-3.77009	0.00016319	0.000554302
CHST2	87.3324	1.05954	0.217572	-4.86984	1.12e-06	5.37e-06
LOC100652991	30.8283	1.05866	0.349983	-3.02489	0.00248725	0.00664378
ZBTB38	780.013	1.05849	0.102178	-10.3592	3.8e-25	7.79e-24
PDE5A	125.451	1.05847	0.189472	-5.58643	2.32e-08	1.39e-07
CYS1	22.1883	1.05814	0.394089	-2.68503	0.00725229	0.0173937
SIAE	430.867	1.0579	0.10783	-9.8108	1.01e-22	1.84e-21
ROD1	2456.58	1.05713	0.0842029	-12.5546	3.75e-36	1.17e-34
TSSK4	31.9217	1.05678	0.341068	-3.09844	0.00194541	0.00532006
BMPR2	3712.31	1.05668	0.0871416	-12.126	7.69e-34	2.25e-32
C19orf55	342.345	1.05573	0.12727	-8.2952	1.08e-16	1.4e-15
RILPL2	317.971	1.05561	0.127639	-8.27024	1.34e-16	1.71e-15
FBLIM1	2319.92	1.05544	0.0756907	-13.9441	3.42e-44	1.36e-42
PMP22	2587.87	1.0551	0.070348	-14.9983	7.53e-51	3.49e-49
GPR98	278.945	1.05253	0.13454	-7.82321	5.15e-15	5.85e-14
MUC20	212.133	1.05174	0.178644	-5.88735	3.92e-09	2.57e-08
FAM171A1	3003.79	1.05159	0.0659542	-15.9442	3.13e-57	1.75e-55
SLC12A4	1363.8	1.05042	0.0812443	-12.9292	3.08e-38	1.03e-36
2023-09-04	4817.44	1.05	0.0645659	-16.2625	1.82e-59	1.07e-57
HAL	17.1862	1.04922	0.455672	-2.30258	0.0213025	0.0451232
MYO18A	1795.79	1.04902	0.0966374	-10.8552	1.88e-27	4.2e-26
PLCH2	20.9731	1.04815	0.430768	-2.43322	0.014965	0.0331438
KCNC4	22.9763	1.04786	0.418492	-2.5039	0.0122834	0.0277499
CHRNA9	74.1349	1.04608	0.238054	-4.3943	1.11e-05	4.6e-05
FCGBP	20.8781	1.0456	0.451308	-2.31681	0.0205139	0.0436723
LOC100507322	71.6722	1.04484	0.301991	-3.45984	0.000540492	0.00166306
EGFR	390.384	1.04415	0.315273	-3.3119	0.000926635	0.00270677
ABHD3	846.596	1.04409	0.095872	-10.8905	1.28e-27	2.86e-26
RAMP2	170.991	1.0438	0.158226	-6.59692	4.2e-11	3.41e-10
2023-09-06	3342.85	1.04353	0.0650691	-16.0372	7.02e-58	3.98e-56
SH2B2	325.953	1.04218	0.125662	-8.29349	1.1e-16	1.42e-15
LYST	955.284	1.04178	0.110543	-9.42418	4.33e-21	7.21e-20
SGMS1	472.355	1.04158	0.110471	-9.42845	4.16e-21	6.93e-20
PRRT1	72.7177	1.04052	0.236627	-4.39731	1.1e-05	4.54e-05
LCA5L	18.2866	1.03827	0.43985	-2.36051	0.0182496	0.0394028
EFCAB4A	26.27	1.03771	0.369378	-2.80934	0.00496437	0.0123963
FAT2	17.7184	1.03703	0.456518	-2.27161	0.0231098	0.0484738
PCK2	323.819	1.03606	0.122958	-8.42608	3.57e-17	4.78e-16
TNIK	1435.36	1.03599	0.104391	-9.92409	3.27e-23	6.13e-22
SSH1	3679.21	1.03559	0.0824835	-12.5551	3.73e-36	1.16e-34
C2orf55	29.3749	1.03502	0.358563	-2.88658	0.00389449	0.00997739
NRTN	20.1903	1.03355	0.430212	-2.40241	0.0162872	0.0356941
SNORD23	51.9692	1.03298	0.305577	-3.38044	0.000723707	0.00216166
ITPRIP	212.96	1.03294	0.147727	-6.99217	2.71e-12	2.47e-11
KIAA1161	520.012	1.03277	0.109109	-9.46546	2.92e-21	4.9e-20
DLX1	757.422	1.03135	0.100323	-10.2804	8.64e-25	1.74e-23
LHFP	1873.6	1.03057	0.0747239	-13.7917	2.86e-43	1.11e-41
GALNTL4	493.521	1.03009	0.104147	-9.89074	4.57e-23	8.49e-22
CUL7	286.387	1.02854	0.143254	-7.17981	6.98e-13	6.68e-12
C1QTNF3	134.166	1.02692	0.180466	-5.69038	1.27e-08	7.83e-08
DMRTA2	80.0587	1.02575	0.232236	-4.41684	1e-05	4.18e-05
LOC100293704	69.3102	1.02564	0.251174	-4.08337	4.44e-05	0.000167311
POFUT2	1257.68	1.02553	0.0800123	-12.8172	1.31e-37	4.32e-36
SYT12	36.2687	1.02367	0.360866	-2.83671	0.00455809	0.0114909
NUDT17	108.965	1.02311	0.211304	-4.84187	1.29e-06	6.14e-06
WWC1	2739.51	1.02074	0.0743815	-13.723	7.4e-43	2.82e-41
BAIAP3	175.707	1.01976	0.157849	-6.46038	1.04e-10	8.18e-10
TMOD4	25.4621	1.01791	0.429987	-2.36731	0.0179181	0.0387883
POLD4	141.877	1.01599	0.181446	-5.59941	2.15e-08	1.3e-07
OSBPL6	932.431	1.01553	0.0899438	-11.2907	1.46e-29	3.52e-28
BAIAP2L1	35.7222	1.01546	0.334053	-3.0398	0.00236734	0.00635083
LOC648740	31.1423	1.01488	0.383629	-2.64546	0.00815794	0.0193015
GADD45G	321.626	1.01402	0.130557	-7.76685	8.05e-15	9.03e-14
C6orf225	187.176	1.01306	0.158821	-6.3786	1.79e-10	1.37e-09
SH2D3C	24.5865	1.01287	0.381764	-2.65313	0.00797496	0.0189255
CIB1	933.787	1.01219	0.0923233	-10.9636	5.72e-28	1.3e-26
ACRC	106.076	1.01181	0.201082	-5.03182	4.86e-07	2.46e-06
SLC23A3	30.1003	1.01114	0.352732	-2.8666	0.0041491	0.0105518
GALNT2	4761.33	1.01062	0.068471	-14.7598	2.66e-49	1.19e-47
COL5A2	1238.27	1.00722	0.0779742	-12.9174	3.59e-38	1.19e-36
PLEKHG2	3775.59	1.00712	0.0696928	-14.4509	2.47e-47	1.05e-45
TMEM159	588.352	1.00591	0.107986	-9.3152	1.22e-20	1.99e-19
MAP3K8	127.297	1.00578	0.20182	-4.98355	6.24e-07	3.12e-06
ARID3B	55.559	1.00548	0.268131	-3.74996	0.000176863	0.000596891
BZRAP1	110.899	1.00366	0.205706	-4.87907	1.07e-06	5.15e-06
RNF182	213.137	1.0031	0.148225	-6.76739	1.31e-11	1.12e-10
ARHGAP32	783.678	1.00273	0.110442	-9.07922	1.09e-19	1.69e-18
DST	6170.84	1.00196	0.0859035	-11.6638	1.95e-31	5.19e-30
SNTA1	216.234	1.00021	0.147659	-6.77376	1.25e-11	1.07e-10
LAG3	52.9903	0.99988	0.275209	-3.63317	0.000279965	0.000910162
ANO6	3556.14	0.999735	0.0841631	-11.8785	1.53e-32	4.22e-31
CRYGS	32.2797	0.999351	0.346298	-2.88581	0.00390403	0.0100003
TBXAS1	150.512	0.997963	0.176608	-5.65073	1.6e-08	9.75e-08
S100A2	202.75	0.996677	0.175626	-5.675	1.39e-08	8.54e-08
WARS	4836.15	0.995962	0.071448	-13.9397	3.64e-44	1.44e-42
SPAG5-AS1	19.534	0.995311	0.42346	-2.35043	0.0187519	0.0403718
CASQ1	63.6569	0.995294	0.251098	-3.96376	7.38e-05	0.000267341
CMTM4	1518.45	0.993881	0.0877826	-11.3221	1.02e-29	2.48e-28
AGPAT2	327.217	0.99113	0.128145	-7.73442	1.04e-14	1.16e-13
DUSP18	18.3015	0.991056	0.440022	-2.25229	0.0243042	0.0506542
DNAAF1	28.4302	0.990881	0.367346	-2.6974	0.00698827	0.0168372
MTRF1L	630.072	0.989154	0.0979451	-10.0991	5.58e-24	1.08e-22
RASSF5	51.8597	0.989147	0.274306	-3.606	0.000310959	0.00100099
MOCOS	67.3022	0.989098	0.252342	-3.91968	8.87e-05	0.000316016
STXBP2	128.714	0.988556	0.212413	-4.65393	3.26e-06	1.46e-05
TNFRSF1B	64.8957	0.988457	0.248898	-3.97133	7.15e-05	0.0002598
ANKRD6	259.036	0.987861	0.136251	-7.25029	4.16e-13	4.06e-12
NUMB	1959.48	0.987359	0.0851438	-11.5964	4.3e-31	1.12e-29
KCNF1	2102.98	0.984913	0.0915682	-10.7561	5.55e-27	1.21e-25
SYDE1	1443.68	0.984177	0.074963	-13.1288	2.25e-39	7.75e-38
BCRP3	24.7588	0.984065	0.379721	-2.59155	0.00955448	0.0222272
UNC13A	1703.78	0.984046	0.0945346	-10.4094	2.25e-25	4.65e-24
KCNE1L	21.7677	0.983687	0.403491	-2.43794	0.0147712	0.0327564
TRIP10	1286.87	0.982967	0.098144	-10.0156	1.3e-23	2.49e-22
KCNJ14	308.522	0.982476	0.134532	-7.30293	2.82e-13	2.8e-12
TNFRSF21	5212.29	0.982359	0.0760199	-12.9224	3.36e-38	1.12e-36
MRAP2	56.9511	0.982317	0.264757	-3.71026	0.000207046	0.000689684
VPREB3	21.4052	0.982107	0.426867	-2.30073	0.0214067	0.0452952
2023-03-03	46.2535	0.981881	0.288331	-3.4054	0.000660684	0.00198916
KIF5A	466.402	0.981817	0.159708	-6.14756	7.87e-10	5.58e-09
LBH	229.994	0.981015	0.14593	-6.7225	1.79e-11	1.51e-10
ITPKA	125.019	0.980359	0.185465	-5.28597	1.25e-07	6.83e-07
NR6A1	43.7589	0.979477	0.314897	-3.11046	0.00186794	0.00512483
SLC4A11	266.165	0.978769	0.136428	-7.17425	7.27e-13	6.94e-12
FHDC1	938.123	0.978754	0.085202	-11.4875	1.53e-30	3.86e-29
FSD1L	444.563	0.978708	0.112486	-8.70073	3.3e-18	4.7e-17
NOD1	275.192	0.978355	0.143492	-6.81818	9.22e-12	7.98e-11
SLC8A2	59.3437	0.978174	0.290162	-3.37113	0.000748607	0.00223066
RHBDL1	290.139	0.977963	0.138858	-7.0429	1.88e-12	1.74e-11
HRH1	85.6166	0.97684	0.218528	-4.47008	7.82e-06	3.32e-05
CATSPERG	95.1633	0.976589	0.208714	-4.67907	2.88e-06	1.31e-05
PILRA	147.597	0.974758	0.190536	-5.11588	3.12e-07	1.63e-06
ALDH7A1	1607.7	0.974485	0.0804235	-12.1169	8.59e-34	2.51e-32
TEKT2	29.6244	0.973478	0.351478	-2.76967	0.00561132	0.0138563
UBTD1	583.544	0.972617	0.110962	-8.76535	1.86e-18	2.69e-17
CACNA1H	382.122	0.971675	0.124347	-7.81423	5.53e-15	6.27e-14
SH3BP1	208.203	0.967293	0.151477	-6.38574	1.71e-10	1.31e-09
PPP4R1L	90.0071	0.967269	0.227397	-4.25366	2.1e-05	8.36e-05
HIF1A	17008.8	0.967072	0.0875456	-11.0465	2.28e-28	5.24e-27
HLA-DMA	35.0409	0.966099	0.329268	-2.93408	0.00334536	0.00868982
RBBP6	4105.09	0.965496	0.079792	-12.1002	1.05e-33	3.05e-32
STMN4	27.2829	0.965447	0.361254	-2.67249	0.00752909	0.017983
MYOM2	47.555	0.963977	0.288218	-3.34461	0.000823982	0.00243394
RPL13AP20	27.5105	0.963615	0.363228	-2.65292	0.00797982	0.0189287
TSSK3	191.148	0.96254	0.164087	-5.86604	4.46e-09	2.91e-08
NKPD1	50.8476	0.962222	0.280281	-3.43306	0.000596818	0.00181418
PHLDB3	148.279	0.961842	0.177726	-5.41195	6.23e-08	3.55e-07
CARD14	127.477	0.961213	0.214332	-4.4847	7.3e-06	3.12e-05
GNRH1	36.6953	0.961075	0.359419	-2.67397	0.0074959	0.0179086
CD14	20.2792	0.960888	0.421573	-2.27929	0.0226495	0.0476
FOXK1	5550.24	0.960216	0.0843889	-11.3785	5.35e-30	1.31e-28
LCA5	34.2615	0.95908	0.343701	-2.79045	0.00526344	0.0130604
INPP1	771.5	0.957498	0.0983959	-9.73108	2.22e-22	3.98e-21
BCAS4	39.3864	0.955085	0.305085	-3.13055	0.00174479	0.00481315
ACOT1	24.9395	0.955037	0.380618	-2.50918	0.0121013	0.0273697
PORCN	546.961	0.954774	0.10093	-9.45977	3.09e-21	5.16e-20
LOC100506472	96.4973	0.954654	0.216323	-4.4131	1.02e-05	4.25e-05
SGSM1	46.1525	0.951601	0.292758	-3.25047	0.00115213	0.00330264
VASP	1778.73	0.951389	0.0723697	-13.1462	1.79e-39	6.17e-38
PITPNM2	493.86	0.949962	0.117206	-8.10504	5.27e-16	6.42e-15
CCDC40	234.67	0.948575	0.147313	-6.43919	1.2e-10	9.35e-10
C7orf61	18.7567	0.948356	0.4216	-2.24942	0.0244855	0.0509343
APLP1	251.16	0.946142	0.133888	-7.06669	1.59e-12	1.48e-11
TMEM47	4417.03	0.945855	0.0824061	-11.478	1.7e-30	4.28e-29
PPP1R13B	34.1333	0.944989	0.341198	-2.76962	0.00561218	0.0138564
ACPL2	216.241	0.94471	0.149993	-6.29835	3.01e-10	2.23e-09
OSTalpha	23.3506	0.944103	0.388106	-2.43259	0.0149912	0.0331849
LOC650623	66.2025	0.943188	0.255019	-3.6985	0.00021688	0.000719219
ADPRHL1	52.2033	0.943183	0.286312	-3.29425	0.000986835	0.00286573
EMILIN1	355.246	0.942102	0.120365	-7.82704	4.99e-15	5.69e-14
IGIP	186.049	0.941419	0.178645	-5.26977	1.37e-07	7.42e-07
WIPI1	474.597	0.940624	0.109643	-8.57897	9.57e-18	1.32e-16
NOS1AP	58.7037	0.940473	0.265362	-3.54411	0.000393934	0.00124681
GRHL2	620.544	0.939546	0.101884	-9.22171	2.92e-20	4.65e-19
PACS1	1032.51	0.938992	0.110588	-8.49091	2.05e-17	2.77e-16
SH3KBP1	5866.58	0.938692	0.0642735	-14.6047	2.62e-48	1.13e-46
CA5B	168.895	0.936613	0.160832	-5.82356	5.76e-09	3.71e-08
PLEKHG5	148.392	0.936302	0.182215	-5.13845	2.77e-07	1.45e-06
TEX15	85.2203	0.936106	0.242774	-3.85587	0.000115318	0.00040176
C19orf18	52.2201	0.935772	0.29719	-3.14873	0.0016398	0.00455028
GAS6	21.5747	0.935289	0.406373	-2.30155	0.0213604	0.0452082
NPPA	35.1751	0.932325	0.336809	-2.76811	0.00563818	0.0139147
AURKC	45.9424	0.932191	0.296728	-3.14156	0.0016805	0.0046528
EPHB3	1652.64	0.932048	0.0792213	-11.7651	5.9e-32	1.59e-30
MKL1	1643.06	0.931397	0.0795081	-11.7145	1.07e-31	2.87e-30
GOLGB1	4855.27	0.930458	0.0964388	-9.64818	5e-22	8.73e-21
PBX2	2169.5	0.930312	0.0732778	-12.6957	6.25e-37	2.01e-35
PROZ	71.156	0.929984	0.253002	-3.6758	0.000237107	0.000780924
NPTX1	358.804	0.929579	0.135022	-6.88465	5.79e-12	5.15e-11
NCOA3	1192.67	0.929007	0.0942079	-9.86124	6.13e-23	1.13e-21
C1QL4	25.1038	0.928298	0.374275	-2.48026	0.0131287	0.0294565
KBTBD11	523.878	0.92661	0.10355	-8.94846	3.6e-19	5.38e-18
PPARD	877.655	0.92584	0.0990795	-9.34441	9.24e-21	1.52e-19
LOC100130357	31.3263	0.925693	0.348934	-2.65291	0.00798	0.0189287
LMTK3	443.251	0.925313	0.128958	-7.17531	7.21e-13	6.89e-12
TGFB2	1119.82	0.925229	0.105076	-8.80533	1.3e-18	1.9e-17
ARHGEF26	801.499	0.924271	0.0961109	-9.61671	6.8e-22	1.18e-20
PRKD2	894.327	0.923607	0.0951298	-9.70892	2.76e-22	4.91e-21
MMP14	3869.22	0.923458	0.0689117	-13.4006	6e-41	2.16e-39
CBL	2696.39	0.922753	0.100599	-9.17259	4.62e-20	7.29e-19
PIGZ	60.8303	0.922327	0.267399	-3.44926	0.000562125	0.00172108
FHOD1	835.064	0.922049	0.106226	-8.68009	3.95e-18	5.6e-17
ACTN1	6430.63	0.921069	0.0814738	-11.3051	1.24e-29	3e-28
PLXNC1	29.5886	0.919513	0.372614	-2.46774	0.0135971	0.0304011
ALPK2	465.116	0.918534	0.114691	-8.00877	1.16e-15	1.38e-14
NOVA2	218.407	0.917884	0.175308	-5.23585	1.64e-07	8.84e-07
MRPL45P2	44.8653	0.917569	0.363145	-2.52673	0.011513	0.0262006
ODZ1	626.65	0.917478	0.118303	-7.75534	8.81e-15	9.87e-14
SOX13	2301.81	0.915881	0.0682511	-13.4193	4.66e-41	1.7e-39
BCL2L12	409.293	0.915202	0.12247	-7.47285	7.85e-14	8.17e-13
NDP	321.298	0.91355	0.129394	-7.06024	1.66e-12	1.54e-11
SRPX	624.607	0.913488	0.105945	-8.62231	6.56e-18	9.11e-17
RAPH1	1864.6	0.911247	0.0747038	-12.1981	3.18e-34	9.37e-33
PTPRD	1605.43	0.911241	0.0846265	-10.7678	4.89e-27	1.07e-25
SRRM5	86.0176	0.910853	0.219999	-4.14027	3.47e-05	0.000133419
CTSL1	258.315	0.91059	0.139833	-6.51197	7.42e-11	5.9e-10
RUNDC3A	659.742	0.91055	0.094461	-9.63943	5.45e-22	9.49e-21
HOXD11	129.888	0.910267	0.183324	-4.96534	6.86e-07	3.41e-06
EDNRB	5035.38	0.909709	0.0829069	-10.9727	5.17e-28	1.18e-26
IRX6	136.31	0.909257	0.176897	-5.14004	2.75e-07	1.44e-06
ESPN	23.2743	0.908579	0.384176	-2.36501	0.0180298	0.0390105
NACAD	359.645	0.908267	0.121539	-7.47303	7.84e-14	8.16e-13
LOC100652912	79.4983	0.906345	0.255996	-3.54046	0.000399431	0.00126306
MIR22HG	237.944	0.906102	0.142988	-6.33689	2.34e-10	1.77e-09
C1orf95	88.3503	0.90339	0.223421	-4.04344	5.27e-05	0.000195935
TRAM2	2280.09	0.90282	0.0943228	-9.5716	1.05e-21	1.81e-20
CDK18	985.831	0.902714	0.0832558	-10.8427	2.16e-27	4.8e-26
NPFF	36.1685	0.902582	0.344892	-2.617	0.00887067	0.0207925
NPAS1	60.9217	0.901165	0.258854	-3.48137	0.000498857	0.00154646
RAD54L2	1319.31	0.900369	0.243143	-3.70304	0.000213031	0.000707805
SEMA6C	270.779	0.900297	0.140494	-6.4081	1.47e-10	1.14e-09
SNX9	730.775	0.899805	0.0916823	-9.81438	9.76e-23	1.78e-21
MPRIP	4008.44	0.8994	0.0783568	-11.4783	1.7e-30	4.27e-29
FAM160B1	266.253	0.899316	0.132876	-6.76811	1.3e-11	1.12e-10
LOC100507242	28.5427	0.897501	0.367562	-2.44177	0.0146154	0.0324524
KIFAP3	860.417	0.897139	0.0870402	-10.3072	6.54e-25	1.32e-23
HSD3B7	193.062	0.897132	0.154929	-5.79061	7.01e-09	4.47e-08
LOC729970	162.13	0.897088	0.17121	-5.23969	1.61e-07	8.66e-07
LOC100506060	57.39	0.896731	0.26358	-3.40212	0.000668659	0.00200968
LOC100505678	55.777	0.895499	0.260838	-3.43317	0.000596577	0.00181376
PTGR1	264.275	0.89509	0.138981	-6.44039	1.19e-10	9.28e-10
FYN	13111.2	0.894833	0.0576763	-15.5147	2.76e-54	1.43e-52
SNORA40	88.9787	0.894773	0.211235	-4.23591	2.28e-05	9e-05
LOC100130856	125.414	0.894189	0.180754	-4.94699	7.54e-07	3.73e-06
IFI16	2383.36	0.893599	0.0827492	-10.7989	3.48e-27	7.66e-26
ATP2B2	827.358	0.893569	0.111449	-8.01775	1.08e-15	1.28e-14
TBX19	43.5975	0.893226	0.298609	-2.99129	0.00277803	0.0073481
FCRLA	12979.9	0.892862	0.0610632	-14.6219	2.04e-48	8.81e-47
MND1	166.661	0.892688	0.161369	-5.53196	3.17e-08	1.87e-07
ANXA1	2443.86	0.89254	0.0750082	-11.8992	1.19e-32	3.31e-31
SYNGAP1	1782.19	0.892236	0.0945681	-9.43486	3.92e-21	6.52e-20
PRKAR2B	48.7805	0.891461	0.280381	-3.17946	0.00147549	0.00413935
MOSC2	339.567	0.890629	0.117321	-7.59136	3.17e-14	3.4e-13
INADL	40.6143	0.89035	0.300341	-2.96447	0.00303207	0.00794619
HOTAIRM1	35.0656	0.890151	0.323823	-2.74888	0.00597986	0.0146579
FBXO30	1116.6	0.888413	0.0804213	-11.047	2.27e-28	5.22e-27
LINC00085	266.644	0.887797	0.185545	-4.78481	1.71e-06	8.02e-06
FLJ38717	84.8922	0.887635	0.233951	-3.79411	0.000148176	0.000507377
ARHGEF11	3523.82	0.887361	0.0771489	-11.5019	1.29e-30	3.27e-29
IL18BP	166.285	0.885976	0.164524	-5.3851	7.24e-08	4.08e-07
CFB	31.0747	0.885651	0.36016	-2.45905	0.0139306	0.031035
FBXO36	185.869	0.885249	0.156501	-5.65649	1.54e-08	9.44e-08
TPST2	661.423	0.885003	0.0953472	-9.2819	1.66e-20	2.7e-19
DNHD1	1382.45	0.883611	0.100301	-8.80961	1.26e-18	1.83e-17
HOXB3	132.818	0.883434	0.189645	-4.65836	3.19e-06	1.43e-05
LRRN3	895.26	0.883337	0.0855047	-10.3309	5.11e-25	1.04e-23
KIAA1958	407.253	0.882674	0.353596	-2.49628	0.0125505	0.0282761
MLKL	46.991	0.882628	0.28599	-3.08622	0.00202717	0.00551499
EEA1	2218.12	0.882564	0.0887717	-9.94194	2.73e-23	5.15e-22
HERC5	48.634	0.881349	0.284312	-3.09994	0.0019356	0.00529492
CYP2E1	95.0654	0.880656	0.226759	-3.88367	0.000102892	0.000362253
NPPA-AS1	51.5916	0.879624	0.283862	-3.09878	0.00194323	0.00531493
TSGA10	35.8006	0.879559	0.324759	-2.70835	0.00676193	0.0163373
PQLC3	143.764	0.879464	0.178799	-4.91874	8.71e-07	4.27e-06
RCN3	527.435	0.879349	0.100586	-8.74222	2.29e-18	3.28e-17
CAMK2D	3132.6	0.878219	0.0735229	-11.9448	6.91e-33	1.92e-31
INSR	549.815	0.877743	0.106771	-8.22079	2.02e-16	2.55e-15
WFS1	979.53	0.876234	0.093044	-9.41742	4.62e-21	7.68e-20
INTU	48.4386	0.876153	0.280631	-3.12209	0.00179574	0.00494113
WNT2B	53.3417	0.875587	0.322156	-2.7179	0.00656979	0.0159329
GPR162	1051.9	0.875427	0.0901472	-9.71109	2.7e-22	4.81e-21
CLDN12	3238.86	0.874888	0.0676099	-12.9402	2.67e-38	8.94e-37
LOC100507092	37.4511	0.874418	0.339863	-2.57285	0.0100865	0.0232814
CDHR3	137.4	0.874125	0.181905	-4.80538	1.54e-06	7.3e-06
SP100	25.9719	0.873568	0.369737	-2.36267	0.0181436	0.0392128
MRC2	3285.9	0.873213	0.0715082	-12.2114	2.7e-34	8.01e-33
IDS	1550.52	0.873184	0.0892564	-9.78287	1.33e-22	2.41e-21
SYNE1	689.158	0.872976	0.107669	-8.10794	5.15e-16	6.27e-15
FLJ44342	1616.77	0.872157	0.321265	-2.71476	0.00663242	0.0160646
LOC100507165	46.5256	0.872081	0.292266	-2.98386	0.00284639	0.00750491
HEATR5A	1992.73	0.871818	0.0886777	-9.83131	8.25e-23	1.51e-21
LRP1B	77.2685	0.86978	0.228941	-3.79915	0.000145193	0.000498144
NEDD4	1363.12	0.86934	0.0917568	-9.47439	2.68e-21	4.51e-20
APOD	1921.14	0.867399	0.0771661	-11.2407	2.57e-29	6.1e-28
FBXO6	75.0175	0.867182	0.226765	-3.82414	0.000131228	0.000452829
LOC100128071	49.0784	0.866937	0.300814	-2.88197	0.00395193	0.0101098
STARD13	1009.46	0.866762	0.0892987	-9.70632	2.83e-22	5.03e-21
PITPNM1	863.59	0.866618	0.0947652	-9.1449	5.97e-20	9.35e-19
TMBIM1	759.239	0.866494	0.0885764	-9.78245	1.34e-22	2.42e-21
YJEFN3	236.422	0.865618	0.15693	-5.51595	3.47e-08	2.04e-07
LOC100506234	38.0462	0.864478	0.315092	-2.74357	0.00607751	0.0148636
NFATC1	619.673	0.863525	0.101423	-8.51406	1.68e-17	2.28e-16
PHYHIP	29.9106	0.862856	0.34734	-2.48418	0.012985	0.0291565
ADAMTS4	1977.19	0.861248	0.072334	-11.9065	1.09e-32	3.03e-31
CDC42EP2	197.559	0.860974	0.15398	-5.59145	2.25e-08	1.35e-07
RSPH4A	136.527	0.860061	0.185879	-4.62699	3.71e-06	1.65e-05
FP588	63.3418	0.859689	0.260685	-3.2978	0.00097444	0.00283543
PRRT4	33.4997	0.85946	0.328055	-2.61987	0.00879637	0.0206462
MALT1	1418.59	0.859355	0.0964546	-8.90943	5.13e-19	7.62e-18
ZNF221	89.7177	0.858101	0.295671	-2.90221	0.00370537	0.00953791
ERBB2	823.038	0.856164	0.0887222	-9.64995	4.92e-22	8.59e-21
CCDC88C	2142.02	0.855443	0.0787849	-10.858	1.83e-27	4.08e-26
JMJD1C	2000.81	0.855255	0.0941036	-9.08844	1e-19	1.56e-18
SLC6A9	1302.19	0.854221	0.104476	-8.17625	2.93e-16	3.64e-15
TESK2	34.0532	0.853954	0.346834	-2.46214	0.0138111	0.0308082
TMEM185A	296.725	0.85342	0.131615	-6.48421	8.92e-11	7.04e-10
HACE1	443.67	0.853095	0.115201	-7.40527	1.31e-13	1.34e-12
TNNT1	71.5146	0.852544	0.231536	-3.68212	0.000231303	0.000763255
PPARA	1143.01	0.850138	0.120158	-7.07516	1.49e-12	1.39e-11
HNMT	598.455	0.850094	0.0965424	-8.8054	1.3e-18	1.9e-17
ITM2B	2685.19	0.850094	0.0720615	-11.7968	4.06e-32	1.1e-30
PLAC8L1	60.9268	0.848996	0.282578	-3.00446	0.00266052	0.00706204
ANKRD10-IT1	348.812	0.848698	0.116674	-7.27412	3.49e-13	3.43e-12
PROS1	1148.11	0.84858	0.0805114	-10.5399	5.66e-26	1.19e-24
LYN	139.224	0.848339	0.18007	-4.71117	2.46e-06	1.13e-05
LTB4R	423.191	0.847552	0.125943	-6.72963	1.7e-11	1.44e-10
UCKL1-AS1	55.9452	0.847141	0.28585	-2.96358	0.0030408	0.00796546
NOTCH1	9650.44	0.847127	0.0842097	-10.0597	8.32e-24	1.61e-22
NAAA	107.529	0.846627	0.197794	-4.28034	1.87e-05	7.46e-05
FAM186B	49.5565	0.846375	0.273761	-3.09166	0.00199041	0.00542708
ZNF808	90.2299	0.846265	0.266261	-3.17833	0.00148128	0.00415358
MGC16142	50.9929	0.841616	0.282	-2.98445	0.00284088	0.00749265
LTB4R2	33.2469	0.841017	0.337529	-2.49169	0.0127137	0.0286104
KIAA0649	677.685	0.840885	0.100545	-8.36331	6.1e-17	8.02e-16
MAOB	166.301	0.840469	0.163839	-5.12986	2.9e-07	1.51e-06
C16orf46	71.5464	0.839894	0.242684	-3.46086	0.00053846	0.00165769
LRRC4C	728.337	0.839032	0.106548	-7.87471	3.42e-15	3.93e-14
CTNND1	64.6751	0.838603	0.289693	-2.8948	0.00379399	0.00974579
GPX8	259.323	0.838399	0.133408	-6.28449	3.29e-10	2.43e-09
SEMA4B	870.754	0.837529	0.102729	-8.15284	3.55e-16	4.39e-15
LOC100505620	73.2063	0.836599	0.242695	-3.44712	0.000566605	0.00173357
PDE1C	278.942	0.834641	0.154911	-5.38788	7.13e-08	4.02e-07
TRAF3IP2	1807.43	0.834486	0.0720224	-11.5865	4.83e-31	1.25e-29
LATS2	263.621	0.833842	0.143908	-5.79428	6.86e-09	4.38e-08
TPD52L1	114.895	0.83343	0.21644	-3.85062	0.000117817	0.000409645
FLJ44511	124.152	0.832031	0.209607	-3.96948	7.2e-05	0.000261554
LTBP4	5164.61	0.831606	0.0679673	-12.2354	2.01e-34	6.01e-33
LOC644192	45.901	0.831	0.300839	-2.76228	0.00573995	0.0141357
TRIM46	311.895	0.830814	0.130539	-6.36449	1.96e-10	1.49e-09
TIGD3	32.0985	0.830589	0.335604	-2.47491	0.013327	0.0298511
C14orf86	34.2112	0.830499	0.341335	-2.43309	0.0149705	0.0331503
GPR126	1035.97	0.83038	0.0916109	-9.0642	1.26e-19	1.93e-18
PKIG	839.079	0.830299	0.089394	-9.28808	1.57e-20	2.55e-19
FAM154B	50.6108	0.830248	0.273107	-3.04001	0.00236574	0.00634753
LOC100507547	39.3906	0.828626	0.330012	-2.5109	0.0120425	0.0272519
ARFGAP3	1521.14	0.826161	0.0919719	-8.98276	2.64e-19	3.96e-18
GRIK5	57.8306	0.825629	0.25757	-3.20545	0.00134851	0.00381149
TAPBP	2981.84	0.825531	0.0765751	-10.7807	4.25e-27	9.3e-26
IL10RB	384.011	0.825016	0.114949	-7.17723	7.11e-13	6.8e-12
ST20	121.652	0.824465	0.200018	-4.12195	3.76e-05	0.000143723
JUB	343.825	0.823847	0.123132	-6.69074	2.22e-11	1.86e-10
TAPBPL	40.1479	0.822847	0.316229	-2.60206	0.00926653	0.0216298
S1PR5	347.765	0.822579	0.130179	-6.3188	2.64e-10	1.97e-09
ZNF432	320.207	0.820703	0.13005	-6.31069	2.78e-10	2.07e-09
C9orf3	618.123	0.820015	0.0995549	-8.23681	1.77e-16	2.25e-15
DOCK6	1200.98	0.819131	0.0905782	-9.04336	1.52e-19	2.32e-18
NR2F2	756.634	0.818987	0.0968723	-8.45429	2.81e-17	3.78e-16
MIR4712	31.5021	0.818279	0.348262	-2.34961	0.0187932	0.0404504
FIGN	534.818	0.816687	0.141577	-5.76851	8e-09	5.07e-08
ASNS	5380.34	0.81659	0.0676748	-12.0664	1.59e-33	4.55e-32
SPATA20	236.818	0.816261	0.141857	-5.75413	8.71e-09	5.49e-08
KREMEN2	171.768	0.816208	0.159709	-5.1106	3.21e-07	1.67e-06
LOC100506392	70.7873	0.816184	0.236605	-3.44956	0.000561501	0.00171947
ADAM15	3225.2	0.816062	0.0668782	-12.2022	3.03e-34	8.95e-33
POLR2J4	459.758	0.815203	0.156166	-5.22011	1.79e-07	9.58e-07
FNDC3B	2095.23	0.814878	0.0898811	-9.06618	1.23e-19	1.9e-18
RBMS2	965.389	0.814665	0.0853975	-9.53968	1.43e-21	2.44e-20
OPTN	289.957	0.814491	0.13676	-5.95562	2.59e-09	1.73e-08
SUN2	3318.5	0.814339	0.0688534	-11.8271	2.83e-32	7.72e-31
TCP11L2	60.1092	0.814312	0.270145	-3.01436	0.00257525	0.00685456
PTPRCAP	50.5037	0.813323	0.271023	-3.00094	0.00269147	0.00713983
TJP2	1247.29	0.813093	0.0781621	-10.4027	2.41e-25	4.98e-24
ENOX1	667.558	0.812802	0.103984	-7.81661	5.43e-15	6.16e-14
ARSJ	133.809	0.812299	0.178778	-4.54362	5.53e-06	2.4e-05
TBC1D12	447.554	0.810143	0.108618	-7.45865	8.74e-14	9.06e-13
TMEM194B	273.045	0.810087	0.129306	-6.26488	3.73e-10	2.73e-09
LOC100506367	59.2222	0.809275	0.256812	-3.15124	0.0016258	0.00451865
LOC202181	32.52	0.808736	0.349628	-2.31314	0.0207152	0.044036
LEF1	1172.68	0.808604	0.105921	-7.63406	2.27e-14	2.47e-13
NPHP1	89.2209	0.808603	0.224816	-3.59674	0.000322236	0.00103498
CYB5B	3609.75	0.808359	0.0639017	-12.65	1.12e-36	3.54e-35
HEBP1	105.183	0.807855	0.2054	-3.93308	8.39e-05	0.000300507
TTLL3	117.316	0.806849	0.188071	-4.29013	1.79e-05	7.16e-05
CLIC1	6430.4	0.806689	0.060914	-13.2431	4.95e-40	1.73e-38
FAM98C	325.817	0.806214	0.12587	-6.40516	1.5e-10	1.16e-09
PODNL1	178.89	0.806136	0.163786	-4.9219	8.57e-07	4.21e-06
LIF	80.0596	0.805804	0.234485	-3.43648	0.000589326	0.00179455
PPARGC1A	1244.75	0.804905	0.0881039	-9.13586	6.49e-20	1.01e-18
OSBPL3	755.947	0.804611	0.0934362	-8.61134	7.22e-18	1e-16
MEGF11	420.475	0.804512	0.115703	-6.95326	3.57e-12	3.22e-11
RALGPS2	444.184	0.804327	0.121663	-6.61109	3.81e-11	3.11e-10
LOC220729	330.784	0.803316	0.121961	-6.58663	4.5e-11	3.64e-10
FILIP1	43.2309	0.803232	0.313269	-2.56403	0.0103464	0.0238236
BAI3	699.1	0.803178	0.108162	-7.4257	1.12e-13	1.15e-12
MAP1B	7244.11	0.802785	0.0975992	-8.22532	1.95e-16	2.46e-15
ARFGAP1	4535.24	0.802658	0.0727367	-11.0351	2.59e-28	5.93e-27
C9orf103	62.2552	0.802536	0.253041	-3.17156	0.00151621	0.00424191
SMAGP	50.6796	0.80242	0.272568	-2.94393	0.00324074	0.00843448
PHF15	768.934	0.801458	0.121128	-6.61661	3.68e-11	3.01e-10
PRPS2	261.106	0.800816	0.13238	-6.04937	1.45e-09	1e-08
IFT57	217.393	0.800417	0.150076	-5.3334	9.64e-08	5.35e-07
APAF1	803.143	0.800155	0.104227	-7.67707	1.63e-14	1.79e-13
TPPP	1023.47	0.799097	0.0948047	-8.42888	3.49e-17	4.67e-16
TFAP2A	3946.26	0.798856	0.0692434	-11.5369	8.59e-31	2.2e-29
TNFAIP8L1	291.667	0.797662	0.129471	-6.16091	7.23e-10	5.15e-09
WDFY2	431.094	0.797157	0.13775	-5.78697	7.17e-09	4.56e-08
KLHL26	80.1137	0.797124	0.22639	-3.52101	0.000429899	0.00135103
TRIM56	481.917	0.79712	0.118114	-6.74873	1.49e-11	1.27e-10
PDZRN3	597.009	0.796539	0.101096	-7.87903	3.3e-15	3.8e-14
NLRC4	86.8806	0.796424	0.217007	-3.67004	0.000242511	0.000797209
CUX1	4018.83	0.796276	0.0995009	-8.0027	1.22e-15	1.45e-14
RAB8B	4079.33	0.796191	0.0670793	-11.8694	1.71e-32	4.68e-31
LOC619207	192.858	0.795895	0.157884	-5.041	4.63e-07	2.35e-06
PARD6B	93.187	0.795876	0.229518	-3.46759	0.000525142	0.00162043
ATHL1	1318.77	0.795339	0.0890418	-8.9322	4.18e-19	6.23e-18
ANKRD42	80.5796	0.794433	0.235324	-3.37591	0.00073573	0.00219492
MAGI3	71.8242	0.794303	0.237378	-3.34615	0.000819429	0.00242173
ZDHHC1	29.881	0.794231	0.348977	-2.27588	0.022853	0.0479984
SYN2	53.6667	0.793371	0.304869	-2.60233	0.00925924	0.021618
ELOVL1	2158.1	0.793318	0.0680918	-11.6507	2.28e-31	6.04e-30
EFNB2	833.39	0.792682	0.0919616	-8.61971	6.71e-18	9.31e-17
ICA1L	75.956	0.792515	0.227395	-3.48519	0.000491796	0.00152621
ADAM32	40.379	0.79223	0.312759	-2.53304	0.0113078	0.0257877
UBXN7	1061.35	0.791911	0.120153	-6.59086	4.37e-11	3.54e-10
FLJ46906	396.072	0.791321	0.136105	-5.81406	6.1e-09	3.91e-08
TNS1	2265.65	0.791255	0.0863022	-9.16843	4.8e-20	7.57e-19
FZD8	1140.68	0.790194	0.0822893	-9.60263	7.79e-22	1.35e-20
GCC2	1082.41	0.790143	0.0908882	-8.69357	3.51e-18	5e-17
CCDC149	1028.41	0.789961	0.090417	-8.73686	2.4e-18	3.44e-17
CACNG7	983.279	0.78937	0.0845806	-9.33276	1.03e-20	1.69e-19
NUPR1	267.995	0.78788	0.138266	-5.69831	1.21e-08	7.49e-08
CCDC146	145.723	0.78675	0.178808	-4.39997	1.08e-05	4.5e-05
IL16	126.648	0.786419	0.198013	-3.97155	7.14e-05	0.000259617
PDLIM7	1057.25	0.786405	0.0863582	-9.10632	8.52e-20	1.32e-18
PCNXL2	203.245	0.784411	0.174173	-4.50362	6.68e-06	2.87e-05
LOC100505787	73.3208	0.783697	0.278848	-2.81048	0.00494677	0.0123595
FAM116B	74.8967	0.78368	0.236874	-3.30843	0.000938207	0.00273826
SCG2	131.255	0.782192	0.181094	-4.31925	1.57e-05	6.33e-05
SEPN1	6017.88	0.782159	0.085753	-9.12107	7.44e-20	1.16e-18
NEK2	613.124	0.780865	0.104923	-7.44226	9.9e-14	1.02e-12
AHI1	608.415	0.780743	0.0988126	-7.90124	2.76e-15	3.2e-14
SPEG	292.951	0.780613	0.140161	-5.56941	2.56e-08	1.53e-07
LOC100132247	77.4226	0.780283	0.228053	-3.42149	0.000622785	0.0018842
LOC100652766	60.3166	0.778862	0.2713	-2.87085	0.00409371	0.0104308
ZSCAN12P1	46.6236	0.778199	0.308296	-2.5242	0.0115963	0.0263625
SH3PXD2B	3634.43	0.777506	0.0944048	-8.23588	1.78e-16	2.26e-15
CALCOCO2	893.301	0.776039	0.0861695	-9.00597	2.14e-19	3.23e-18
IRS2	1540.24	0.77591	0.0750746	-10.3352	4.88e-25	9.95e-24
RND2	442.784	0.775506	0.107314	-7.22652	4.96e-13	4.79e-12
CCR10	56.9421	0.775256	0.263417	-2.94308	0.00324964	0.00845383
LPCAT4	1966.23	0.774794	0.0855755	-9.05393	1.38e-19	2.11e-18
C3orf37	1162.25	0.774349	0.0781956	-9.90272	4.05e-23	7.54e-22
KIAA0907	1894.97	0.774141	0.0759735	-10.1896	2.21e-24	4.37e-23
LOC100507503	115.202	0.773489	0.196093	-3.9445	8e-05	0.000287547
DYNC2H1	61.8025	0.773385	0.250086	-3.09248	0.00198494	0.00541466
POLN	99.8038	0.772982	0.217046	-3.56138	0.000368912	0.00117253
PTPN12	7482.32	0.771017	0.0644938	-11.9549	6.12e-33	1.71e-31
TNFRSF1A	1453.09	0.770823	0.0786417	-9.80171	1.11e-22	2.01e-21
PCDHGC5	996.381	0.770726	0.131513	-5.86048	4.62e-09	3e-08
ZNF404	96.5173	0.770409	0.210327	-3.66292	0.000249361	0.000817867
DGKA	521.453	0.770176	0.103279	-7.45721	8.84e-14	9.16e-13
TP53INP1	1597.15	0.76996	0.0919398	-8.37461	5.54e-17	7.3e-16
GLIS3	773.499	0.769952	0.111701	-6.89297	5.46e-12	4.86e-11
C5orf4	379.532	0.769822	0.122541	-6.28217	3.34e-10	2.46e-09
PON2	1058.81	0.769809	0.0980202	-7.85358	4.04e-15	4.64e-14
C8orf73	198.56	0.769603	0.173266	-4.44175	8.92e-06	3.75e-05
PLEKHF2	352.286	0.769544	0.128023	-6.01098	1.84e-09	1.26e-08
FNBP4	2869.78	0.768901	0.0808709	-9.50776	1.95e-21	3.3e-20
IGF2BP2	2696.09	0.767627	0.0726082	-10.5722	4.01e-26	8.47e-25
LOC100505686	819.458	0.767492	0.0875142	-8.7699	1.79e-18	2.59e-17
NPIPL3	38.2885	0.766482	0.313467	-2.44517	0.0144782	0.03216
ARHGEF25	1327.07	0.76648	0.0782529	-9.79491	1.18e-22	2.14e-21
HIVEP1	401.132	0.766289	0.141497	-5.41559	6.11e-08	3.49e-07
HIPK1	3401.63	0.766023	0.0839244	-9.12753	7.01e-20	1.09e-18
LNPEP	194.448	0.765978	0.185624	-4.12649	3.68e-05	0.000141318
CRY1	2028.65	0.764978	0.0865683	-8.8367	9.86e-19	1.44e-17
TTC7A	90.2183	0.763449	0.213861	-3.56984	0.000357194	0.001138
RFX1	467.68	0.763271	0.107876	-7.07547	1.49e-12	1.39e-11
ARHGEF40	3394.73	0.76327	0.0672325	-11.3527	7.19e-30	1.76e-28
ERAP2	256.751	0.763265	0.134584	-5.67131	1.42e-08	8.72e-08
PABPC1L	358.166	0.762845	0.153968	-4.95456	7.25e-07	3.6e-06
PLA2G4C	100.592	0.76283	0.205061	-3.72001	0.000199216	0.000665965
CHSY1	2723.97	0.762498	0.0779503	-9.78185	1.35e-22	2.43e-21
GSDMD	73.9903	0.762417	0.237951	-3.2041	0.00135487	0.00382693
TMC7	395.436	0.762014	0.118268	-6.44309	1.17e-10	9.13e-10
MBD5	611.948	0.761589	0.123357	-6.17388	6.66e-10	4.76e-09
DDX55	1867.36	0.761234	0.090534	-8.40826	4.16e-17	5.54e-16
STON2	55.2971	0.758966	0.31671	-2.39641	0.0165566	0.0362249
ARHGEF12	5074.43	0.75713	0.0924308	-8.19131	2.58e-16	3.23e-15
EIF2C3	286.436	0.756858	0.126949	-5.96193	2.49e-09	1.67e-08
NEIL1	230.572	0.756146	0.162819	-4.64408	3.42e-06	1.53e-05
AP3B2	58.5681	0.755451	0.259575	-2.91033	0.00361043	0.00931563
TTC17	2294.39	0.754431	0.0789145	-9.56011	1.18e-21	2.02e-20
TRAF5	185.851	0.754139	0.169669	-4.44478	8.8e-06	3.7e-05
LAMC1	10275.7	0.753564	0.0794526	-9.48445	2.44e-21	4.11e-20
FNDC4	396.696	0.75317	0.120248	-6.26347	3.77e-10	2.76e-09
NSUN7	55.6593	0.752915	0.268273	-2.80653	0.00500787	0.0124959
HMBOX1	202.706	0.75112	0.193171	-3.88836	0.000100923	0.000355752
RUNX1	1119.58	0.751077	0.0923049	-8.13692	4.05e-16	4.98e-15
ZNF483	78.1288	0.749694	0.253621	-2.95596	0.003117	0.00814662
MLF1	258.368	0.749621	0.135857	-5.51772	3.43e-08	2.02e-07
TAF3	688.048	0.749036	0.102048	-7.34007	2.13e-13	2.14e-12
IL17RA	736.205	0.748719	0.0939796	-7.96683	1.63e-15	1.92e-14
CDADC1	150.979	0.748614	0.168241	-4.44965	8.6e-06	3.63e-05
ASPH	2883.08	0.748035	0.0722953	-10.3469	4.32e-25	8.81e-24
HCN2	709.022	0.747964	0.104981	-7.12477	1.04e-12	9.83e-12
LOC440434	169.372	0.747878	0.192881	-3.87741	0.000105575	0.000370568
C1orf213	109.64	0.747781	0.193473	-3.86504	0.00011107	0.000387583
TUBG2	504.459	0.747544	0.107015	-6.98544	2.84e-12	2.58e-11
PCGF5	605.385	0.747401	0.107296	-6.96582	3.26e-12	2.96e-11
STXBP5L	384.533	0.746462	0.12731	-5.86336	4.54e-09	2.95e-08
KLHL15	604.325	0.746183	0.103017	-7.24326	4.38e-13	4.25e-12
GRAMD3	568.38	0.745056	0.0969909	-7.68171	1.57e-14	1.73e-13
CYP27C1	350.788	0.744816	0.132586	-5.61759	1.94e-08	1.17e-07
CNTNAP1	2801.07	0.744137	0.0766675	-9.70603	2.84e-22	5.04e-21
FAM129B	3515.13	0.744085	0.061578	-12.0836	1.29e-33	3.69e-32
LAMB2	5301.12	0.743213	0.0729452	-10.1887	2.23e-24	4.4e-23
TNC	13663.3	0.742097	0.0890645	-8.33213	7.94e-17	1.04e-15
KIAA1147	4935.11	0.741545	0.0648805	-11.4294	2.98e-30	7.44e-29
VARS2	1117.14	0.741482	0.0863472	-8.58722	8.91e-18	1.23e-16
ITPR2	2723.69	0.740903	0.0900771	-8.2252	1.95e-16	2.46e-15
RIPK1	953.13	0.739998	0.0888535	-8.3283	8.2e-17	1.07e-15
ATP7B	410.899	0.739673	0.118045	-6.26603	3.7e-10	2.71e-09
LOC100506299	47.0968	0.739593	0.297425	-2.48665	0.0128951	0.0289811
TRIM5	140.606	0.738457	0.175639	-4.20441	2.62e-05	0.000102676
RNF169	668.209	0.73718	0.115712	-6.3708	1.88e-10	1.43e-09
SNAPC2	423.282	0.736896	0.108296	-6.80447	1.01e-11	8.73e-11
ARHGEF7	8638.15	0.736602	0.0592471	-12.4327	1.74e-35	5.36e-34
CAPRIN2	1156.75	0.735823	0.0818488	-8.99002	2.47e-19	3.72e-18
ZNF638-IT1	38.075	0.735777	0.325534	-2.26022	0.0238079	0.0497358
C1orf226	197.092	0.73515	0.148722	-4.94312	7.69e-07	3.8e-06
ZHX2	850.087	0.734713	0.0982692	-7.47654	7.63e-14	7.96e-13
[truncated: 6,345 more rows]

## Sheet: Selected GOs
NAME	GS<br> follow link to MSigDB	GS DETAILS	SIZE	ES	NES	NOM p-val	FDR q-val	FWER p-val	RANK AT MAX	LEADING EDGE
VERHAAK_GLIOBLASTOMA_MESENCHYMAL	VERHAAK_GLIOBLASTOMA_MESENCHYMAL	Details ...	106	0.585616	2.02319	0	0.0039814	0.02	1850	tags=58%, list=22%, signal=73%
WP_NOTCH_SIGNALING	WP_NOTCH_SIGNALING		32	0.5634	1.71801	0	0.0935147	1	670	tags=25%, list=8%, signal=27%
KEGG_ARACHIDONIC_ACID_METABOLISM	KEGG_ARACHIDONIC_ACID_METABOLISM		22	0.5839	1.66363	0	0.129512	1	886	tags=32%, list=11%, signal=36%
GOBP_REGULATION_OF_COLLAGEN_METABOLIC_PROCESS	GOBP_REGULATION_OF_COLLAGEN_METABOLIC_PROCESS		15	0.673095	1.66291	0.0140845	0.172513	1	1965	tags=73%, list=24%, signal=96%
GOBP_POSITIVE_REGULATION_OF_CELLULAR_CARBOHYDRATE_METABOLIC_PROCESS	GOBP_POSITIVE_REGULATION_OF_CELLULAR_CARBOHYDRATE_METABOLIC_PROCESS		26	0.559376	1.66076	0.0126582	0.168828	1	1942	tags=54%, list=23%, signal=70%
GOBP_AMIDE_CATABOLIC_PROCESS	GOBP_AMIDE_CATABOLIC_PROCESS		9	0.732156	1.65446	0.0166667	0.171723	1	429	tags=33%, list=5%, signal=35%
KEGG_NOTCH_SIGNALING_PATHWAY	KEGG_NOTCH_SIGNALING_PATHWAY		33	0.559742	1.62058	0	0.152795	1	670	tags=24%, list=8%, signal=26%
WP_EICOSANOID_METABOLISM_VIA_CYCLOOXYGENASES_COX	WP_EICOSANOID_METABOLISM_VIA_CYCLOOXYGENASES_COX		14	0.629191	1.60392	0.012987	0.166054	1	1697	tags=57%, list=20%, signal=72%
GOBP_LIPID_STORAGE	GOBP_LIPID_STORAGE		34	0.527971	1.57942	0.0125	0.234288	1	2314	tags=56%, list=28%, signal=77%
WP_EICOSANOID_SYNTHESIS	WP_EICOSANOID_SYNTHESIS		10	0.6291	1.56174	0.0491803	0.202528	1	886	tags=40%, list=11%, signal=45%
REACTOME_SIGNALING_BY_NOTCH	REACTOME_SIGNALING_BY_NOTCH		102	0.441619	1.55992	0	0.201823	1	1595	tags=25%, list=19%, signal=30%
KEGG_ALPHA_LINOLENIC_ACID_METABOLISM	KEGG_ALPHA_LINOLENIC_ACID_METABOLISM		9	0.68174	1.55546	0.0149254	0.204231	1	616	tags=33%, list=7%, signal=36%
KEGG_LINOLEIC_ACID_METABOLISM	KEGG_LINOLEIC_ACID_METABOLISM		8	0.718185	1.54178	0.016129	0.218963	1	616	tags=50%, list=7%, signal=54%
GOBP_SEROTONIN_METABOLIC_PROCESS	GOBP_SEROTONIN_METABOLIC_PROCESS		4	0.867602	1.51238	0.0289855	0.284021	1	816	tags=75%, list=10%, signal=83%
REACTOME_NOTCH1_INTRACELLULAR_DOMAIN_REGULATES_TRANSCRIPTION	REACTOME_NOTCH1_INTRACELLULAR_DOMAIN_REGULATES_TRANSCRIPTION		30	0.502742	1.49655	0.0263158	0.261248	1	1107	tags=20%, list=13%, signal=23%
GOBP_CHOLESTEROL_STORAGE	GOBP_CHOLESTEROL_STORAGE		11	0.644934	1.48473	0.0461538	0.306747	1	2264	tags=73%, list=27%, signal=100%
REACTOME_ACTIVATED_NOTCH1_TRANSMITS_SIGNAL_TO_THE_NUCLEUS	REACTOME_ACTIVATED_NOTCH1_TRANSMITS_SIGNAL_TO_THE_NUCLEUS		19	0.57398	1.47776	0.037037	0.277802	1	393	tags=21%, list=5%, signal=22%
WP_CANONICAL_AND_NONCANONICAL_NOTCH_SIGNALING	WP_CANONICAL_AND_NONCANONICAL_NOTCH_SIGNALING		18	0.568615	1.45141	0.0428571	0.307025	1	670	tags=39%, list=8%, signal=42%
GOBP_REGULATION_OF_CARBOHYDRATE_BIOSYNTHETIC_PROCESS	GOBP_REGULATION_OF_CARBOHYDRATE_BIOSYNTHETIC_PROCESS		41	0.469024	1.44455	0.0238095	0.337691	1	2405	tags=49%, list=29%, signal=68%
GOBP_NOTCH_SIGNALING_PATHWAY	GOBP_NOTCH_SIGNALING_PATHWAY		96	0.422487	1.44412	0.0107527	0.336821	1	1512	tags=31%, list=18%, signal=38%
GOBP_FUCOSE_CATABOLIC_PROCESS	GOBP_FUCOSE_CATABOLIC_PROCESS		3	0.899345	1.43249	0.0178571	0.346966	1	426	tags=67%, list=5%, signal=70%
GOBP_NEURAL_CREST_CELL_FATE_COMMITMENT	GOBP_NEURAL_CREST_CELL_FATE_COMMITMENT		1	0.981302	1.32046	0.0175439	0.461912	1	156	tags=100%, list=2%, signal=102%
GOBP_REGULATION_OF_CELL_DIFFERENTIATION	GOBP_REGULATION_OF_CELL_DIFFERENTIATION		708	0.338398	1.28125	0	0.509986	1	2160	tags=35%, list=26%, signal=43%
GOBP_GLYCOSPHINGOLIPID_METABOLIC_PROCESS	GOBP_GLYCOSPHINGOLIPID_METABOLIC_PROCESS		31	-0.391807	-1.41427	0	0.561649	1	1849	tags=39%, list=22%, signal=50%
GOBP_MEMBRANE_LIPID_BIOSYNTHETIC_PROCESS	GOBP_MEMBRANE_LIPID_BIOSYNTHETIC_PROCESS		60	-0.290032	-1.42388	0	0.56521	1	1453	tags=25%, list=17%, signal=30%
GOBP_RESPIRATORY_CHAIN_COMPLEX_III_ASSEMBLY	GOBP_RESPIRATORY_CHAIN_COMPLEX_III_ASSEMBLY		4	-0.774659	-1.4796	0.0263158	0.496266	1	1098	tags=75%, list=13%, signal=86%
GOBP_MALATE_METABOLIC_PROCESS	GOBP_MALATE_METABOLIC_PROCESS		4	-0.729163	-1.49644	0.05	0.47183	1	1400	tags=75%, list=17%, signal=90%
GOBP_RESPIRATORY_CHAIN_COMPLEX_IV_ASSEMBLY	GOBP_RESPIRATORY_CHAIN_COMPLEX_IV_ASSEMBLY		11	-0.512282	-1.57246	0.0416667	0.380303	1	2727	tags=73%, list=33%, signal=108%
GOBP_GLIAL_CELL_DEVELOPMENT	GOBP_GLIAL_CELL_DEVELOPMENT		65	-0.340928	-1.62944	0	0.316753	1	259	tags=15%, list=3%, signal=16%
GOBP_GLYCOSPHINGOLIPID_BIOSYNTHETIC_PROCESS	GOBP_GLYCOSPHINGOLIPID_BIOSYNTHETIC_PROCESS		12	-0.595315	-1.65025	0.0294118	0.290208	1	1110	tags=42%, list=13%, signal=48%
REACTOME_GLYCEROPHOSPHOLIPID_CATABOLISM	REACTOME_GLYCEROPHOSPHOLIPID_CATABOLISM		4	-0.786265	-1.67874	0.025	0.174259	1	73	tags=25%, list=1%, signal=25%
GOBP_METHIONINE_METABOLIC_PROCESS	GOBP_METHIONINE_METABOLIC_PROCESS		8	-0.606886	-1.71134	0.03125	0.237147	1	3286	tags=100%, list=39%, signal=165%
WP_OXIDATIVE_PHOSPHORYLATION	WP_OXIDATIVE_PHOSPHORYLATION		22	-0.471889	-1.73113	0	0.138767	1	4143	tags=95%, list=50%, signal=189%
WP_GANGLIO_SERIES_SPHINGOLIPID_METABOLISM	WP_GANGLIO_SERIES_SPHINGOLIPID_METABOLISM		8	-0.628104	-1.77359	0	0.114348	1	1110	tags=38%, list=13%, signal=43%
MOOTHA_VOXPHOS	MOOTHA_VOXPHOS		43	-0.470633	-1.79253	0	0.101866	1	4143	tags=95%, list=50%, signal=188%
WP_MITOCHONDRIAL_COMPLEX_I_ASSEMBLY_MODEL_OXPHOS_SYSTEM	WP_MITOCHONDRIAL_COMPLEX_I_ASSEMBLY_MODEL_OXPHOS_SYSTEM		27	-0.50523	-1.80291	0	0.0962936	1	4143	tags=100%, list=50%, signal=198%
REACTOME_COMPLEX_I_BIOGENESIS	REACTOME_COMPLEX_I_BIOGENESIS		29	-0.481139	-1.81127	0	0.0924406	1	4143	tags=97%, list=50%, signal=191%
GOBP_MITOCHONDRIAL_ELECTRON_TRANSPORT_NADH_TO_UBIQUINONE	GOBP_MITOCHONDRIAL_ELECTRON_TRANSPORT_NADH_TO_UBIQUINONE		24	-0.474005	-1.84625	0	0.124799	1	4143	tags=96%, list=50%, signal=190%
GOBP_ATP_SYNTHESIS_COUPLED_ELECTRON_TRANSPORT	GOBP_ATP_SYNTHESIS_COUPLED_ELECTRON_TRANSPORT		42	-0.467563	-1.85122	0	0.124068	1	4143	tags=95%, list=50%, signal=188%
WP_ELECTRON_TRANSPORT_CHAIN_OXPHOS_SYSTEM_IN_MITOCHONDRIA	WP_ELECTRON_TRANSPORT_CHAIN_OXPHOS_SYSTEM_IN_MITOCHONDRIA		42	-0.472673	-1.95029	0	0.0361762	0.82	4143	tags=95%, list=50%, signal=188%
REACTOME_CHOLESTEROL_BIOSYNTHESIS	REACTOME_CHOLESTEROL_BIOSYNTHESIS		19	-0.636735	-2.03451	0	0.0174541	0.54	2565	tags=84%, list=31%, signal=121%
REACTOME_RESPIRATORY_ELECTRON_TRANSPORT_ATP_SYNTHESIS_BY_CHEMIOSMOTIC_COUPLING_AND_HEAT_PRODUCTION_BY_UNCOUPLING_PROTEINS	REACTOME_RESPIRATORY_ELECTRON_TRANSPORT_ATP_SYNTHESIS_BY_CHEMIOSMOTIC_COUPLING_AND_HEAT_PRODUCTION_BY_UNCOUPLING_PROTEINS		53	-0.451835	-2.06803	0	0.0125601	0.43	4143	tags=92%, list=50%, signal=182%
GOBP_MITOCHONDRIAL_RESPIRATORY_CHAIN_COMPLEX_ASSEMBLY	GOBP_MITOCHONDRIAL_RESPIRATORY_CHAIN_COMPLEX_ASSEMBLY		47	-0.468621	-2.1062	0	0.013538	0.29	3885	tags=87%, list=47%, signal=162%
REACTOME_SELENOAMINO_ACID_METABOLISM	REACTOME_SELENOAMINO_ACID_METABOLISM		72	-0.450613	-2.16605	0	0.00434944	0.16	4180	tags=97%, list=50%, signal=193%
VERHAAK_GLIOBLASTOMA_PRONEURAL	VERHAAK_GLIOBLASTOMA_PRONEURAL		108	-0.476769	-2.53063	0	0	0	1253	tags=45%, list=15%, signal=53%

## Sheet: Legend
Dataset EV8: Differentially expressed genes (DEG) between TS543 neurospheres overexpressing N1IC and control TS543 neurospheres, and selected gene ontologies (GOs)
