# Supplementary material for: A cell state-specific metabolic vulnerability to GPX4-dependent ferroptosis in glioblastoma
Source: EMBO J. 2024 Aug 27;43(20):4492–521. doi: 10.1038/s44318-024-00176-4 (PMC11480389; doi:10.1038/s44318-024-00176-4)
Supplement: Supplementary file 14 — Source data Fig. 1 [file 44318_2024_176_MOESM14_ESM.zip]

Archive with 22 entries (16 files):
- Figure1/
- Figure1/1C/
- Figure1/1D/
- Figure1/1B/
- Figure1/1E/
- Figure1/1F/
- Figure1/1C/1C.xlsx
- Figure1/1D/1D.xlsx
- Figure1/1B/1B.xlsx
- Figure1/1E/1E.xlsx
- Figure1/1D/P53_HA.tif
- Figure1/1F/P53_HA.tif
- Figure1/1D/N1IC_HA.tif
- Figure1/1F/N1IC_HA.tif
- Figure1/1F/P53_CLU.tif
- Figure1/1D/P53_DAPI.tif
- Figure1/1D/P53_Ki67.tif
- Figure1/1F/P53_DAPI.tif
- Figure1/1F/N1IC_CLU.tif
- Figure1/1D/N1IC_DAPI.tif
- Figure1/1D/N1IC_Ki67.tif
- Figure1/1F/N1IC_DAPI.tif
