# Supplementary material for: A cell state-specific metabolic vulnerability to GPX4-dependent ferroptosis in glioblastoma
Source: EMBO J. 2024 Aug 27;43(20):4492–521. doi: 10.1038/s44318-024-00176-4 (PMC11480389; doi:10.1038/s44318-024-00176-4)
Supplement: Supplementary file 14 — Source data Fig. 1 [file 44318_2024_176_MOESM14_ESM.zip › Figure1/1C/1C.xlsx]

## Sheet: Sheet1
Panel c (luminescence)
DPI (Days)	N1IC-1	N1IC-2	N1IC-3	N1IC-4	N1IC-5	p53-1	p53-2	p53-3	p53-4	p53-5
14	39600	59780	50450	58220	40780	38860	46290	67440	84960	65690
21	47090	79350	49840	44740	31000	183400	108500	80470	69150	80740
28	21230	49820	27330	33950	32190	148400	696100	878400	351100	1165000
36	36960	32390	38690	47940	25110			6792190	7591000	4397000
45	45980	59860	23000	50200	27160
50	39470	87120	46240	125200	30700
57	25630	55590	217000	162100	28810
63	46110	2377000	4039000		22300
70	31580				552900
78	27700				5578000
85	19550
95	24540
100	21810
113	36770
120	355800
127	1316000
