# Supplementary material for: A cell state-specific metabolic vulnerability to GPX4-dependent ferroptosis in glioblastoma
Source: EMBO J. 2024 Aug 27;43(20):4492–521. doi: 10.1038/s44318-024-00176-4 (PMC11480389; doi:10.1038/s44318-024-00176-4)
Supplement: Supplementary file 14 — Source data Fig. 1 [file 44318_2024_176_MOESM14_ESM.zip › Figure1/1D/1D.xlsx]

## Sheet: Sheet1
Panel d (%Ki67+ cells)			Panel d (%Ki67+/HA+ cells)
p53	N1IC		p53	N1IC
44.2015	5.9816		7.41445	0.613497
10.396	1.47874		1.32013	0.739372
15.7233	3.23974		1.88679	0.863931
48.0357	1.89573		11.4286	0
39.0517			5.86207
9.447			1.6129
