# Supplementary material for: A cell state-specific metabolic vulnerability to GPX4-dependent ferroptosis in glioblastoma
Source: EMBO J. 2024 Aug 27;43(20):4492–521. doi: 10.1038/s44318-024-00176-4 (PMC11480389; doi:10.1038/s44318-024-00176-4)
Supplement: Supplementary file 14 — Source data Fig. 1 [file 44318_2024_176_MOESM14_ESM.zip › Figure1/1B/1B.xlsx]

## Sheet: Sheet1
Panel b
Survival (days)
p53	N1IC
40	53
30	57
33	78
34	44
33	67
73	59
45	67
30	51
35	125
33	60
29	151
29	54
29	29
29	54
38	29
31	112
49	54
	29
	80
	126
	138
	76
	95
