# Supplementary material for: A cell state-specific metabolic vulnerability to GPX4-dependent ferroptosis in glioblastoma
Source: EMBO J. 2024 Aug 27;43(20):4492–521. doi: 10.1038/s44318-024-00176-4 (PMC11480389; doi:10.1038/s44318-024-00176-4)
Supplement: Supplementary file 14 — Source data Fig. 1 [file 44318_2024_176_MOESM14_ESM.zip › Figure1/1E/1E.xlsx]

## Sheet: Fig 1e
	p53-1	p53-1	N1C-1	N1C-2
Pon2	-0.658481	-1.21737	1.34104	0.534809
Ndrg2	-0.3793	-1.4647	0.849175	0.994827
Clu	-0.234486	-1.16626	1.59586	-0.19512
Ttyh1	-0.916929	-0.963049	0.458002	1.42198
Hes5	-0.649328	-0.629174	-0.448229	1.72673
Atp1b2	-0.0303111	-1.12063	-0.44456	1.5955
Sparc	-0.79806	-1.03236	1.47293	0.357488
Hes1	-0.867696	-1.06332	0.610511	1.3205
F3	-0.767373	-0.745187	-0.168899	1.68146
S100b	-0.574175	-0.874153	1.68784	-0.239514
Cst3	-0.687656	-1.22749	1.26293	0.65222
Tspo	-0.571693	-0.666077	1.72872	-0.490952
Gpm6b	-0.273187	-1.33408	0.150206	1.45706
Fabp7	-0.640219	-1.0916	0.19549	1.53633
Bcan	-1.11003	-0.780954	0.515349	1.37563
Agt	-0.914169	-1.05496	1.22187	0.74726
Hey1	-0.714424	-1.21541	1.23902	0.690809
Aldoc	-0.880999	-1.11184	1.02762	0.965216
Mcm7	0.033671	1.42644	-1.40019	-0.0599172
Tuba1c	1.10078	0.893231	-1.03141	-0.962605
Kpna2	0.287207	1.49798	-1.09275	-0.692432
Olig1	1.24778	0.66725	-1.244	-0.671032
Dll3	0.489635	1.4024	-0.988652	-0.903383
P2rx7	0.36086	1.43064	-1.22613	-0.565377
Ccna2	0.80094	1.17566	-1.09522	-0.881371
Rrm1	0.462248	1.38553	-1.20628	-0.641493
Tmpo	0.947395	1.04608	-1.09965	-0.893829
Mki67	0.64147	1.30192	-1.02238	-0.921009
Olig2	0.428474	1.34777	-1.34769	-0.428547
Ascl1	0.818869	1.11834	-1.28672	-0.650488
