# Supplementary material for: A cell state-specific metabolic vulnerability to GPX4-dependent ferroptosis in glioblastoma
Source: EMBO J. 2024 Aug 27;43(20):4492–521. doi: 10.1038/s44318-024-00176-4 (PMC11480389; doi:10.1038/s44318-024-00176-4)
Supplement: Supplementary file 15 — Source data Fig. 3 [file 44318_2024_176_MOESM15_ESM.zip]

Archive with 13 entries (6 files):
- Figure3/
- Figure3/3C/
- Figure3/3D/
- Figure3/3E/
- Figure3/3F/
- Figure3/3G/
- Figure3/3J/
- Figure3/3C/3C.xlsx
- Figure3/3D/3D.xlsx
- Figure3/3E/3E.xlsx
- Figure3/3F/3F.xlsx
- Figure3/3G/3G.xlsx
- Figure3/3J/3J.xlsx
