# Supplementary material for: A cell state-specific metabolic vulnerability to GPX4-dependent ferroptosis in glioblastoma
Source: EMBO J. 2024 Aug 27;43(20):4492–521. doi: 10.1038/s44318-024-00176-4 (PMC11480389; doi:10.1038/s44318-024-00176-4)
Supplement: Supplementary file 15 — Source data Fig. 3 [file 44318_2024_176_MOESM15_ESM.zip › Figure3/3C/3C.xlsx]

## Sheet: Sheet1
Panel c (total ROS/H2DCFDA)
p53	N1IC
49.6	67.9
50.9	63.8
49.1	71.3
50.3	74.6
50.6	96.7
Panel c (MitoCLOX ratio)
p53	N1IC
50.5	64.1
50.4	82.6
49.5	83.3
