# Supplementary material for: A cell state-specific metabolic vulnerability to GPX4-dependent ferroptosis in glioblastoma
Source: EMBO J. 2024 Aug 27;43(20):4492–521. doi: 10.1038/s44318-024-00176-4 (PMC11480389; doi:10.1038/s44318-024-00176-4)
Supplement: Supplementary file 15 — Source data Fig. 3 [file 44318_2024_176_MOESM15_ESM.zip › Figure3/3D/3D.xlsx]

## Sheet: Sheet1
Panel d (cell line)
GSH abundance		GSH/GSSG
p53	N1IC	p53	N1IC
46098	33279	0.611241	0.34947
43255	33032	0.795787	0.340771
57579	9684	1.06246	0.102828
