# Supplementary material for: A cell state-specific metabolic vulnerability to GPX4-dependent ferroptosis in glioblastoma
Source: EMBO J. 2024 Aug 27;43(20):4492–521. doi: 10.1038/s44318-024-00176-4 (PMC11480389; doi:10.1038/s44318-024-00176-4)
Supplement: Supplementary file 15 — Source data Fig. 3 [file 44318_2024_176_MOESM15_ESM.zip › Figure3/3E/3E.xlsx]

## Sheet: Sheet1
Panel e (MitoGREEN)
p53	N1IC
50.56	14.36
50.92	30.89
49.85	35.9
49.77	33.09
50.29	16.81
