# Supplementary material for: A cell state-specific metabolic vulnerability to GPX4-dependent ferroptosis in glioblastoma
Source: EMBO J. 2024 Aug 27;43(20):4492–521. doi: 10.1038/s44318-024-00176-4 (PMC11480389; doi:10.1038/s44318-024-00176-4)
Supplement: Supplementary file 15 — Source data Fig. 3 [file 44318_2024_176_MOESM15_ESM.zip › Figure3/3F/3F.xlsx]

## Sheet: Sheet1
Panel f (JC-1 ratio)
p53	N1IC
50	41.6
50.2	43.5
49.8	39
50.1	25.7
50.2	20.1
