# Supplementary material for: A cell state-specific metabolic vulnerability to GPX4-dependent ferroptosis in glioblastoma
Source: EMBO J. 2024 Aug 27;43(20):4492–521. doi: 10.1038/s44318-024-00176-4 (PMC11480389; doi:10.1038/s44318-024-00176-4)
Supplement: Supplementary file 15 — Source data Fig. 3 [file 44318_2024_176_MOESM15_ESM.zip › Figure3/3G/3G.xlsx]

## Sheet: Sheet1
Panel g (OCR)
Time (minutes)	p53-2						N1IC-2								N1IC-1			p53-1
1.4235	158.015	105.178	118.744	116.605	130.056	117.074	47.1619	78.8875	84.1973	61.6988	83.5898	57.0372	61.2819	72.6968	83.207	87.9004	69.6062	245.781	168.667	218.893	282.169
10.2939	152.279	106.046	111.707	108.839	125.704	111.17	41.7143	71.6465	77.6446	55.1912	75.5362	48.5548	52.8691	69.4021	78.2676	82.3334	63.6849	239.62	170.662	213.866	275.502
19.1238	152.568	108.076	114.076	108.644	125.827	112.103	41.894	72.8852	77.3259	55.0268	74.353	50.6465	53.8071	71.5305	78.0174	79.9739	61.9169	237.588	167.971	212.024	273.5
28.1581	49.7091	32.0696	38.9567	37.1329	44.4591	44.0765	18.291	25.7369	30.4276	22.2194	26.3558	17.2252	20.5198	35.6601	38.1711	42.4805	36.92	101.717	80.4291	96.9897	121.732
36.9763	49.713	31.2829	37.3233	40.1734	45.7078	43.4671	17.3269	26.706	29.2877	23.8962	27.5669	18.1428	19.7277	36.7666	37.4405	44.3402	38.5204	104.351	66.6763	93.8335	123.99
45.9171	52.0883	32.3818	40.0148	44.1896	48.8467	46.6302	19.5388	27.8043	29.6661	26.7917	29.5491	17.6797	21.3563	39.5374	39.3613	45.145	36.9041	102.386	61.9494	95.8932	124.599
54.8895	232.316	159.134	178.717	190.695	188.755	160.945	49.0562	87.5506	98.1182	69.9913	98.5018	57.492	61.8217	91.4396	76.9553	113.334	55.6712	365.339	251.416	324.95	415.783
63.8442	214.415	151.962	171.082	182.058	181.766	157.626	50.7108	89.9795	97.2135	71.9504	98.5753	60.1365	67.2621	94.577	77.2585	102.738	58.93	341.769	227.234	295.941	378.438
72.7222	198.677	156.908	159.816	170.647	175.703	151.625	51.7966	89.5318	93.3219	71.0686	94.975	60.1832	67.7247	95.3689	75.8309	94.9579	55.9893	324.797	224.678	273.661	348.181
81.7366	9.32416	4.09547	8.94762	12.3674	17.7144	17.2517	10.5802	9.98803	13.3941	12.6445	8.84106	5.66435	6.9857	29.4215	8.59438	39.2492	6.50412	24.3251	22.2385	26.8879	41.2903
90.6107	11.6283	4.23821	10.6461	13.6834	20.4993	19.436	11.4411	9.99475	13.0551	13.8475	12.33	6.30704	8.72722	30.8725	10.1242	37.131	3.75352	30.7997	13.1602	29.02	42.9746
99.4731	10.9096	2.50164	8.49696	13.8528	17.6131	21.5042	9.99781	10.4078	11.4951	13.4773	10.2534	7.035	9.37349	31.2218	9.84121	37.5627	1.61529	28.7956	13.6372	26.669	38.716
