# Supplementary material for: A cell state-specific metabolic vulnerability to GPX4-dependent ferroptosis in glioblastoma
Source: EMBO J. 2024 Aug 27;43(20):4492–521. doi: 10.1038/s44318-024-00176-4 (PMC11480389; doi:10.1038/s44318-024-00176-4)
Supplement: Supplementary file 15 — Source data Fig. 3 [file 44318_2024_176_MOESM15_ESM.zip › Figure3/3J/3J.xlsx]

## Sheet: Sheet1
Panel j (Flux analysis)
Compound	N1IC	N1IC	N1IC	p53	p53	p53	Fold Change (FC)
cis-Aconitic acid_0	0.949689	0.951239	0.959847	0.909549	0.921581	0.914023	1.04212
cis-Aconitic acid_1	0.0135349	0.0119795	0	0.0188562	0.0157487	0.0213609	0.455893
cis-Aconitic acid_2	0.0322187	0.0332643	0.0362887	0.0686152	0.0580386	0.0606494	0.543352
cis-Aconitic acid_3	0.0045575	0.00351731	0.00386458	0.00297913	0.00463193	0.00396694	1.03121
cis-Aconitic acid_4	0	0	0	0	0	0
cis-Aconitic acid_5	0	0	0	0	0	0
cis-Aconitic acid_6	0	0	0	0	0	0
Citric acid_0	0.956975	0.952752	0.953449	0.905767	0.905201	0.902113	1.05532
Citric acid_1	0.0113127	0.0142241	0.0129038	0.0233742	0.0227174	0.0230984	0.555581
Citric acid_2	0.0298889	0.030642	0.0320721	0.0668114	0.0678117	0.0704081	0.451653
Citric acid_3	0.00134801	0.00174953	0.00113785	0.00274239	0.0029926	0.0027741	0.49775
Citric acid_4	0.000475564	0.000632784	0.000437613	0.0013051	0.00127739	0.00160662	0.369042
Citric acid_5	0	0	0	0	0	0
Citric acid_6	0	0	0	0	0	0
Fumaric acid_0	0.974942	0.984071	0.989592	0.952058	0.957148	0.964712	1.02599
Fumaric acid_1	0.010812	0.0112111	0	0.0263007	0.0229355	0.0179725	0.327683
Fumaric acid_2	0.0142457	0.00471839	0.0104078	0.0216414	0.0199166	0.0173156	0.498897
Fumaric acid_3	0	0	0	0	0	0
Fumaric acid_4	0	0	0	0	0	0
L-Aspartic acid_0	0.991717	0.99155	0.99029	0.96227	0.958292	0.960101	1.03225
L-Aspartic acid_1	0	0	0	0.0204055	0.0220162	0.0206368	0
L-Aspartic acid_2	0.00828332	0.00845026	0.00970987	0.0164381	0.0189158	0.0184642	0.491349
L-Aspartic acid_3	0	0	0	0.000886148	0.000775541	0.000797609	0
L-Aspartic acid_4	0	0	0	0	0	0
L-Glutamic acid_0	0.971383	0.97006	0.970928	0.950971	0.952777	0.95287	1.01952
L-Glutamic acid_1	0.0100828	0.0120787	0.0114152	0.0192919	0.0198849	0.0190089	0.577061
L-Glutamic acid_2	0.0179634	0.0173247	0.0169667	0.0280206	0.025707	0.0265023	0.651314
L-Glutamic acid_3	0.000405197	0.000361149	0.000425809	0.00128411	0.00124688	0.00122846	0.317109
L-Glutamic acid_4	0.000165572	0.000175102	0.000264197	0.000431983	0.000383964	0.00039031	0.501445
L-Glutamic acid_5	0	0	0	0	0	0
Malic acid_0	0.977645	0.977577	0.977444	0.959672	0.960598	0.957603	1.01904
Malic acid_1	0.0107732	0.0109389	0.0101975	0.0196976	0.0194533	0.0216977	0.52441
Malic acid_2	0.0113496	0.011147	0.0121029	0.0198853	0.0190003	0.0196165	0.591424
Malic acid_3	0.000232485	0.000337235	0.000255617	0.000744659	0.00094823	0.00108294	0.29733
Malic acid_4	0	0	0	0	0	0
Oxoglutaric acid_0	0.960159	0.965811	0.974499	0.943794	0.942292	0.94306	1.02521
Oxoglutaric acid_1	0.0125583	0.0104726	0	0.0214398	0.020635	0.0211717	0.364145
Oxoglutaric acid_2	0.0272827	0.023716	0.0255007	0.0324582	0.0357453	0.0335907	0.75151
Oxoglutaric acid_3	0	0	0	0.0023085	0.00132806	0.0021776	0
Oxoglutaric acid_4	0	0	0	0	0	0
Oxoglutaric acid_5	0	0	0	0	0	0
