# Supplementary material for: A cell state-specific metabolic vulnerability to GPX4-dependent ferroptosis in glioblastoma
Source: EMBO J. 2024 Aug 27;43(20):4492–521. doi: 10.1038/s44318-024-00176-4 (PMC11480389; doi:10.1038/s44318-024-00176-4)
Supplement: Supplementary file 16 — Source data Fig. 4 [file 44318_2024_176_MOESM16_ESM.zip]

Archive with 27 entries (19 files):
- Figure4/
- Figure4/4A/
- Figure4/4B/
- Figure4/4C/
- Figure4/4D/
- Figure4/4F/
- Figure4/4G/
- Figure4/4H/
- Figure4/4A/4A.xlsx
- Figure4/4B/4B.xlsx
- Figure4/4C/4C.xlsx
- Figure4/4D/4D.xlsx
- Figure4/4H/4H.xlsx
- Figure4/4F/RSL3_TfR.tif
- Figure4/4G/RSL3_CLU.tif
- Figure4/4F/RSL3_DAPI.tif
- Figure4/4G/RSL3_DAPI.tif
- Figure4/4F/RSL3_Top2a.tif
- Figure4/4F/Vehicle_TfR.tif
- Figure4/4G/RSL3_ptprz1.tif
- Figure4/4G/Vehicle_CLU.tif
- Figure4/4F/Vehicle_DAPI.tif
- Figure4/4G/Vehicle_DAPI.tif
- Figure4/4F/Vehicle_Top2a.tif
- Figure4/4G/RSL3_CLU_inset.tif
- Figure4/4G/Vehicle_ptprz1.tif
- Figure4/4G/Vehicle_CLU_inset.tif
