# Supplementary material for: A cell state-specific metabolic vulnerability to GPX4-dependent ferroptosis in glioblastoma
Source: EMBO J. 2024 Aug 27;43(20):4492–521. doi: 10.1038/s44318-024-00176-4 (PMC11480389; doi:10.1038/s44318-024-00176-4)
Supplement: Supplementary file 16 — Source data Fig. 4 [file 44318_2024_176_MOESM16_ESM.zip › Figure4/4A/4A.xlsx]

## Sheet: Sheet1
Panel a (dose response curve)
RSL3 concentration	p53-3			p53-2			p53-1			N1IC-1			N1IC-2			N1IC-3
1.99	0.999665	0.692472	0.798062	1.21121	0.715102	0.977627	3.20077	3.33336	3.30862	1.23116	0.869313	0.906478	0.761509	0.61669	0.705191	1.82917	1.87905	2.81027
1.1542	1.33878	0.746495	1.13718	0.94397	0.447864	0.598424	3.07006	2.68966	2.83925	0.710519	0.196972	0.578754	1.26073	0.435665	0.42762	2.04534	1.92894	2.84352
0.676599	1.24031	0.680195	0.987387	2.74328	1.50537	2.49175	4.79398	4.23111	4.19315	0.977428	0.146293	0.669976	0.580485	0.628758	1.21608	2.37792	2.12849	3.39227
0.398	1.45665	0.822618	1.09298	4.8666	6.25798	6.12964	9.20018	7.76148	10.5548	0.916614	0.494289	0.835527	2.67755	1.42165	2.67353
0.2189	1.20593	0.861907	1.38053	12.3555	10.0397	10.2926	21.7656	14.5368	17.8163	0.899721	0.599025	1.23454	4.47774	2.2789	3.02793	4.09068	2.41117	7.20027
0.12537	2.02192	2.11057	6.57088	27.6128	21.8085	26.3102	27.6734	24.4145	26.7717	2.17109	1.58254	1.78897	5.27988	5.69905	4.74364	4.0408	3.27587	4.30686
0.07164	80.2779	67.1283	85.763	45.5217	72.2729	62.7295	33.6761	45.3812	35.4057	5.68348	5.06046	3.87593	9.76848	16.0641	10.0835	5.58727	7.41644	6.41871
0.04179	101.759	98.9578	93.6815	95.867	92.7095	91.4922	85.5742	95.4253	86.951	9.74388	9.28608	9.2283	42.2507	28.1835	31.874	6.18591	9.61144	11.3242
0.02388	98.517	101.793	96.2023	105.062	101.856	97.0373	96.3419	93.3574	103.299	15.4287	17.4592	19.2499	67.6641	81.1975	75.1782	19.2728	32.3929
0.01393	109.898	93.2729	108.558	106.237	90.5747	102.918	92.3983	97.9682	97.1456	35.3408	57.7936	48.5792	95.0804	86.7654	77.3541
0.00796	94.0434	98.7839	115.858	107.994	102.565	101.095	99.1337	93.7937	103.045	72.5409	87.2817	82.2361	96.6554	71.8204	96.8674	76.1266	77.2075	46.0202
0.00398	105.694	99.4999	105.126	91.0015	100.596	95.4841	87.0715	107.486	88.2263	90.9735	92.4742	81.2549	76.6522	98.7432	82.1738	65.4925	77.274	74.763
0.00199	106.975	100.24	104.53	98.9993	105.509	100.279	99.8742	102.45	94.5475	98.5284	99.7065	101.885	83.8417	81.3753	87.6934	103.007	67.6376	99.4485
0.001293	86.9583	88.6522	96.0418	103.296	109.132	95.3984	93.0928	101.375	93.7533	105.19	95.8366	99.2879	85.0875	80.4617	88.6843	101.361	102.242	90.6685
Panel a (AUC)
p53	N1IC
26.72	3.412
14.41	6.409
18.33	6.659
