# Supplementary material for: A cell state-specific metabolic vulnerability to GPX4-dependent ferroptosis in glioblastoma
Source: EMBO J. 2024 Aug 27;43(20):4492–521. doi: 10.1038/s44318-024-00176-4 (PMC11480389; doi:10.1038/s44318-024-00176-4)
Supplement: Supplementary file 16 — Source data Fig. 4 [file 44318_2024_176_MOESM16_ESM.zip › Figure4/4B/4B.xlsx]

## Sheet: Sheet1
Panel b (AUC RSL3)			Panel b (AUC RSL3)
p53	p53+Ferrostatin		N1IC	N1IC+Ferrostatin
11.01	166.3		3.412	178
14.41	175.9		6.409	164
18.33	185.6
