# Supplementary material for: A cell state-specific metabolic vulnerability to GPX4-dependent ferroptosis in glioblastoma
Source: EMBO J. 2024 Aug 27;43(20):4492–521. doi: 10.1038/s44318-024-00176-4 (PMC11480389; doi:10.1038/s44318-024-00176-4)
Supplement: Supplementary file 16 — Source data Fig. 4 [file 44318_2024_176_MOESM16_ESM.zip › Figure4/4C/4C.xlsx]

## Sheet: Sheet1
Panel c (Chac1)					Panel c (Ptgs2)					Panel c (Slc7a11)
p53 DMSO	p53 RSL3	N1IC DMSO	N1IC RSL3		p53 DMSO	p53 RSL3	N1IC DMSO	N1IC RSL3		p53 DMSO	p53 RSL3	N1IC DMSO	N1IC RSL3
0	4.12851	2.34893	5.13		0	3.76256	4.12002	6.46707		0	1.891	1.52	2.938
0	2.371	1.895	4.101		0	3.49954	4.05864	5.13101		0	1.81184	1.73386	2.58671
0	3.889	3.045	4.213		0	2.20263	5.34933	8.62574		0	2.093	2.762	4.387
