# Supplementary material for: A cell state-specific metabolic vulnerability to GPX4-dependent ferroptosis in glioblastoma
Source: EMBO J. 2024 Aug 27;43(20):4492–521. doi: 10.1038/s44318-024-00176-4 (PMC11480389; doi:10.1038/s44318-024-00176-4)
Supplement: Supplementary file 16 — Source data Fig. 4 [file 44318_2024_176_MOESM16_ESM.zip › Figure4/4D/4D.xlsx]

## Sheet: Sheet1
Panel d
p53 siControl	p53 siGPX4	p53 siControl +Ferrostatin	p53 siGPX4+Ferrostatin	N1IC siControl	N1IC siGPX4	N1IC siControl+Ferrostatin	N1IC siGPX4+Ferrostatin
87.9874	20.8114	106.691	46.1012	108.984	7.36377	107.511	48.6009
112.75	16.5964	93.7829	44.784	76.5832	5.15464	97.9381	39.7644
93.7829	10.8008	101.159	44.2571	93.5199	6.62739	75.1105	29.4551
97.9979	9.22023	117.756	49.7893	92.0471	2.20913	103.093	41.2371
107.482	11.0643	116.175	68.4932	128.866	2.94551	123.711	49.3373
