# Supplementary material for: A cell state-specific metabolic vulnerability to GPX4-dependent ferroptosis in glioblastoma
Source: EMBO J. 2024 Aug 27;43(20):4492–521. doi: 10.1038/s44318-024-00176-4 (PMC11480389; doi:10.1038/s44318-024-00176-4)
Supplement: Supplementary file 16 — Source data Fig. 4 [file 44318_2024_176_MOESM16_ESM.zip › Figure4/4H/4H.xlsx]

## Sheet: Sheet1
Panel h
Vehicle	500 nM RSL3
169.149	50.4421
69.385	12.1824
104.079	33.1199
