# Supplementary material for: A cell state-specific metabolic vulnerability to GPX4-dependent ferroptosis in glioblastoma
Source: EMBO J. 2024 Aug 27;43(20):4492–521. doi: 10.1038/s44318-024-00176-4 (PMC11480389; doi:10.1038/s44318-024-00176-4)
Supplement: Supplementary file 17 — Source data Fig. 5 [file 44318_2024_176_MOESM17_ESM.zip]

Archive with 25 entries (12 files):
- Figure5/
- Figure5/5B/
- Figure5/5C/
- Figure5/5D/
- Figure5/5E/
- Figure5/5F/
- Figure5/5G/
- Figure5/5H/
- Figure5/5I/
- Figure5/5J/
- Figure5/5K/
- Figure5/5L/
- Figure5/5M/
- Figure5/5B/5B.xlsx
- Figure5/5C/5C.xlsx
- Figure5/5D/5D.xlsx
- Figure5/5E/5E.xlsx
- Figure5/5F/5F.xlsx
- Figure5/5G/5G.xlsx
- Figure5/5H/5H.xlsx
- Figure5/5I/5I.xlsx
- Figure5/5J/5J.xlsx
- Figure5/5K/5K.xlsx
- Figure5/5L/5L.xlsx
- Figure5/5M/5M.xlsx
