# Supplementary material for: A cell state-specific metabolic vulnerability to GPX4-dependent ferroptosis in glioblastoma
Source: EMBO J. 2024 Aug 27;43(20):4492–521. doi: 10.1038/s44318-024-00176-4 (PMC11480389; doi:10.1038/s44318-024-00176-4)
Supplement: Supplementary file 17 — Source data Fig. 5 [file 44318_2024_176_MOESM17_ESM.zip › Figure5/5B/5B.xlsx]

## Sheet: Sheet1
Panel b (MitoCLOX)
N1IC	N1IC+RSL3
50.3	95.2
50.3	99.2
50.3	71.6
50.4	96.7
