# Supplementary material for: A cell state-specific metabolic vulnerability to GPX4-dependent ferroptosis in glioblastoma
Source: EMBO J. 2024 Aug 27;43(20):4492–521. doi: 10.1038/s44318-024-00176-4 (PMC11480389; doi:10.1038/s44318-024-00176-4)
Supplement: Supplementary file 17 — Source data Fig. 5 [file 44318_2024_176_MOESM17_ESM.zip › Figure5/5C/5C.xlsx]

## Sheet: Sheet1
Panel c (%BODIPY)			Panel c (%ROS)			Panel c (%MitoCLOX)
N1IC	N1IC+IACS		N1IC	N1IC+IACS		N1IC	N1IC+IACS
50.1	47.4		50.3	25.7		50.1	14.1
49.7	25.7		49.7	42.5		50	8.11
49.9	27.1		50.1	40.9		50.2	36.8
50.3	35.7		50.4	30		50.2	22.6
