# Supplementary material for: A cell state-specific metabolic vulnerability to GPX4-dependent ferroptosis in glioblastoma
Source: EMBO J. 2024 Aug 27;43(20):4492–521. doi: 10.1038/s44318-024-00176-4 (PMC11480389; doi:10.1038/s44318-024-00176-4)
Supplement: Supplementary file 17 — Source data Fig. 5 [file 44318_2024_176_MOESM17_ESM.zip › Figure5/5D/5D.xlsx]

## Sheet: Sheet1
Panel d (20 nM RSL3 +/- IACS)
N1IC-1	N1IC-2	N1IC-1+IACS	N1IC-2+IACS
39.7568	92.1223	48.1905	77.3438
34.4355	86.3455	47.7149	82.6669
39.998	82.4371	48.8599	73.4692
