# Supplementary material for: A cell state-specific metabolic vulnerability to GPX4-dependent ferroptosis in glioblastoma
Source: EMBO J. 2024 Aug 27;43(20):4492–521. doi: 10.1038/s44318-024-00176-4 (PMC11480389; doi:10.1038/s44318-024-00176-4)
Supplement: Supplementary file 17 — Source data Fig. 5 [file 44318_2024_176_MOESM17_ESM.zip › Figure5/5E/5E.xlsx]

## Sheet: Sheet1
Panel e (%BODIPY)			Panel e (%ROS)			Panel e (%MitoCLOX)
N1IC	N1IC+FCCP		N1IC	N1IC+FCCP		N1IC	N1IC+FCCP
50.1	44.4		50.3	20.4		50.1	39.6
49.7	27.4		49.7	49		50	14.4
49.9	60		50.1	41.2		50.2	62.5
50.3	82.7		50.4	54.9		50.2	50.1
