# Supplementary material for: A cell state-specific metabolic vulnerability to GPX4-dependent ferroptosis in glioblastoma
Source: EMBO J. 2024 Aug 27;43(20):4492–521. doi: 10.1038/s44318-024-00176-4 (PMC11480389; doi:10.1038/s44318-024-00176-4)
Supplement: Supplementary file 17 — Source data Fig. 5 [file 44318_2024_176_MOESM17_ESM.zip › Figure5/5F/5F.xlsx]

## Sheet: Sheet1
Panel f (20 nM RSL3 +/- FCCP)
N1IC-1	N1IC-2	N1IC-1+FCCP	N1IC-2+FCCP
55.2405	24.9765	56.8353	39.209
66.5307	22.4518	55.5795	40.726
59.4774	21.4081	61.2864	35.5125
