# Supplementary material for: A cell state-specific metabolic vulnerability to GPX4-dependent ferroptosis in glioblastoma
Source: EMBO J. 2024 Aug 27;43(20):4492–521. doi: 10.1038/s44318-024-00176-4 (PMC11480389; doi:10.1038/s44318-024-00176-4)
Supplement: Supplementary file 17 — Source data Fig. 5 [file 44318_2024_176_MOESM17_ESM.zip › Figure5/5G/5G.xlsx]

## Sheet: Sheet1
Panel g (DMSO/Oligomycin/Antimycin followed by 20 nM RSL3)
RSL3	Oligomycin/RSL3	Antimycin/RSL3
22.1786	23.0036	31.5303
21.0117	23.698	24.2128
17.0295	22.0352	19.0002
20.2428	21.2911	17.6707
