# Supplementary material for: A cell state-specific metabolic vulnerability to GPX4-dependent ferroptosis in glioblastoma
Source: EMBO J. 2024 Aug 27;43(20):4492–521. doi: 10.1038/s44318-024-00176-4 (PMC11480389; doi:10.1038/s44318-024-00176-4)
Supplement: Supplementary file 17 — Source data Fig. 5 [file 44318_2024_176_MOESM17_ESM.zip › Figure5/5H/5H.xlsx]

## Sheet: Sheet1
Panel h (%BODIPY)				Panel h (%MitoCLOX)
Control	1 μM TSPOi	10 μM TSPOi		Control	1 μM TSPOi	10 μM TSPOi
50.4	41.6	43.2		49.7	26.8	9.38
49.9	48.5	46.7		50.3	18.1	5.85
50.2	46	46.3		50.3	39.9	30.3
50.2	53.3	50.6		50.3	32.1	16.9
50.2	49.5	45.2		50.4	28.5	10.5
