# Supplementary material for: A cell state-specific metabolic vulnerability to GPX4-dependent ferroptosis in glioblastoma
Source: EMBO J. 2024 Aug 27;43(20):4492–521. doi: 10.1038/s44318-024-00176-4 (PMC11480389; doi:10.1038/s44318-024-00176-4)
Supplement: Supplementary file 17 — Source data Fig. 5 [file 44318_2024_176_MOESM17_ESM.zip › Figure5/5I/5I.xlsx]

## Sheet: Sheet1
Panel i (DMSO/TSPOi followed by 20 nM RSL3)
Control	1 μM TSPOi	10 μM TSPOi
10.7373	21.5736	92.0514
5.95538	17.7314	80.3777
5.51475	23.5776	73.6876
