# Supplementary material for: A cell state-specific metabolic vulnerability to GPX4-dependent ferroptosis in glioblastoma
Source: EMBO J. 2024 Aug 27;43(20):4492–521. doi: 10.1038/s44318-024-00176-4 (PMC11480389; doi:10.1038/s44318-024-00176-4)
Supplement: Supplementary file 17 — Source data Fig. 5 [file 44318_2024_176_MOESM17_ESM.zip › Figure5/5J/5J.xlsx]

## Sheet: Sheet1
Panel j
RSL3 concentration	RSL3			10uM TSPOi->RSL3			10uM TSPOi+RSL3
0.518908	0.486018	0.423393	0.452996	21.1799	13.7995	11.5367	0.527942	0.642505	0.987829
0.359244	0.211107	0.142704	0.182802	30.8003	22.7332	13.4552	0.156842	0.237308	0.759931
0.273425	0.277152	0.389192	0.192237	31.9628	33.5344	25.0704	0.302772	0.126837	0.806302
0.203572	0.418676	0.358528	0.192237	58.9937	28.9073	36.5573	0.204576	0.197757	0.864947
0.149685	0.471865	0.264179	0.398627	54.3639	79.5878	61.1844	0.192301	0.486891	1.43571
0.111765	0.830629	0.705498	0.304277	79.5569	75.7357	74.5409	0.426882	0.559311	1.31965
0.081828	1.33245	0.618107	1.23916	83.6294	77.7359	75.568	1.10116	0.357326	1.4754
0.059874	3.26001	1.58295	2.48021	96.5172	102.72	76.4549	2.19537	1.28283	1.821
0.045903	11.0437	7.32317	9.78062	101.415	89.3661	97.574	4.29719	6.98422	5.89288
0.033929	29.1205	38.2441	33.1591	94.0223	94.66	92.5222	28.6925	33.4299	23.0458
0.02395	71.1795	86.687	67.8905	106.633	96.6192	90.183	62.2462	69.4413	53.8816
0.017962	82.49	82.2502	80.5378	105.874	112.229	108.386	91.6721	66.2808	78.7159
0.013971	82.4938	76.4814	79.7054	93.8397	97.7872	95.6219	79.1585	70.2088	76.5196
0.009979	76.7685	79.8928	73.6308	96.0402	101.825	95.2428	77.3308	77.8316	75.1844
