# Supplementary material for: A cell state-specific metabolic vulnerability to GPX4-dependent ferroptosis in glioblastoma
Source: EMBO J. 2024 Aug 27;43(20):4492–521. doi: 10.1038/s44318-024-00176-4 (PMC11480389; doi:10.1038/s44318-024-00176-4)
Supplement: Supplementary file 17 — Source data Fig. 5 [file 44318_2024_176_MOESM17_ESM.zip › Figure5/5K/5K.xlsx]

## Sheet: Sheet1
Panel k (%BODIPY)			Panel k (%ROS)
N1IC	N1IC+MitoQ		N1IC	N1IC+MitoQ
50.1	22.2		50.3	6.4
49.7	29.7		49.7	41.6
49.9	31.5		50.1	48.5
50	27		50.4	23
50.3	31.5		50.4	29.5
