# Supplementary material for: A cell state-specific metabolic vulnerability to GPX4-dependent ferroptosis in glioblastoma
Source: EMBO J. 2024 Aug 27;43(20):4492–521. doi: 10.1038/s44318-024-00176-4 (PMC11480389; doi:10.1038/s44318-024-00176-4)
Supplement: Supplementary file 17 — Source data Fig. 5 [file 44318_2024_176_MOESM17_ESM.zip › Figure5/5L/5L.xlsx]

## Sheet: Sheet1
Panel l (20 nM RSL3 +/- MitoQ/SKQ1)
RSL3	RSL3+MitoQ	RSL3+SKQ1
17.9991	48.5757	86.96
19.4346	62.8938	83.663
27.8228	53.5283	90.4882
