# Supplementary material for: A cell state-specific metabolic vulnerability to GPX4-dependent ferroptosis in glioblastoma
Source: EMBO J. 2024 Aug 27;43(20):4492–521. doi: 10.1038/s44318-024-00176-4 (PMC11480389; doi:10.1038/s44318-024-00176-4)
Supplement: Supplementary file 17 — Source data Fig. 5 [file 44318_2024_176_MOESM17_ESM.zip › Figure5/5M/5M.xlsx]

## Sheet: Sheet1
Panel m
STS concentration	STS			STS+0.05 μM SKQ1			STS+0.1 μM SKQ1
0.199	12.3294	13.4209	13.2622	12.0107	11.7005	13.6525	8.43628	17.5166	8.75868
0.13532	15.494	18.2017		15.5479	12.5338	15.8584	9.46398	12.9179	10.7389
0.08756	28.3555	26.7463	30.1064	25.6733	25.7641	25.0934	20.5918	22.7938	19.9027
0.058904	31.9006	32.6748	35.7425	32.0953	34.019	29.9228	26.7871	26.3138	28.7419
0.039004	34.9639	40.4641	41.7553	40.7896	41.8983	36.2715	31.3938	34.9327	42.9373
0.02587	56.1546	55.7892	49.2982	54.2479	50.1348	56.5252	51.4042	45.6375	54.795
0.017512	52.7786	55.6211	54.167	76.7477	56.3493	61.7621	53.1452	56.5113	50.2605
0.011542	74.9125	63.8451	64.8152	77.8941	69.213	69.1391	63.952	72.9606	65.256
0.007562	75.3949	87.2317	80.0905	83.4257	80.1847	77.1469	81.4343	65.4843	77.342
0.005174	80.9562	72.1602	84.5858	79.57	83.4738	81.4546	79.5471	58.4991	64.5904
0.003582	87.2873	87.4611	88.0507	93.9503	87.4946	96.8208	93.0595	91.3008	112.95
0.002388	90.8516	108.867	94.98	114.264	93.4405	104.562	84.5465	99.1724	94.9875
0.001592	129.16	94.8945	100.236	108.334	149.872	103.553	100.258	92.9109	105.377
0.001194	122.102	113.869	106.269	123.271	120.954	107.078	103.27	95.2298	98.7218
