# Supplementary material for: A cell state-specific metabolic vulnerability to GPX4-dependent ferroptosis in glioblastoma
Source: EMBO J. 2024 Aug 27;43(20):4492–521. doi: 10.1038/s44318-024-00176-4 (PMC11480389; doi:10.1038/s44318-024-00176-4)
Supplement: Supplementary file 18 — Source data Fig. 6 [file 44318_2024_176_MOESM18_ESM.zip › Figure6/6C.xlsx]

## Sheet: Fig6c
	Mouse Signature
1 day	-1.7814
3 day	-1.6714
