# Supplementary material for: A cell state-specific metabolic vulnerability to GPX4-dependent ferroptosis in glioblastoma
Source: EMBO J. 2024 Aug 27;43(20):4492–521. doi: 10.1038/s44318-024-00176-4 (PMC11480389; doi:10.1038/s44318-024-00176-4)
Supplement: Supplementary file 18 — Source data Fig. 6 [file 44318_2024_176_MOESM18_ESM.zip › Figure6/6A.xlsx]

## Sheet: Fig6a
	Astrocyte-like	Mesenchymal	OPC-like	NPC-like
P16	0.384559	0.155863	0.0888565	0.370721
P19	0.4925	0.2175	0.1325	0.1575
P26	0.129534	0.544041	0.186528	0.139896
