# Supplementary material for: A cell state-specific metabolic vulnerability to GPX4-dependent ferroptosis in glioblastoma
Source: EMBO J. 2024 Aug 27;43(20):4492–521. doi: 10.1038/s44318-024-00176-4 (PMC11480389; doi:10.1038/s44318-024-00176-4)
Supplement: Supplementary file 18 — Source data Fig. 6 [file 44318_2024_176_MOESM18_ESM.zip › Figure6/6B.xlsx]

## Sheet: Fig6b
	Astrocyte-like	Mesenchymal	OPC-like	NPC-like
1 day	-2.33915	2.91009	-2.51388	-1.04644
3 day	-1.81522	-0.703767	-1.62025	1.13323
