# Supplementary material for: A cell state-specific metabolic vulnerability to GPX4-dependent ferroptosis in glioblastoma
Source: EMBO J. 2024 Aug 27;43(20):4492–521. doi: 10.1038/s44318-024-00176-4 (PMC11480389; doi:10.1038/s44318-024-00176-4)
Supplement: Supplementary file 18 — Source data Fig. 6 [file 44318_2024_176_MOESM18_ESM.zip › Figure6/6E.xlsx]

## Sheet: Fig6e
	ELECTRON TRANSPORT CHAIN	OXIDATIVE PHOSPHORYLATION	ATP SYNTHESIS COUPLED ELECTRON TRANSPORT	AEROBIC RESPIRATION	PROTON MOTIVE FORCE DRIVEN ATP SYNTHESIS	MITOCHONDRIAL RESPIRATORY CHAIN COMPLEX ASSEMBLY	CELLULAR RESPIRATION	MITOCHONDRIAL ELECTRON TRANSPORT NADH TO UBIQUINONE
1 day	-1.58964	-1.2972	-2.1515	-1.35923	-1.82943	-1.51786	-1.25905	-1.79278
3 day	-1.84116	-1.83581	-1.8069	-1.88927	-1.52523	-1.51773	-1.8589	-1.35119
