# Supplementary material for: A cell state-specific metabolic vulnerability to GPX4-dependent ferroptosis in glioblastoma
Source: EMBO J. 2024 Aug 27;43(20):4492–521. doi: 10.1038/s44318-024-00176-4 (PMC11480389; doi:10.1038/s44318-024-00176-4)
Supplement: Supplementary file 19 — Source data Fig. 7 [file 44318_2024_176_MOESM19_ESM.zip]

Archive with 6 entries (5 files):
- Figure7/
- Figure7/7G.xlsx
- Figure7/7H.xlsx
- Figure7/7I.xlsx
- Figure7/7J.xlsx
- Figure7/7K.xlsx
