# Supplementary material for: A cell state-specific metabolic vulnerability to GPX4-dependent ferroptosis in glioblastoma
Source: EMBO J. 2024 Aug 27;43(20):4492–521. doi: 10.1038/s44318-024-00176-4 (PMC11480389; doi:10.1038/s44318-024-00176-4)
Supplement: Supplementary file 19 — Source data Fig. 7 [file 44318_2024_176_MOESM19_ESM.zip › Figure7/7G.xlsx]

## Sheet: Fig 7g
	Astrocyte-like	Mesenchymal	OPC-like	NPC-like
TB6181-RSL3	-1.70587	1.24252	-1.86284	-1.16208
TB6328-RSL3	-2.08173	1.82118	-2.38882	-2.14925
TB6458-RSL3	-1.61791	-1.04125	1.86805	1.62725
TB6528-RSL3	-2.11384	-1.95227	-1.27816	1.81241
TB6534-RSL3	-2.04654	-2.03124	0.918868	1.52414
TB6545-RSL3	-1.58304	2.08145	-2.0481	-2.15051

## Sheet: Fig 7h
	Astrocyte-like
TB6181-RSL3/Ferr	2.57026
TB6328-RSL3/Ferr	1.57882
TB6458-RSL3/Ferr	2.21283

## Sheet: Fig 7i
	TB6181-RSL3	TB6328-RSL3	TB6458-RSL3	TB6528-RSL3	TB6534-RSL3	TB6545-RSL3
CDHGC3	-0.087721	-0.15414	0.0615136	-0.0465856	-0.0367279	0.00368939
HEPN1	-0.00508716	-0.0281911	0.00690818	-0.0148338	-0.00109049	-0.00638576
S100A16	-0.0816499	-0.439535	-0.238851	-0.17594	-0.00242408	-0.106342
AQP4	-0.014421	-0.467368	-0.0129884	-0.0190127	0.00230368	0.0161806
GATM	-0.011284	-0.412927	-0.00787774	-0.0577744	-0.00129013	-0.022698
HOPX	-0.00586586	-0.462343	-0.045419	-0.0414839	-0.0142133	-0.0105735
METTL7B	-0.132161	-0.210528	-0.0161411	-0.00186052	-0.0153058	0.0290194
RAB31	-0.738502	-0.757821	0.083364	-0.0410593	-0.092961	-0.0826996
TTYH1	-0.104366	-0.206054	-0.0583668	-0.0304511	0.029484	-0.0233969
NDRG2	-0.249678	-0.126486	-0.0154003	-0.022357	0.00823184	-0.0185197
HEY1	-0.0328038	-0.124785	0.0283294	0.00629216	0.0711885	0.0599252
FABP7	-0.298834	-0.213389	-0.0466243	-0.195403	-0.320823	0.0543806
ANXA5	-0.578653	-0.657526	0.0600307	-0.529366	-0.380956	-0.311621
PLPP3	-0.011937	-0.102051	-0.011734	-0.00694857	-0.0206501	-0.0363654
S100B	-0.111022	-0.292156	-0.021166	-0.151567	-0.214235	-0.245762
TSPAN7	-0.185304	-0.221016	0.0369578	-0.0643006	-0.163857	0.0508025
DBI	-1.10004	-0.231166	-0.238706	-0.82383	-0.545596	-0.559943
SPARCL1	-0.294199	-0.815993	0.00521255	-0.340201	-0.106657	0.0226993
PMP2	-1.26377	-0.790829	0.397575	-0.220921	-0.296441	-0.48435
PRCP	-0.0218566	-0.0815325	0.00673529	0.000146758	-0.0117915	-0.0296075
EDNRB	-0.0237586	-0.0118782	0.0141068	-0.00516066	-0.0169726	-0.00579374
AGT	-0.0438079	-0.168992	-0.225725	-0.11524	-0.0170775	-0.0529806
BCAN	-0.118104	-1.00077	0.173624	-0.110694	0.0118793	-0.403373
RAMP1	-0.145446	-0.287563	-0.0480133	-0.0828817	-0.0248276	0.106301
GFAP	-0.847475	-0.120176	-0.15555	-0.330833	-0.0396884	-0.21821
ATP1B2	-0.225908	-0.360787	-0.0100186	-0.0510504	-0.00635918	-0.0149477
CLU	-0.646299	-0.353919	-0.326904	-0.896377	-0.558583	0.134202
F3	-0.000909471	-0.212174	-0.0502388	-0.0456619	-0.0211574	0.0283212
SPARC	-0.502001	-0.626812	-0.213254	-0.5304	-0.220161	0.217053
PMP22	-0.0987671	-0.244915	-0.0457069	-0.171972	-0.114501	-0.0975417
PTPRZ1	-0.655807	-0.751332	0.411025	0.184671	-0.180108	-0.276969
PON2	-0.164277	-0.334236	-0.0424486	-0.144273	-0.124217	-0.0358057
CST3	-0.429709	-0.341243	-1.67454	-0.68096	-0.160853	-0.0626546
PLTP	-0.0769067	-0.031376	-0.0283703	-0.168933	-0.0109081	-0.0442772
MLC1	-0.0109056	-0.303069	-0.00783038	-0.0236596	-0.0104311	0.0174609
MT3	-0.0413933	0.142388	-0.0809205	-0.366967	-0.0720719	-0.0107288
SLC1A3	-0.0361979	-0.28186	-0.00359162	0.0136372	0.0172997	-0.140351
GPM6B	-0.755411	-0.786253	0.187632	-0.0399525	-0.189298	-0.20155
ATP1A2	0.00197631	-0.0447201	0.0160556	0.00642876	-0.00674667	0.0422972

## Sheet: Fig 7j
	ELECTRON TRANSPORT CHAIN	OXIDATIVE PHOSPHORYLATION	ATP SYNTHESIS COUPLED ELECTRON TRANSPORT	AEROBIC RESPIRATION	PROTON MOTIVE FORCE DRIVEN ATP SYNTHESIS	MITOCHONDRIAL RESPIRATORY CHAIN COMPLEX ASSEMBLY	CELLULAR RESPIRATION	MITOCHONDRIAL ELECTRON TRANSPORT NADH TO UBIQUINONE
TB6181-RSL3	2.13371	2.25146	2.29802	2.20743	1.89122	1.82378	2.18124	2.07776
TB6328-RSL3	-1.23213	-1.13636	-1.1954	1.02862	-1.08728	-1.30271	-1.08169	-1.33758
TB6458-RSL3	-2.25319	-2.24729	-2.1777	-2.24996	-2.02105	-2.14451	-2.2514	-2.03244
TB6528-RSL3	-2.18858	-2.24358	-2.52472	-2.12139	-2.23009	-2.00745	-2.00519	-2.23861
TB6534-RSL3	-2.38855	-2.4738	-2.54434	-2.44251	-2.22185	-2.16944	-2.3664	-2.25195
TB6545-RSL3	-2.3198	-2.45391	-2.52622	-2.31461	-2.02279	-1.8163	-2.21147	-2.12291

## Sheet: Fig 7k
	Mouse Signature
TB6181-RSL3	-1.44117
TB6328-RSL3	-1.3261
TB6458-RSL3	-1.59774
TB6528-RSL3	-1.57348
TB6534-RSL3	-2.38325
TB6545-RSL3	-1.46873
TB6181-RSL3/Ferr	1.20473
TB6328-RSL3/Ferr	1.74977
TB6458-RSL3/Ferr	1.55068
