# Supplementary material for: A cell state-specific metabolic vulnerability to GPX4-dependent ferroptosis in glioblastoma
Source: EMBO J. 2024 Aug 27;43(20):4492–521. doi: 10.1038/s44318-024-00176-4 (PMC11480389; doi:10.1038/s44318-024-00176-4)
Supplement: Supplementary file 19 — Source data Fig. 7 [file 44318_2024_176_MOESM19_ESM.zip › Figure7/7I.xlsx]

## Sheet: Fig 7i
	TB6181-RSL3	TB6328-RSL3	TB6458-RSL3	TB6528-RSL3	TB6534-RSL3	TB6545-RSL3
CDHGC3	-0.087721	-0.15414	0.0615136	-0.0465856	-0.0367279	0.00368939
HEPN1	-0.00508716	-0.0281911	0.00690818	-0.0148338	-0.00109049	-0.00638576
S100A16	-0.0816499	-0.439535	-0.238851	-0.17594	-0.00242408	-0.106342
AQP4	-0.014421	-0.467368	-0.0129884	-0.0190127	0.00230368	0.0161806
GATM	-0.011284	-0.412927	-0.00787774	-0.0577744	-0.00129013	-0.022698
HOPX	-0.00586586	-0.462343	-0.045419	-0.0414839	-0.0142133	-0.0105735
METTL7B	-0.132161	-0.210528	-0.0161411	-0.00186052	-0.0153058	0.0290194
RAB31	-0.738502	-0.757821	0.083364	-0.0410593	-0.092961	-0.0826996
TTYH1	-0.104366	-0.206054	-0.0583668	-0.0304511	0.029484	-0.0233969
NDRG2	-0.249678	-0.126486	-0.0154003	-0.022357	0.00823184	-0.0185197
HEY1	-0.0328038	-0.124785	0.0283294	0.00629216	0.0711885	0.0599252
FABP7	-0.298834	-0.213389	-0.0466243	-0.195403	-0.320823	0.0543806
ANXA5	-0.578653	-0.657526	0.0600307	-0.529366	-0.380956	-0.311621
PLPP3	-0.011937	-0.102051	-0.011734	-0.00694857	-0.0206501	-0.0363654
S100B	-0.111022	-0.292156	-0.021166	-0.151567	-0.214235	-0.245762
TSPAN7	-0.185304	-0.221016	0.0369578	-0.0643006	-0.163857	0.0508025
DBI	-1.10004	-0.231166	-0.238706	-0.82383	-0.545596	-0.559943
SPARCL1	-0.294199	-0.815993	0.00521255	-0.340201	-0.106657	0.0226993
PMP2	-1.26377	-0.790829	0.397575	-0.220921	-0.296441	-0.48435
PRCP	-0.0218566	-0.0815325	0.00673529	0.000146758	-0.0117915	-0.0296075
EDNRB	-0.0237586	-0.0118782	0.0141068	-0.00516066	-0.0169726	-0.00579374
AGT	-0.0438079	-0.168992	-0.225725	-0.11524	-0.0170775	-0.0529806
BCAN	-0.118104	-1.00077	0.173624	-0.110694	0.0118793	-0.403373
RAMP1	-0.145446	-0.287563	-0.0480133	-0.0828817	-0.0248276	0.106301
GFAP	-0.847475	-0.120176	-0.15555	-0.330833	-0.0396884	-0.21821
ATP1B2	-0.225908	-0.360787	-0.0100186	-0.0510504	-0.00635918	-0.0149477
CLU	-0.646299	-0.353919	-0.326904	-0.896377	-0.558583	0.134202
F3	-0.000909471	-0.212174	-0.0502388	-0.0456619	-0.0211574	0.0283212
SPARC	-0.502001	-0.626812	-0.213254	-0.5304	-0.220161	0.217053
PMP22	-0.0987671	-0.244915	-0.0457069	-0.171972	-0.114501	-0.0975417
PTPRZ1	-0.655807	-0.751332	0.411025	0.184671	-0.180108	-0.276969
PON2	-0.164277	-0.334236	-0.0424486	-0.144273	-0.124217	-0.0358057
CST3	-0.429709	-0.341243	-1.67454	-0.68096	-0.160853	-0.0626546
PLTP	-0.0769067	-0.031376	-0.0283703	-0.168933	-0.0109081	-0.0442772
MLC1	-0.0109056	-0.303069	-0.00783038	-0.0236596	-0.0104311	0.0174609
MT3	-0.0413933	0.142388	-0.0809205	-0.366967	-0.0720719	-0.0107288
SLC1A3	-0.0361979	-0.28186	-0.00359162	0.0136372	0.0172997	-0.140351
GPM6B	-0.755411	-0.786253	0.187632	-0.0399525	-0.189298	-0.20155
ATP1A2	0.00197631	-0.0447201	0.0160556	0.00642876	-0.00674667	0.0422972
