# Supplementary material for: A cell state-specific metabolic vulnerability to GPX4-dependent ferroptosis in glioblastoma
Source: EMBO J. 2024 Aug 27;43(20):4492–521. doi: 10.1038/s44318-024-00176-4 (PMC11480389; doi:10.1038/s44318-024-00176-4)
Supplement: Supplementary file 19 — Source data Fig. 7 [file 44318_2024_176_MOESM19_ESM.zip › Figure7/7J.xlsx]

## Sheet: Fig 7j
	ELECTRON TRANSPORT CHAIN	OXIDATIVE PHOSPHORYLATION	ATP SYNTHESIS COUPLED ELECTRON TRANSPORT	AEROBIC RESPIRATION	PROTON MOTIVE FORCE DRIVEN ATP SYNTHESIS	MITOCHONDRIAL RESPIRATORY CHAIN COMPLEX ASSEMBLY	CELLULAR RESPIRATION	MITOCHONDRIAL ELECTRON TRANSPORT NADH TO UBIQUINONE
TB6181-RSL3	2.13371	2.25146	2.29802	2.20743	1.89122	1.82378	2.18124	2.07776
TB6328-RSL3	-1.23213	-1.13636	-1.1954	1.02862	-1.08728	-1.30271	-1.08169	-1.33758
TB6458-RSL3	-2.25319	-2.24729	-2.1777	-2.24996	-2.02105	-2.14451	-2.2514	-2.03244
TB6528-RSL3	-2.18858	-2.24358	-2.52472	-2.12139	-2.23009	-2.00745	-2.00519	-2.23861
TB6534-RSL3	-2.38855	-2.4738	-2.54434	-2.44251	-2.22185	-2.16944	-2.3664	-2.25195
TB6545-RSL3	-2.3198	-2.45391	-2.52622	-2.31461	-2.02279	-1.8163	-2.21147	-2.12291
