# Supplementary material for: A cell state-specific metabolic vulnerability to GPX4-dependent ferroptosis in glioblastoma
Source: EMBO J. 2024 Aug 27;43(20):4492–521. doi: 10.1038/s44318-024-00176-4 (PMC11480389; doi:10.1038/s44318-024-00176-4)
Supplement: Supplementary file 19 — Source data Fig. 7 [file 44318_2024_176_MOESM19_ESM.zip › Figure7/7K.xlsx]

## Sheet: Fig 7k
	Mouse Signature
TB6181-RSL3	-1.44117
TB6328-RSL3	-1.3261
TB6458-RSL3	-1.59774
TB6528-RSL3	-1.57348
TB6534-RSL3	-2.38325
TB6545-RSL3	-1.46873
TB6181-RSL3/Ferr	1.20473
TB6328-RSL3/Ferr	1.74977
TB6458-RSL3/Ferr	1.55068
